# Supplementary material for: The Al61.49Mn11.35Ni4 phase in the Al–Mn–Ni system
Source: IUCrdata. 2022 Jan 14;7(Pt 1):x220038. doi: 10.1107/S2414314622000384 (PMC9028548; doi:10.1107/S2414314622000384)
Supplement: Supplementary file 1 [file x-07-x220038-sup1.cif]

##############################################################################
#                                                                            #
# This CIF contains the data for a data article accepted for                 #
# publication in IUCrData. It conforms to the requirements of                #
# Notes for Authors for IUCrData, and has been                               #
# peer reviewed under the auspices of IUCrData.                              #
#                                                                            #
# Full details of the Crystallographic Information File format               #
# are given in the paper "The Crystallographic Information File (CIF):       #
# a New Standard Archive File for Crystallography" by S. R. Hall, F. H.      #
# Allen and I. D. Brown [Acta Cryst. (1991), A47, 655-685].                  #
#                                                                            #
# The current version of the core CIF dictionary is obtainable from          #
# ftp://ftp.iucr.org/pub/cif_core.dic.                                       #
#                                                                            #
# Software is freely available for graphical display of the structure(s)     #
# in this CIF. For information consult the CIF software page                 #
# http://www.iucr.org/resources/cif/software.                                #
#                                                                            #
# This file may be used for bona fide research purposes within the           #
# scientific community so long as proper attribution is given to the data    # 
# article from which it was obtained.                                        #
#                                                                            #
##############################################################################
data_I
_audit_creation_method     'SHELXL-2016/6'
_journal_date_recd_electronic     2021-11-29
_journal_date_accepted     2022-01-11
_journal_name_full     'IUCrData'
_journal_year     2022
_journal_volume     7
_journal_issue      1
_journal_page_first     0
_journal_page_last     0
_journal_paper_category     HI
_journal_paper_doi     10.1107/S2414314622000384
_journal_coeditor_code     WM4158
_publ_contact_author_name     'Changzeng Fan'
_publ_contact_author_address
;
State Key Laboratory of Metastable Materials Science and Technology
Yanshan University
Qinhuangdao 066004
People's Republic of China
;
_publ_contact_author_email     chzfan@ysu.edu.cn
_publ_contact_author_fax     ?
_publ_contact_author_phone     ?
_publ_section_title
;
The Al~61.49~Mn~11.35~Ni~4~ phase in the Al--Mn--Ni system
;
loop_
    _publ_author_name
    _publ_author_footnote
    _publ_author_address
    'Hu, Qifa' .
;
State Key Laboratory of Metastable Materials Science and Technology
Yanshan University
Qinhuangdao 066004
People's Republic of China
;
    'Wen, Bin' .
;
State Key Laboratory of Metastable Materials Science and Technology
Yanshan University
Qinhuangdao 066004
People's Republic of China
;
    'Fan, Changzeng' .
;
State Key Laboratory of Metastable Materials Science and Technology
Yanshan University
Qinhuangdao 066004
People's Republic of China
;
_publ_section_synopsis
;
The Al~61.49~Mn~11.35~Ni~4~ phase was synthesized by high-temperature sintering
and its crystal structure has been re-determined.
;
_chemical_name_systematic     ?
_chemical_name_common     ?
_chemical_formula_moiety     ?
_chemical_formula_sum     'Al61.49 Mn11.35 Ni4'
_chemical_formula_weight     2517.49
_chemical_melting_point     ?
_space_group_crystal_system     orthorhombic
_space_group_name_H-M_alt     'C m c m'
_space_group_name_Hall     '-C 2c 2'
loop_
    _space_group_symop_operation_xyz
    'x, y, z'
    '-x, -y, z+1/2'
    '-x, y, -z+1/2'
    'x, -y, -z'
    'x+1/2, y+1/2, z'
    '-x+1/2, -y+1/2, z+1/2'
    '-x+1/2, y+1/2, -z+1/2'
    'x+1/2, -y+1/2, -z'
    '-x, -y, -z'
    'x, y, -z-1/2'
    'x, -y, z-1/2'
    '-x, y, z'
    '-x+1/2, -y+1/2, -z'
    'x+1/2, y+1/2, -z-1/2'
    'x+1/2, -y+1/2, z-1/2'
    '-x+1/2, y+1/2, z'
_cell_length_a     7.6135(3)
_cell_length_b     23.9582(11)
_cell_length_c     12.4828(6)
_cell_angle_alpha     90
_cell_angle_beta     90
_cell_angle_gamma     90
_cell_volume     2276.93(18)
_cell_formula_units_Z     2
_cell_measurement_reflns_used     8707
_cell_measurement_theta_min     2.36
_cell_measurement_theta_max     30.60
_cell_measurement_temperature     296(2)
_exptl_crystal_description     fragment
_exptl_crystal_colour     metallic
_exptl_crystal_size_max     0.10
_exptl_crystal_size_mid     0.10
_exptl_crystal_size_min     0.05
_exptl_crystal_density_diffrn     3.672
_exptl_crystal_density_meas     ?
_exptl_crystal_density_method     ?
_exptl_crystal_F_000     2390
_exptl_absorpt_coefficient_mu     5.854
_exptl_absorpt_correction_type     multi-scan
_exptl_absorpt_process_details
;
(SADABS; Krause <i>et al.</i>, 2015)
;
_exptl_absorpt_correction_T_min     0.6481
_exptl_absorpt_correction_T_max     0.7461
_diffrn_ambient_temperature     296(2)
_diffrn_source     ?
_diffrn_radiation_type     MoK\a
_diffrn_radiation_wavelength     0.71073
_diffrn_measurement_device_type     'Bruker D8 Venture Photon 100 CMOS'
_diffrn_measurement_method     '\f and \w scans'
_diffrn_detector_area_resol_mean     ?
_diffrn_reflns_number     40442
_diffrn_reflns_av_R_equivalents     0.0897
_diffrn_reflns_av_unetI/netI     0.0293
_diffrn_reflns_theta_min     2.356
_diffrn_reflns_theta_max     28.272
_diffrn_reflns_theta_full     25.242
_diffrn_measured_fraction_theta_max     0.999
_diffrn_measured_fraction_theta_full     0.999
_diffrn_reflns_limit_h_min     -10
_diffrn_reflns_limit_h_max     10
_diffrn_reflns_limit_k_min     -31
_diffrn_reflns_limit_k_max     31
_diffrn_reflns_limit_l_min     -16
_diffrn_reflns_limit_l_max     16
_refine_special_details     ?
_reflns_number_total     1584
_reflns_number_gt     1269
_reflns_threshold_expression     'I > 2\s(I)'
_refine_ls_structure_factor_coef     Fsqd
_refine_ls_matrix_type     full
_refine_ls_R_factor_all     0.0556
_refine_ls_R_factor_gt     0.0390
_refine_ls_wR_factor_gt     0.0876
_refine_ls_wR_factor_ref     0.0945
_refine_ls_goodness_of_fit_ref     1.062
_refine_ls_restrained_S_all     1.062
_refine_ls_number_reflns     1584
_refine_ls_number_parameters     114
_refine_ls_number_restraints     0
_refine_ls_hydrogen_treatment     .
_refine_ls_weighting_scheme     calc
_refine_ls_weighting_details
             'w=1/[\s^2^(Fo^2^)+(0.0463P)^2^+17.4467P] where P=(Fo^2^+2Fc^2^)/3'
_atom_sites_solution_hydrogens     .
_atom_sites_solution_primary     ?
_atom_sites_solution_secondary     ?
_refine_ls_shift/su_max     0.001
_refine_ls_shift/su_mean     0.000
_refine_diff_density_max     1.847
_refine_diff_density_min     -1.026
_refine_ls_extinction_method     none
_refine_ls_extinction_coef     .
loop_
    _atom_type_symbol
    _atom_type_description
    _atom_type_scat_dispersion_real
    _atom_type_scat_dispersion_imag
    _atom_type_scat_source
    'Al' 'Al' 0.0645 0.0514
                         'International Tables Vol C Tables 4.2.6.8 and 6.1.1.4'
    'Mn' 'Mn' 0.3368 0.7283
                         'International Tables Vol C Tables 4.2.6.8 and 6.1.1.4'
    'Ni' 'Ni' 0.3393 1.1124
                         'International Tables Vol C Tables 4.2.6.8 and 6.1.1.4'
_computing_data_collection
;
APEX3 (Bruker, 2015)
;
_computing_cell_refinement
;
SAINT (Bruker, 2015)
;
_computing_data_reduction
;
SAINT (Bruker, 2015)
;
_computing_structure_solution
;
SHELXT (Sheldrick, 2015a)
;
_computing_structure_refinement
;
SHELXL (Sheldrick, 2015b)
;
_computing_molecular_graphics
;
DIAMOND (Brandenburg & Putz, 2017)
;
_computing_publication_material
;
publCIF (Westrip, 2010)
;
loop_
    _atom_site_type_symbol
    _atom_site_label
    _atom_site_fract_x
    _atom_site_fract_y
    _atom_site_fract_z
    _atom_site_U_iso_or_equiv
    _atom_site_adp_type
    _atom_site_calc_flag
    _atom_site_occupancy
    _atom_site_disorder_assembly
    _atom_site_disorder_group
    Ni Ni1 0.000000 0.91273(3) 0.06707(7) 0.0123(2) Uani d 1 . .
    Mn Mn1 0.000000 0.54113(5) 0.750000 0.0070(3) Uani d 1 A .
    Mn Mn2 0.000000 0.92062(7) 0.750000 0.0071(6) Uani d 0.677(5) A .
    Mn Mn3 0.000000 0.63847(3) 0.05426(6) 0.00525(19) Uani d 1 . .
    Mn Mn4 0.18574(11) 0.71395(3) 0.750000 0.00517(19) Uani d 1 . .
    Al Al1 0.000000 0.81074(10) 0.750000 0.0081(5) Uani d 1 A .
    Al Al2 0.000000 0.79366(10) 0.250000 0.0083(5) Uani d 1 . .
    Al Al3 0.000000 0.63386(10) 0.250000 0.0111(5) Uani d 1 . .
    Al Al4 0.000000 0.63837(6) 0.84947(13) 0.0066(3) Uani d 1 A .
    Al Al5 0.000000 0.73945(7) 0.93387(13) 0.0076(3) Uani d 1 A .
    Al Al6 0.000000 0.53869(7) 0.11718(14) 0.0129(4) Uani d 1 . .
    Al Al7A 0.000000 0.98517(9) 0.9064(2) 0.0170(8) Uani d 0.811(8) A 1
    Al Al7B 0.000000 0.000000 0.000000 0.0170(8) Uani d 0.121(7) B 2
    Al Al8 0.2272(3) 0.01406(8) 0.250000 0.0250(5) Uani d 1 . .
    Al Al9 0.1846(2) 0.89615(7) 0.250000 0.0094(4) Uani d 1 . .
    Al Al10 0.18981(16) 0.55406(5) 0.93399(9) 0.0075(3) Uani d 1 . .
    Al Al11 0.19159(16) 0.82804(5) 0.06539(9) 0.0074(3) Uani d 1 . .
    Al Al12 0.18747(16) 0.71601(5) 0.12610(9) 0.0080(3) Uani d 1 . .
    Al Al13 0.18943(17) 0.89124(5) 0.88587(11) 0.0135(3) Uani d 1 . .
loop_
    _atom_site_aniso_label
    _atom_site_aniso_U_11
    _atom_site_aniso_U_22
    _atom_site_aniso_U_33
    _atom_site_aniso_U_12
    _atom_site_aniso_U_13
    _atom_site_aniso_U_23
    Ni1 0.0055(4) 0.0074(4) 0.0241(5) 0.000 0.000 -0.0016(3)
    Mn1 0.0134(6) 0.0033(5) 0.0044(5) 0.000 0.000 0.000
    Mn2 0.0057(10) 0.0112(10) 0.0043(9) 0.000 0.000 0.000
    Mn3 0.0080(4) 0.0039(4) 0.0039(4) 0.000 0.000 0.0003(3)
    Mn4 0.0049(4) 0.0059(4) 0.0046(4) 0.0000(3) 0.000 0.000
    Al1 0.0099(12) 0.0074(11) 0.0071(11) 0.000 0.000 0.000
    Al2 0.0051(12) 0.0117(12) 0.0080(11) 0.000 0.000 0.000
    Al3 0.0182(14) 0.0106(12) 0.0045(11) 0.000 0.000 0.000
    Al4 0.0074(8) 0.0060(8) 0.0065(8) 0.000 0.000 0.0008(6)
    Al5 0.0077(8) 0.0072(8) 0.0079(8) 0.000 0.000 0.0011(6)
    Al6 0.0241(11) 0.0051(8) 0.0094(8) 0.000 0.000 0.0021(6)
    Al7A 0.0102(12) 0.0087(12) 0.0320(15) 0.000 0.000 -0.0034(10)
    Al7B 0.0102(12) 0.0087(12) 0.0320(15) 0.000 0.000 -0.0034(10)
    Al8 0.0427(14) 0.0160(10) 0.0162(10) 0.0111(9) 0.000 0.000
    Al9 0.0088(9) 0.0125(8) 0.0068(8) -0.0031(7) 0.000 0.000
    Al10 0.0073(6) 0.0069(5) 0.0082(6) -0.0003(4) -0.0009(5) -0.0003(4)
    Al11 0.0073(6) 0.0074(5) 0.0074(6) 0.0009(4) 0.0006(5) 0.0013(4)
    Al12 0.0077(6) 0.0067(5) 0.0098(6) -0.0012(5) 0.0003(5) -0.0028(4)
    Al13 0.0130(7) 0.0101(6) 0.0174(7) -0.0008(5) -0.0003(5) 0.0021(5)
_geom_special_details
;
 All esds (except the esd in the dihedral angle between two l.s. planes)
 are estimated using the full covariance matrix.  The cell esds are taken
 into account individually in the estimation of esds in distances, angles
 and torsion angles; correlations between esds in cell parameters are only
 used when they are defined by crystal symmetry.  An approximate (isotropic)
 treatment of cell esds is used for estimating esds involving l.s. planes.
;
loop_
    _geom_bond_atom_site_label_1
    _geom_bond_atom_site_label_2
    _geom_bond_site_symmetry_2
    _geom_bond_distance
    _geom_bond_publ_flag
    Ni1 Al7B 1_565 2.2523(7) ?
    Ni1 Al7A 9_576 2.468(2) ?
    Ni1 Al10 13_566 2.4921(12) ?
    Ni1 Al10 8_466 2.4921(12) ?
    Ni1 Al11 . 2.4989(13) ?
    Ni1 Al11 12 2.4989(13) ?
    Ni1 Al7A 1_554 2.652(3) ?
    Ni1 Al9 . 2.7106(12) ?
    Ni1 Al9 3 2.7107(12) ?
    Ni1 Al13 12_554 2.7315(15) ?
    Ni1 Al13 1_554 2.7315(15) ?
    Mn1 Al8 15_456 2.462(2) ?
    Mn1 Al8 13_556 2.462(2) ?
    Mn1 Al6 2_565 2.5310(19) ?
    Mn1 Al6 9_566 2.5310(19) ?
    Mn1 Al4 . 2.6399(19) ?
    Mn1 Al4 10_557 2.6400(19) ?
    Mn1 Al10 3_556 2.7312(12) ?
    Mn1 Al10 12 2.7312(12) ?
    Mn1 Al10 10_557 2.7312(12) ?
    Mn1 Al10 . 2.7312(12) ?
    Mn1 Al9 13_566 2.8328(18) ?
    Mn1 Al9 15_466 2.8328(18) ?
    Mn2 Al8 11_566 2.333(2) ?
    Mn2 Al8 9_566 2.333(2) ?
    Mn2 Al13 3_556 2.3349(14) ?
    Mn2 Al13 10_557 2.3349(14) ?
    Mn2 Al13 12 2.3349(14) ?
    Mn2 Al13 . 2.3349(14) ?
    Mn2 Al7A 10_557 2.491(3) ?
    Mn2 Al7A . 2.491(3) ?
    Mn2 Al1 . 2.633(3) ?
    Mn3 Al3 . 2.4459(8) ?
    Mn3 Al12 12 2.5085(13) ?
    Mn3 Al12 . 2.5086(13) ?
    Mn3 Al6 . 2.5162(19) ?
    Mn3 Al4 1_554 2.5563(18) ?
    Mn3 Al13 8_466 2.5800(14) ?
    Mn3 Al13 13_566 2.5800(14) ?
    Mn3 Al5 1_554 2.8481(18) ?
    Mn3 Al11 8_465 2.8962(13) ?
    Mn3 Al11 13_565 2.8962(13) ?
    Mn3 Al10 12_554 2.9039(13) ?
    Mn3 Al10 1_554 2.9039(13) ?
    Mn4 Al2 13_566 2.3996(9) ?
    Mn4 Al12 13_566 2.4779(13) ?
    Mn4 Al12 6_565 2.4779(13) ?
    Mn4 Al4 . 2.6116(15) ?
    Mn4 Al4 10_557 2.6116(15) ?
    Mn4 Al11 6_565 2.6823(12) ?
    Mn4 Al11 13_566 2.6823(12) ?
    Mn4 Al1 . 2.716(2) ?
    Mn4 Al5 . 2.7642(15) ?
    Mn4 Al5 10_557 2.7642(15) ?
    Mn4 Al9 13_566 2.8163(19) ?
    Mn4 Mn4 3_556 2.8282(17) ?
    Al1 Al5 . 2.861(2) ?
    Al1 Al5 10_557 2.861(2) ?
    Al1 Al12 15_466 2.9093(14) ?
    Al1 Al12 13_566 2.9093(14) ?
    Al1 Al12 8_466 2.9093(14) ?
    Al1 Al12 6_565 2.9093(14) ?
    Al1 Al13 . 2.946(2) ?
    Al1 Al13 12 2.946(2) ?
    Al1 Al13 10_557 2.946(2) ?
    Al2 Al12 . 2.809(2) ?
    Al2 Al12 12 2.809(2) ?
    Al2 Al12 3 2.809(2) ?
    Al2 Al12 10_556 2.809(2) ?
    Al2 Al9 3 2.829(3) ?
    Al2 Al9 . 2.829(3) ?
    Al2 Al11 10_556 2.8490(13) ?
    Al2 Al11 12 2.8490(13) ?
    Al2 Al11 3 2.8490(13) ?
    Al2 Al11 . 2.8490(13) ?
    Al3 Al6 10_556 2.819(3) ?
    Al3 Al6 . 2.819(3) ?
    Al3 Al12 10_556 2.881(2) ?
    Al3 Al12 3 2.881(2) ?
    Al3 Al12 12 2.881(2) ?
    Al3 Al12 . 2.881(2) ?
    Al3 Al13 8_466 2.9714(14) ?
    Al3 Al13 6_564 2.9714(14) ?
    Al3 Al13 15_465 2.9714(14) ?
    Al3 Al13 13_566 2.9714(14) ?
    Al4 Al4 10_557 2.483(3) ?
    Al4 Al5 . 2.641(2) ?
    Al4 Al10 . 2.6985(18) ?
    Al4 Al10 12 2.6985(18) ?
    Al4 Al11 13_566 2.7001(15) ?
    Al4 Al11 8_466 2.7001(14) ?
    Al4 Al9 15_466 2.8270(18) ?
    Al4 Al9 13_566 2.8270(18) ?
    Al5 Al12 13_566 2.7131(15) ?
    Al5 Al12 8_466 2.7131(15) ?
    Al5 Al12 1_556 2.8480(18) ?
    Al5 Al12 12_556 2.8480(18) ?
    Al5 Al11 8_466 2.8510(15) ?
    Al5 Al11 13_566 2.8510(15) ?
    Al6 Al8 7 2.722(2) ?
    Al6 Al8 5_455 2.722(2) ?
    Al6 Al10 9_566 2.7266(19) ?
    Al6 Al10 4_566 2.7266(19) ?
    Al6 Al10 12_554 2.7300(19) ?
    Al6 Al10 1_554 2.7300(19) ?
    Al6 Al13 13_566 2.9000(16) ?
    Al6 Al13 8_466 2.9000(16) ?
    Al7A Al7A 9_577 2.442(5) ?
    Al7A Al8 9_566 2.608(3) ?
    Al7A Al8 11_566 2.608(3) ?
    Al7A Al13 12 2.685(2) ?
    Al7A Al13 . 2.685(2) ?
    Al7A Al10 16 2.9016(17) ?
    Al7A Al10 5_455 2.9016(17) ?
    Al7B Al10 16_544 2.8166(12) ?
    Al7B Al10 8_456 2.8166(12) ?
    Al7B Al10 5_444 2.8166(12) ?
    Al7B Al10 13_556 2.8166(12) ?
    Al8 Al9 1_545 2.843(3) ?
    Al8 Al13 11_565 2.847(2) ?
    Al8 Al13 4_566 2.847(2) ?
    Al8 Al10 13_556 2.8874(16) ?
    Al8 Al10 6_554 2.8874(16) ?
    Al9 Al10 6_564 2.7591(15) ?
    Al9 Al10 13_566 2.7591(15) ?
    Al9 Al9 3 2.811(4) ?
    Al9 Al11 . 2.8242(15) ?
    Al9 Al11 10_556 2.8242(15) ?
    Al10 Al13 13_567 2.7603(17) ?
    Al10 Al10 12 2.890(2) ?
    Al11 Al13 1_554 2.7046(17) ?
    Al11 Al12 13_565 2.7705(16) ?
    Al11 Al12 . 2.7891(16) ?
    Al11 Al11 12 2.917(2) ?
    Al12 Al13 13_566 2.7393(17) ?
    Al12 Al12 12 2.855(3) ?
    Al13 Al13 12 2.884(3) ?
loop_
    _geom_angle_atom_site_label_1
    _geom_angle_atom_site_label_2
    _geom_angle_atom_site_label_3
    _geom_angle_site_symmetry_1
    _geom_angle_site_symmetry_3
    _geom_angle
    _geom_angle_publ_flag
    Al7A Ni1 Al10 9_576 13_566 71.59(3) ?
    Al7A Ni1 Al10 9_576 8_466 71.59(3) ?
    Al10 Ni1 Al10 13_566 8_466 142.75(6) ?
    Al7B Ni1 Al11 1_565 . 138.65(3) ?
    Al7A Ni1 Al11 9_576 . 143.68(3) ?
    Al10 Ni1 Al11 13_566 . 72.91(4) ?
    Al10 Ni1 Al11 8_466 . 144.33(5) ?
    Al7A Ni1 Al11 9_576 12 143.68(3) ?
    Al10 Ni1 Al11 13_566 12 144.33(5) ?
    Al10 Ni1 Al11 8_466 12 72.91(4) ?
    Al11 Ni1 Al11 . 12 71.42(6) ?
    Al7A Ni1 Al7A 9_576 1_554 56.83(10) ?
    Al10 Ni1 Al7A 13_566 1_554 77.70(3) ?
    Al10 Ni1 Al7A 8_466 1_554 77.70(3) ?
    Al11 Ni1 Al7A . 1_554 121.67(5) ?
    Al11 Ni1 Al7A 12 1_554 121.67(5) ?
    Al7B Ni1 Al9 1_565 . 116.69(4) ?
    Al7A Ni1 Al9 9_576 . 91.85(7) ?
    Al10 Ni1 Al9 13_566 . 63.89(4) ?
    Al10 Ni1 Al9 8_466 . 122.86(5) ?
    Al11 Ni1 Al9 . . 65.51(4) ?
    Al11 Ni1 Al9 12 . 101.00(5) ?
    Al7A Ni1 Al9 1_554 . 137.13(5) ?
    Al7A Ni1 Al9 9_576 3 91.85(7) ?
    Al10 Ni1 Al9 13_566 3 122.86(5) ?
    Al10 Ni1 Al9 8_466 3 63.89(4) ?
    Al11 Ni1 Al9 . 3 100.99(5) ?
    Al11 Ni1 Al9 12 3 65.51(4) ?
    Al7A Ni1 Al9 1_554 3 137.13(5) ?
    Al9 Ni1 Al9 . 3 62.46(7) ?
    Al7A Ni1 Al13 9_576 12_554 107.32(6) ?
    Al10 Ni1 Al13 13_566 12_554 123.79(5) ?
    Al10 Ni1 Al13 8_466 12_554 63.61(4) ?
    Al11 Ni1 Al13 . 12_554 98.53(4) ?
    Al11 Ni1 Al13 12 12_554 62.09(4) ?
    Al7A Ni1 Al13 1_554 12_554 59.81(5) ?
    Al9 Ni1 Al13 . 12_554 160.69(5) ?
    Al9 Ni1 Al13 3 12_554 113.34(4) ?
    Al7A Ni1 Al13 9_576 1_554 107.32(6) ?
    Al10 Ni1 Al13 13_566 1_554 63.61(4) ?
    Al10 Ni1 Al13 8_466 1_554 123.79(5) ?
    Al11 Ni1 Al13 . 1_554 62.09(4) ?
    Al11 Ni1 Al13 12 1_554 98.53(4) ?
    Al7A Ni1 Al13 1_554 1_554 59.81(5) ?
    Al9 Ni1 Al13 . 1_554 113.34(4) ?
    Al9 Ni1 Al13 3 1_554 160.69(5) ?
    Al13 Ni1 Al13 12_554 1_554 63.74(6) ?
    Al8 Mn1 Al8 15_456 13_556 115.05(12) ?
    Al8 Mn1 Al6 15_456 2_565 66.07(5) ?
    Al8 Mn1 Al6 13_556 2_565 66.07(5) ?
    Al8 Mn1 Al6 15_456 9_566 66.07(5) ?
    Al8 Mn1 Al6 13_556 9_566 66.07(5) ?
    Al6 Mn1 Al6 2_565 9_566 81.85(9) ?
    Al8 Mn1 Al4 15_456 . 118.28(5) ?
    Al8 Mn1 Al4 13_556 . 118.28(5) ?
    Al6 Mn1 Al4 2_565 . 167.13(6) ?
    Al6 Mn1 Al4 9_566 . 111.02(5) ?
    Al8 Mn1 Al4 15_456 10_557 118.28(5) ?
    Al8 Mn1 Al4 13_556 10_557 118.28(5) ?
    Al6 Mn1 Al4 2_565 10_557 111.02(5) ?
    Al6 Mn1 Al4 9_566 10_557 167.13(6) ?
    Al4 Mn1 Al4 . 10_557 56.11(7) ?
    Al8 Mn1 Al10 15_456 3_556 67.33(3) ?
    Al8 Mn1 Al10 13_556 3_556 120.48(3) ?
    Al6 Mn1 Al10 2_565 3_556 62.28(4) ?
    Al6 Mn1 Al10 9_566 3_556 129.53(5) ?
    Al4 Mn1 Al10 . 3_556 107.18(5) ?
    Al4 Mn1 Al10 10_557 3_556 60.29(4) ?
    Al8 Mn1 Al10 15_456 12 67.33(3) ?
    Al8 Mn1 Al10 13_556 12 120.48(3) ?
    Al6 Mn1 Al10 2_565 12 129.53(5) ?
    Al6 Mn1 Al10 9_566 12 62.28(4) ?
    Al4 Mn1 Al10 . 12 60.29(4) ?
    Al4 Mn1 Al10 10_557 12 107.18(5) ?
    Al10 Mn1 Al10 3_556 12 114.48(5) ?
    Al8 Mn1 Al10 15_456 10_557 120.48(3) ?
    Al8 Mn1 Al10 13_556 10_557 67.33(3) ?
    Al6 Mn1 Al10 2_565 10_557 62.28(4) ?
    Al6 Mn1 Al10 9_566 10_557 129.53(5) ?
    Al4 Mn1 Al10 . 10_557 107.18(5) ?
    Al4 Mn1 Al10 10_557 10_557 60.29(4) ?
    Al10 Mn1 Al10 3_556 10_557 63.89(5) ?
    Al10 Mn1 Al10 12 10_557 166.98(7) ?
    Al8 Mn1 Al10 15_456 . 120.48(3) ?
    Al8 Mn1 Al10 13_556 . 67.33(3) ?
    Al6 Mn1 Al10 2_565 . 129.54(5) ?
    Al6 Mn1 Al10 9_566 . 62.28(4) ?
    Al4 Mn1 Al10 . . 60.29(4) ?
    Al4 Mn1 Al10 10_557 . 107.18(5) ?
    Al10 Mn1 Al10 3_556 . 166.98(7) ?
    Al10 Mn1 Al10 12 . 63.89(5) ?
    Al10 Mn1 Al10 10_557 . 114.48(5) ?
    Al8 Mn1 Al9 15_456 13_566 179.56(8) ?
    Al8 Mn1 Al9 13_556 13_566 64.51(6) ?
    Al6 Mn1 Al9 2_565 13_566 113.63(3) ?
    Al6 Mn1 Al9 9_566 13_566 113.63(3) ?
    Al4 Mn1 Al9 . 13_566 62.08(4) ?
    Al4 Mn1 Al9 10_557 13_566 62.09(4) ?
    Al10 Mn1 Al9 3_556 13_566 112.85(4) ?
    Al10 Mn1 Al9 12 13_566 112.85(4) ?
    Al10 Mn1 Al9 10_557 13_566 59.42(3) ?
    Al10 Mn1 Al9 . 13_566 59.42(3) ?
    Al8 Mn1 Al9 15_456 15_466 64.51(6) ?
    Al8 Mn1 Al9 13_556 15_466 179.56(8) ?
    Al6 Mn1 Al9 2_565 15_466 113.63(3) ?
    Al6 Mn1 Al9 9_566 15_466 113.63(3) ?
    Al4 Mn1 Al9 . 15_466 62.09(4) ?
    Al4 Mn1 Al9 10_557 15_466 62.09(4) ?
    Al10 Mn1 Al9 3_556 15_466 59.42(3) ?
    Al10 Mn1 Al9 12 15_466 59.42(3) ?
    Al10 Mn1 Al9 10_557 15_466 112.85(4) ?
    Al10 Mn1 Al9 . 15_466 112.85(4) ?
    Al9 Mn1 Al9 13_566 15_466 115.92(8) ?
    Al8 Mn2 Al8 11_566 9_566 95.71(13) ?
    Al8 Mn2 Al13 11_566 3_556 131.32(5) ?
    Al8 Mn2 Al13 9_566 3_556 75.18(5) ?
    Al8 Mn2 Al13 11_566 10_557 75.18(5) ?
    Al8 Mn2 Al13 9_566 10_557 131.32(5) ?
    Al13 Mn2 Al13 3_556 10_557 76.30(7) ?
    Al8 Mn2 Al13 11_566 12 131.32(5) ?
    Al8 Mn2 Al13 9_566 12 75.18(5) ?
    Al13 Mn2 Al13 3_556 12 93.17(7) ?
    Al13 Mn2 Al13 10_557 12 144.92(10) ?
    Al8 Mn2 Al13 11_566 . 75.18(5) ?
    Al8 Mn2 Al13 9_566 . 131.32(5) ?
    Al13 Mn2 Al13 3_556 . 144.91(10) ?
    Al13 Mn2 Al13 10_557 . 93.16(7) ?
    Al13 Mn2 Al13 12 . 76.30(7) ?
    Al8 Mn2 Al7A 11_566 10_557 65.38(5) ?
    Al8 Mn2 Al7A 9_566 10_557 65.38(5) ?
    Al13 Mn2 Al7A 3_556 10_557 67.53(5) ?
    Al13 Mn2 Al7A 10_557 10_557 67.53(5) ?
    Al13 Mn2 Al7A 12 10_557 139.16(5) ?
    Al13 Mn2 Al7A . 10_557 139.16(5) ?
    Al8 Mn2 Al7A 11_566 . 65.38(6) ?
    Al8 Mn2 Al7A 9_566 . 65.38(5) ?
    Al13 Mn2 Al7A 3_556 . 139.16(5) ?
    Al13 Mn2 Al7A 10_557 . 139.16(5) ?
    Al13 Mn2 Al7A 12 . 67.53(5) ?
    Al13 Mn2 Al7A . . 67.53(5) ?
    Al7A Mn2 Al7A 10_557 . 103.23(13) ?
    Al8 Mn2 Al1 11_566 . 132.14(7) ?
    Al8 Mn2 Al1 9_566 . 132.14(7) ?
    Al13 Mn2 Al1 3_556 . 72.46(5) ?
    Al13 Mn2 Al1 10_557 . 72.46(5) ?
    Al13 Mn2 Al1 12 . 72.46(5) ?
    Al13 Mn2 Al1 . . 72.46(5) ?
    Al7A Mn2 Al1 10_557 . 128.38(6) ?
    Al7A Mn2 Al1 . . 128.38(6) ?
    Al3 Mn3 Al12 . 12 71.11(6) ?
    Al3 Mn3 Al12 . . 71.11(6) ?
    Al12 Mn3 Al12 12 . 69.36(6) ?
    Al3 Mn3 Al6 . . 69.22(7) ?
    Al12 Mn3 Al6 12 . 126.30(5) ?
    Al12 Mn3 Al6 . . 126.30(5) ?
    Al3 Mn3 Al4 . 1_554 177.36(8) ?
    Al12 Mn3 Al4 12 1_554 110.99(5) ?
    Al12 Mn3 Al4 . 1_554 110.99(5) ?
    Al6 Mn3 Al4 . 1_554 108.13(6) ?
    Al3 Mn3 Al13 . 8_466 72.43(4) ?
    Al12 Mn3 Al13 12 8_466 65.12(4) ?
    Al12 Mn3 Al13 . 8_466 128.48(5) ?
    Al6 Mn3 Al13 . 8_466 69.36(3) ?
    Al4 Mn3 Al13 1_554 8_466 106.82(4) ?
    Al3 Mn3 Al13 . 13_566 72.43(4) ?
    Al12 Mn3 Al13 12 13_566 128.48(5) ?
    Al12 Mn3 Al13 . 13_566 65.12(4) ?
    Al6 Mn3 Al13 . 13_566 69.36(3) ?
    Al4 Mn3 Al13 1_554 13_566 106.82(4) ?
    Al13 Mn3 Al13 8_466 13_566 132.84(7) ?
    Al3 Mn3 Al5 . 1_554 124.43(8) ?
    Al12 Mn3 Al5 12 1_554 63.87(4) ?
    Al12 Mn3 Al5 . 1_554 63.87(4) ?
    Al6 Mn3 Al5 . 1_554 166.34(6) ?
    Al4 Mn3 Al5 1_554 1_554 58.21(5) ?
    Al13 Mn3 Al5 8_466 1_554 112.78(3) ?
    Al13 Mn3 Al5 13_566 1_554 112.78(3) ?
    Al3 Mn3 Al11 . 8_465 121.85(3) ?
    Al12 Mn3 Al11 12 8_465 61.18(4) ?
    Al12 Mn3 Al11 . 8_465 116.13(5) ?
    Al6 Mn3 Al11 . 8_465 115.10(3) ?
    Al4 Mn3 Al11 1_554 8_465 58.97(3) ?
    Al13 Mn3 Al11 8_466 8_465 58.86(4) ?
    Al13 Mn3 Al11 13_566 8_465 165.67(5) ?
    Al5 Mn3 Al11 1_554 8_465 59.51(3) ?
    Al3 Mn3 Al11 . 13_565 121.85(3) ?
    Al12 Mn3 Al11 12 13_565 116.14(5) ?
    Al12 Mn3 Al11 . 13_565 61.18(4) ?
    Al6 Mn3 Al11 . 13_565 115.10(3) ?
    Al4 Mn3 Al11 1_554 13_565 58.97(3) ?
    Al13 Mn3 Al11 8_466 13_565 165.67(5) ?
    Al13 Mn3 Al11 13_566 13_565 58.86(4) ?
    Al5 Mn3 Al11 1_554 13_565 59.51(3) ?
    Al11 Mn3 Al11 8_465 13_565 108.34(5) ?
    Al3 Mn3 Al10 . 12_554 119.02(6) ?
    Al12 Mn3 Al10 12 12_554 114.67(4) ?
    Al12 Mn3 Al10 . 12_554 169.66(5) ?
    Al6 Mn3 Al10 . 12_554 59.98(4) ?
    Al4 Mn3 Al10 1_554 12_554 58.82(4) ?
    Al13 Mn3 Al10 8_466 12_554 60.10(4) ?
    Al13 Mn3 Al10 13_566 12_554 114.44(5) ?
    Al5 Mn3 Al10 1_554 12_554 108.59(4) ?
    Al11 Mn3 Al10 8_465 12_554 61.50(3) ?
    Al11 Mn3 Al10 13_565 12_554 109.26(4) ?
    Al3 Mn3 Al10 . 1_554 119.02(6) ?
    Al12 Mn3 Al10 12 1_554 169.66(5) ?
    Al12 Mn3 Al10 . 1_554 114.67(4) ?
    Al6 Mn3 Al10 . 1_554 59.98(4) ?
    Al4 Mn3 Al10 1_554 1_554 58.82(4) ?
    Al13 Mn3 Al10 8_466 1_554 114.44(5) ?
    Al13 Mn3 Al10 13_566 1_554 60.10(4) ?
    Al5 Mn3 Al10 1_554 1_554 108.59(4) ?
    Al11 Mn3 Al10 8_465 1_554 109.26(4) ?
    Al11 Mn3 Al10 13_565 1_554 61.50(3) ?
    Al10 Mn3 Al10 12_554 1_554 59.69(5) ?
    Al2 Mn4 Al12 13_566 13_566 70.30(6) ?
    Al2 Mn4 Al12 13_566 6_565 70.30(6) ?
    Al12 Mn4 Al12 13_566 6_565 77.24(6) ?
    Al2 Mn4 Al4 13_566 . 119.16(6) ?
    Al12 Mn4 Al4 13_566 . 112.57(5) ?
    Al12 Mn4 Al4 6_565 . 167.76(5) ?
    Al2 Mn4 Al4 13_566 10_557 119.16(6) ?
    Al12 Mn4 Al4 13_566 10_557 167.76(5) ?
    Al12 Mn4 Al4 6_565 10_557 112.57(5) ?
    Al4 Mn4 Al4 . 10_557 56.78(7) ?
    Al2 Mn4 Al11 13_566 6_565 67.93(4) ?
    Al12 Mn4 Al11 13_566 6_565 130.89(5) ?
    Al12 Mn4 Al11 6_565 6_565 65.30(4) ?
    Al4 Mn4 Al11 . 6_565 109.69(5) ?
    Al4 Mn4 Al11 10_557 6_565 61.32(4) ?
    Al2 Mn4 Al11 13_566 13_566 67.93(4) ?
    Al12 Mn4 Al11 13_566 13_566 65.30(4) ?
    Al12 Mn4 Al11 6_565 13_566 130.89(5) ?
    Al4 Mn4 Al11 . 13_566 61.32(4) ?
    Al4 Mn4 Al11 10_557 13_566 109.69(5) ?
    Al11 Mn4 Al11 6_565 13_566 118.44(6) ?
    Al2 Mn4 Al1 13_566 . 125.73(7) ?
    Al12 Mn4 Al1 13_566 . 67.95(4) ?
    Al12 Mn4 Al1 6_565 . 67.95(4) ?
    Al4 Mn4 Al1 . . 108.06(4) ?
    Al4 Mn4 Al1 10_557 . 108.06(4) ?
    Al11 Mn4 Al1 6_565 . 120.10(3) ?
    Al11 Mn4 Al1 13_566 . 120.10(3) ?
    Al2 Mn4 Al5 13_566 . 121.80(3) ?
    Al12 Mn4 Al5 13_566 . 62.05(4) ?
    Al12 Mn4 Al5 6_565 . 124.60(5) ?
    Al4 Mn4 Al5 . . 58.77(5) ?
    Al4 Mn4 Al5 10_557 . 105.73(4) ?
    Al11 Mn4 Al5 6_565 . 167.00(5) ?
    Al11 Mn4 Al5 13_566 . 63.11(4) ?
    Al1 Mn4 Al5 . . 62.93(4) ?
    Al2 Mn4 Al5 13_566 10_557 121.80(3) ?
    Al12 Mn4 Al5 13_566 10_557 124.60(5) ?
    Al12 Mn4 Al5 6_565 10_557 62.05(4) ?
    Al4 Mn4 Al5 . 10_557 105.73(4) ?
    Al4 Mn4 Al5 10_557 10_557 58.77(5) ?
    Al11 Mn4 Al5 6_565 10_557 63.11(4) ?
    Al11 Mn4 Al5 13_566 10_557 167.00(5) ?
    Al1 Mn4 Al5 . 10_557 62.93(4) ?
    Al5 Mn4 Al5 . 10_557 112.26(5) ?
    Al2 Mn4 Al9 13_566 13_566 65.12(7) ?
    Al12 Mn4 Al9 13_566 13_566 119.85(5) ?
    Al12 Mn4 Al9 6_565 13_566 119.85(5) ?
    Al4 Mn4 Al9 . 13_566 62.64(4) ?
    Al4 Mn4 Al9 10_557 13_566 62.64(4) ?
    Al11 Mn4 Al9 6_565 13_566 61.75(3) ?
    Al11 Mn4 Al9 13_566 13_566 61.75(3) ?
    Al1 Mn4 Al9 . 13_566 169.14(6) ?
    Al5 Mn4 Al9 . 13_566 112.73(4) ?
    Al5 Mn4 Al9 10_557 13_566 112.73(4) ?
    Al2 Mn4 Mn4 13_566 3_556 175.64(6) ?
    Al12 Mn4 Mn4 13_566 3_556 112.93(3) ?
    Al12 Mn4 Mn4 6_565 3_556 112.93(3) ?
    Al4 Mn4 Mn4 . 3_556 57.21(3) ?
    Al4 Mn4 Mn4 10_557 3_556 57.21(3) ?
    Al11 Mn4 Mn4 6_565 3_556 110.38(3) ?
    Al11 Mn4 Mn4 13_566 3_556 110.38(3) ?
    Al1 Mn4 Mn4 . 3_556 58.63(3) ?
    Al5 Mn4 Mn4 . 3_556 59.23(2) ?
    Al5 Mn4 Mn4 10_557 3_556 59.23(2) ?
    Al9 Mn4 Mn4 13_566 3_556 110.52(4) ?
    Mn2 Al1 Mn4 . . 148.62(3) ?
    Mn2 Al1 Mn4 . 3_556 148.63(3) ?
    Mn4 Al1 Mn4 . 3_556 62.75(6) ?
    Mn2 Al1 Al5 . . 126.65(5) ?
    Mn4 Al1 Al5 . . 59.36(5) ?
    Mn4 Al1 Al5 3_556 . 59.36(5) ?
    Mn2 Al1 Al5 . 10_557 126.65(5) ?
    Mn4 Al1 Al5 . 10_557 59.36(5) ?
    Mn4 Al1 Al5 3_556 10_557 59.36(5) ?
    Al5 Al1 Al5 . 10_557 106.69(10) ?
    Mn2 Al1 Al12 . 15_466 102.72(5) ?
    Mn4 Al1 Al12 . 15_466 103.75(7) ?
    Mn4 Al1 Al12 3_556 15_466 52.13(3) ?
    Al5 Al1 Al12 . 15_466 107.16(6) ?
    Al5 Al1 Al12 10_557 15_466 56.09(3) ?
    Mn2 Al1 Al12 . 13_566 102.72(5) ?
    Mn4 Al1 Al12 . 13_566 52.13(3) ?
    Mn4 Al1 Al12 3_556 13_566 103.75(7) ?
    Al5 Al1 Al12 . 13_566 56.09(3) ?
    Al5 Al1 Al12 10_557 13_566 107.16(6) ?
    Al12 Al1 Al12 15_466 13_566 154.55(10) ?
    Mn2 Al1 Al12 . 8_466 102.72(5) ?
    Mn4 Al1 Al12 . 8_466 103.75(7) ?
    Mn4 Al1 Al12 3_556 8_466 52.13(3) ?
    Al5 Al1 Al12 . 8_466 56.09(3) ?
    Al5 Al1 Al12 10_557 8_466 107.16(6) ?
    Al12 Al1 Al12 15_466 8_466 64.22(5) ?
    Al12 Al1 Al12 13_566 8_466 109.74(6) ?
    Mn2 Al1 Al12 . 6_565 102.72(5) ?
    Mn4 Al1 Al12 . 6_565 52.13(3) ?
    Mn4 Al1 Al12 3_556 6_565 103.75(7) ?
    Al5 Al1 Al12 . 6_565 107.16(6) ?
    Al5 Al1 Al12 10_557 6_565 56.09(3) ?
    Al12 Al1 Al12 15_466 6_565 109.74(6) ?
    Al12 Al1 Al12 13_566 6_565 64.22(5) ?
    Al12 Al1 Al12 8_466 6_565 154.55(10) ?
    Mn2 Al1 Al13 . . 49.10(4) ?
    Mn4 Al1 Al13 . . 107.71(3) ?
    Mn4 Al1 Al13 3_556 . 144.48(4) ?
    Al5 Al1 Al13 . . 85.93(4) ?
    Al5 Al1 Al13 10_557 . 148.52(3) ?
    Al12 Al1 Al13 15_466 . 148.29(8) ?
    Al12 Al1 Al13 13_566 . 55.78(3) ?
    Al12 Al1 Al13 8_466 . 103.80(4) ?
    Al12 Al1 Al13 6_565 . 92.86(4) ?
    Mn2 Al1 Al13 . 12 49.10(4) ?
    Mn4 Al1 Al13 . 12 144.49(4) ?
    Mn4 Al1 Al13 3_556 12 107.71(3) ?
    Al5 Al1 Al13 . 12 85.93(4) ?
    Al5 Al1 Al13 10_557 12 148.52(3) ?
    Al12 Al1 Al13 15_466 12 92.86(4) ?
    Al12 Al1 Al13 13_566 12 103.80(4) ?
    Al12 Al1 Al13 8_466 12 55.79(3) ?
    Al12 Al1 Al13 6_565 12 148.29(8) ?
    Al13 Al1 Al13 . 12 58.63(6) ?
    Mn2 Al1 Al13 . 10_557 49.10(4) ?
    Mn4 Al1 Al13 . 10_557 107.71(3) ?
    Mn4 Al1 Al13 3_556 10_557 144.49(4) ?
    Al5 Al1 Al13 . 10_557 148.52(3) ?
    Al5 Al1 Al13 10_557 10_557 85.93(4) ?
    Al12 Al1 Al13 15_466 10_557 103.80(4) ?
    Al12 Al1 Al13 13_566 10_557 92.86(4) ?
    Al12 Al1 Al13 8_466 10_557 148.29(8) ?
    Al12 Al1 Al13 6_565 10_557 55.79(3) ?
    Al13 Al1 Al13 . 10_557 70.31(7) ?
    Al13 Al1 Al13 12 10_557 98.19(9) ?
    Mn4 Al2 Mn4 15_465 13_566 171.29(12) ?
    Mn4 Al2 Al12 15_465 . 117.15(7) ?
    Mn4 Al2 Al12 13_566 . 56.15(4) ?
    Mn4 Al2 Al12 15_465 12 56.15(4) ?
    Mn4 Al2 Al12 13_566 12 117.15(7) ?
    Al12 Al2 Al12 . 12 61.08(6) ?
    Mn4 Al2 Al12 15_465 3 56.15(4) ?
    Mn4 Al2 Al12 13_566 3 117.15(7) ?
    Al12 Al2 Al12 . 3 97.05(9) ?
    Al12 Al2 Al12 12 3 66.82(7) ?
    Mn4 Al2 Al12 15_465 10_556 117.15(7) ?
    Mn4 Al2 Al12 13_566 10_556 56.15(4) ?
    Al12 Al2 Al12 . 10_556 66.82(7) ?
    Al12 Al2 Al12 12 10_556 97.05(9) ?
    Al12 Al2 Al12 3 10_556 61.08(6) ?
    Mn4 Al2 Al9 15_465 3 64.57(5) ?
    Mn4 Al2 Al9 13_566 3 124.14(9) ?
    Al12 Al2 Al9 . 3 145.81(4) ?
    Al12 Al2 Al9 12 3 108.81(4) ?
    Al12 Al2 Al9 3 3 108.81(4) ?
    Al12 Al2 Al9 10_556 3 145.82(4) ?
    Mn4 Al2 Al9 15_465 . 124.14(9) ?
    Mn4 Al2 Al9 13_566 . 64.57(5) ?
    Al12 Al2 Al9 . . 108.81(4) ?
    Al12 Al2 Al9 12 . 145.81(4) ?
    Al12 Al2 Al9 3 . 145.81(4) ?
    Al12 Al2 Al9 10_556 . 108.81(4) ?
    Al9 Al2 Al9 3 . 59.57(9) ?
    Mn4 Al2 Al11 15_465 10_556 122.17(3) ?
    Mn4 Al2 Al11 13_566 10_556 60.75(3) ?
    Al12 Al2 Al11 . 10_556 112.13(4) ?
    Al12 Al2 Al11 12 10_556 153.77(8) ?
    Al12 Al2 Al11 3 10_556 90.36(4) ?
    Al12 Al2 Al11 10_556 10_556 59.07(3) ?
    Al9 Al2 Al11 3 10_556 90.20(6) ?
    Al9 Al2 Al11 . 10_556 59.65(4) ?
    Mn4 Al2 Al11 15_465 12 60.75(3) ?
    Mn4 Al2 Al11 13_566 12 122.17(3) ?
    Al12 Al2 Al11 . 12 90.36(4) ?
    Al12 Al2 Al11 12 12 59.07(3) ?
    Al12 Al2 Al11 3 12 112.13(4) ?
    Al12 Al2 Al11 10_556 12 153.77(8) ?
    Al9 Al2 Al11 3 12 59.65(4) ?
    Al9 Al2 Al11 . 12 90.19(6) ?
    Al11 Al2 Al11 10_556 12 146.39(10) ?
    Mn4 Al2 Al11 15_465 3 60.75(3) ?
    Mn4 Al2 Al11 13_566 3 122.17(3) ?
    Al12 Al2 Al11 . 3 153.77(8) ?
    Al12 Al2 Al11 12 3 112.13(4) ?
    Al12 Al2 Al11 3 3 59.07(3) ?
    Al12 Al2 Al11 10_556 3 90.36(4) ?
    Al9 Al2 Al11 3 3 59.65(4) ?
    Al9 Al2 Al11 . 3 90.19(6) ?
    Al11 Al2 Al11 10_556 3 61.59(5) ?
    Al11 Al2 Al11 12 3 107.97(6) ?
    Mn4 Al2 Al11 15_465 . 122.17(3) ?
    Mn4 Al2 Al11 13_566 . 60.75(3) ?
    Al12 Al2 Al11 . . 59.07(3) ?
    Al12 Al2 Al11 12 . 90.36(4) ?
    Al12 Al2 Al11 3 . 153.77(8) ?
    Al12 Al2 Al11 10_556 . 112.13(4) ?
    Al9 Al2 Al11 3 . 90.19(6) ?
    Al9 Al2 Al11 . . 59.65(4) ?
    Al11 Al2 Al11 10_556 . 107.97(6) ?
    Al11 Al2 Al11 12 . 61.59(5) ?
    Al11 Al2 Al11 3 . 146.39(10) ?
    Mn3 Al3 Mn3 . 10_556 174.83(12) ?
    Mn3 Al3 Al6 . 10_556 128.61(10) ?
    Mn3 Al3 Al6 10_556 10_556 56.56(5) ?
    Mn3 Al3 Al6 . . 56.56(5) ?
    Mn3 Al3 Al6 10_556 . 128.61(10) ?
    Al6 Al3 Al6 10_556 . 72.05(9) ?
    Mn3 Al3 Al12 . 10_556 120.36(8) ?
    Mn3 Al3 Al12 10_556 10_556 55.46(4) ?
    Al6 Al3 Al12 10_556 10_556 103.70(4) ?
    Al6 Al3 Al12 . 10_556 150.24(3) ?
    Mn3 Al3 Al12 . 3 120.36(8) ?
    Mn3 Al3 Al12 10_556 3 55.46(4) ?
    Al6 Al3 Al12 10_556 3 103.70(4) ?
    Al6 Al3 Al12 . 3 150.24(3) ?
    Al12 Al3 Al12 10_556 3 59.39(6) ?
    Mn3 Al3 Al12 . 12 55.46(4) ?
    Mn3 Al3 Al12 10_556 12 120.35(8) ?
    Al6 Al3 Al12 10_556 12 150.24(3) ?
    Al6 Al3 Al12 . 12 103.70(4) ?
    Al12 Al3 Al12 10_556 12 93.84(8) ?
    Al12 Al3 Al12 3 12 64.92(6) ?
    Mn3 Al3 Al12 . . 55.46(4) ?
    Mn3 Al3 Al12 10_556 . 120.35(8) ?
    Al6 Al3 Al12 10_556 . 150.24(3) ?
    Al6 Al3 Al12 . . 103.70(4) ?
    Al12 Al3 Al12 10_556 . 64.92(6) ?
    Al12 Al3 Al12 3 . 93.84(8) ?
    Al12 Al3 Al12 12 . 59.38(6) ?
    Mn3 Al3 Al13 . 8_466 55.87(3) ?
    Mn3 Al3 Al13 10_556 8_466 125.40(3) ?
    Al6 Al3 Al13 10_556 8_466 99.90(7) ?
    Al6 Al3 Al13 . 8_466 60.04(4) ?
    Al12 Al3 Al13 10_556 8_466 147.01(8) ?
    Al12 Al3 Al13 3 8_466 92.89(4) ?
    Al12 Al3 Al13 12 8_466 55.79(3) ?
    Al12 Al3 Al13 . 8_466 103.07(5) ?
    Mn3 Al3 Al13 . 6_564 125.40(3) ?
    Mn3 Al3 Al13 10_556 6_564 55.87(3) ?
    Al6 Al3 Al13 10_556 6_564 60.04(4) ?
    Al6 Al3 Al13 . 6_564 99.90(7) ?
    Al12 Al3 Al13 10_556 6_564 55.79(3) ?
    Al12 Al3 Al13 3 6_564 103.07(5) ?
    Al12 Al3 Al13 12 6_564 147.01(8) ?
    Al12 Al3 Al13 . 6_564 92.89(4) ?
    Al13 Al3 Al13 8_466 6_564 156.64(10) ?
    Mn3 Al3 Al13 . 15_465 125.40(3) ?
    Mn3 Al3 Al13 10_556 15_465 55.87(3) ?
    Al6 Al3 Al13 10_556 15_465 60.04(4) ?
    Al6 Al3 Al13 . 15_465 99.90(7) ?
    Al12 Al3 Al13 10_556 15_465 103.07(5) ?
    Al12 Al3 Al13 3 15_465 55.79(3) ?
    Al12 Al3 Al13 12 15_465 92.89(4) ?
    Al12 Al3 Al13 . 15_465 147.01(8) ?
    Al13 Al3 Al13 8_466 15_465 69.61(5) ?
    Al13 Al3 Al13 6_564 15_465 105.46(6) ?
    Mn3 Al3 Al13 . 13_566 55.87(3) ?
    Mn3 Al3 Al13 10_556 13_566 125.40(3) ?
    Al6 Al3 Al13 10_556 13_566 99.90(7) ?
    Al6 Al3 Al13 . 13_566 60.04(4) ?
    Al12 Al3 Al13 10_556 13_566 92.89(4) ?
    Al12 Al3 Al13 3 13_566 147.01(8) ?
    Al12 Al3 Al13 12 13_566 103.07(5) ?
    Al12 Al3 Al13 . 13_566 55.79(3) ?
    Al13 Al3 Al13 8_466 13_566 105.46(6) ?
    Al13 Al3 Al13 6_564 13_566 69.61(5) ?
    Al13 Al3 Al13 15_465 13_566 156.64(10) ?
    Al4 Al4 Mn3 10_557 1_556 179.94(4) ?
    Al4 Al4 Mn4 10_557 3_556 61.61(4) ?
    Mn3 Al4 Mn4 1_556 3_556 118.34(5) ?
    Al4 Al4 Mn4 10_557 . 61.61(4) ?
    Mn3 Al4 Mn4 1_556 . 118.34(5) ?
    Mn4 Al4 Mn4 3_556 . 65.57(5) ?
    Al4 Al4 Mn1 10_557 . 61.94(4) ?
    Mn3 Al4 Mn1 1_556 . 118.11(6) ?
    Mn4 Al4 Mn1 3_556 . 112.85(5) ?
    Mn4 Al4 Mn1 . . 112.85(5) ?
    Al4 Al4 Al5 10_557 . 113.51(5) ?
    Mn3 Al4 Al5 1_556 . 66.43(6) ?
    Mn4 Al4 Al5 3_556 . 63.50(5) ?
    Mn4 Al4 Al5 . . 63.50(5) ?
    Mn1 Al4 Al5 . . 175.45(8) ?
    Al4 Al4 Al10 10_557 . 113.02(4) ?
    Mn3 Al4 Al10 1_556 . 67.03(5) ?
    Mn4 Al4 Al10 3_556 . 174.21(8) ?
    Mn4 Al4 Al10 . . 114.51(3) ?
    Mn1 Al4 Al10 . . 61.53(4) ?
    Al5 Al4 Al10 . . 122.04(7) ?
    Al4 Al4 Al10 10_557 12 113.02(4) ?
    Mn3 Al4 Al10 1_556 12 67.03(5) ?
    Mn4 Al4 Al10 3_556 12 114.51(3) ?
    Mn4 Al4 Al10 . 12 174.21(8) ?
    Mn1 Al4 Al10 . 12 61.53(4) ?
    Al5 Al4 Al10 . 12 122.04(7) ?
    Al10 Al4 Al10 . 12 64.76(6) ?
    Al4 Al4 Al11 10_557 13_566 113.18(4) ?
    Mn3 Al4 Al11 1_556 13_566 66.80(4) ?
    Mn4 Al4 Al11 3_556 13_566 116.83(6) ?
    Mn4 Al4 Al11 . 13_566 60.63(3) ?
    Mn1 Al4 Al11 . 13_566 116.63(4) ?
    Al5 Al4 Al11 . 13_566 64.51(4) ?
    Al10 Al4 Al11 . 13_566 66.64(4) ?
    Al10 Al4 Al11 12 13_566 122.34(7) ?
    Al4 Al4 Al11 10_557 8_466 113.18(4) ?
    Mn3 Al4 Al11 1_556 8_466 66.80(4) ?
    Mn4 Al4 Al11 3_556 8_466 60.63(3) ?
    Mn4 Al4 Al11 . 8_466 116.83(6) ?
    Mn1 Al4 Al11 . 8_466 116.63(4) ?
    Al5 Al4 Al11 . 8_466 64.51(4) ?
    Al10 Al4 Al11 . 8_466 122.34(7) ?
    Al10 Al4 Al11 12 8_466 66.64(4) ?
    Al11 Al4 Al11 13_566 8_466 120.83(8) ?
    Al4 Al4 Al9 10_557 15_466 63.95(3) ?
    Mn3 Al4 Al9 1_556 15_466 116.07(4) ?
    Mn4 Al4 Al9 3_556 15_466 62.23(4) ?
    Mn4 Al4 Al9 . 15_466 117.00(6) ?
    Mn1 Al4 Al9 . 15_466 62.31(4) ?
    Al5 Al4 Al9 . 15_466 116.32(5) ?
    Al10 Al4 Al9 . 15_466 114.06(7) ?
    Al10 Al4 Al9 12 15_466 59.86(4) ?
    Al11 Al4 Al9 13_566 15_466 177.12(7) ?
    Al11 Al4 Al9 8_466 15_466 61.41(4) ?
    Al4 Al4 Al9 10_557 13_566 63.95(3) ?
    Mn3 Al4 Al9 1_556 13_566 116.07(4) ?
    Mn4 Al4 Al9 3_556 13_566 117.00(6) ?
    Mn4 Al4 Al9 . 13_566 62.23(4) ?
    Mn1 Al4 Al9 . 13_566 62.31(4) ?
    Al5 Al4 Al9 . 13_566 116.32(5) ?
    Al10 Al4 Al9 . 13_566 59.86(4) ?
    Al10 Al4 Al9 12 13_566 114.06(7) ?
    Al11 Al4 Al9 13_566 13_566 61.41(4) ?
    Al11 Al4 Al9 8_466 13_566 177.12(7) ?
    Al9 Al4 Al9 15_466 13_566 116.30(7) ?
    Al4 Al5 Al12 . 13_566 104.51(5) ?
    Al4 Al5 Al12 . 8_466 104.51(5) ?
    Al12 Al5 Al12 13_566 8_466 122.57(8) ?
    Al4 Al5 Mn4 . . 57.73(5) ?
    Al12 Al5 Mn4 13_566 . 53.78(4) ?
    Al12 Al5 Mn4 8_466 . 107.85(6) ?
    Al4 Al5 Mn4 . 3_556 57.73(5) ?
    Al12 Al5 Mn4 13_566 3_556 107.85(6) ?
    Al12 Al5 Mn4 8_466 3_556 53.78(4) ?
    Mn4 Al5 Mn4 . 3_556 61.54(5) ?
    Al4 Al5 Al12 . 1_556 98.93(6) ?
    Al12 Al5 Al12 13_566 1_556 82.56(4) ?
    Al12 Al5 Al12 8_466 1_556 138.55(6) ?
    Mn4 Al5 Al12 . 1_556 113.56(4) ?
    Mn4 Al5 Al12 3_556 1_556 155.84(7) ?
    Al4 Al5 Al12 . 12_556 98.93(6) ?
    Al12 Al5 Al12 13_566 12_556 138.55(6) ?
    Al12 Al5 Al12 8_466 12_556 82.56(4) ?
    Mn4 Al5 Al12 . 12_556 155.84(7) ?
    Mn4 Al5 Al12 3_556 12_556 113.56(4) ?
    Al12 Al5 Al12 1_556 12_556 60.15(6) ?
    Al4 Al5 Mn3 . 1_556 55.36(5) ?
    Al12 Al5 Mn3 13_566 1_556 118.66(4) ?
    Al12 Al5 Mn3 8_466 1_556 118.66(4) ?
    Mn4 Al5 Mn3 . 1_556 104.50(5) ?
    Mn4 Al5 Mn3 3_556 1_556 104.50(5) ?
    Al12 Al5 Mn3 1_556 1_556 52.26(4) ?
    Al12 Al5 Mn3 12_556 1_556 52.26(4) ?
    Al4 Al5 Al11 . 8_466 58.75(4) ?
    Al12 Al5 Al11 13_566 8_466 161.14(7) ?
    Al12 Al5 Al11 8_466 8_466 60.11(4) ?
    Mn4 Al5 Al11 . 8_466 107.38(6) ?
    Mn4 Al5 Al11 3_556 8_466 57.04(3) ?
    Al12 Al5 Al11 1_556 8_466 107.35(6) ?
    Al12 Al5 Al11 12_556 8_466 58.17(4) ?
    Mn3 Al5 Al11 1_556 8_466 61.09(4) ?
    Al4 Al5 Al11 . 13_566 58.75(4) ?
    Al12 Al5 Al11 13_566 13_566 60.11(4) ?
    Al12 Al5 Al11 8_466 13_566 161.14(7) ?
    Mn4 Al5 Al11 . 13_566 57.04(3) ?
    Mn4 Al5 Al11 3_556 13_566 107.38(6) ?
    Al12 Al5 Al11 1_556 13_566 58.17(4) ?
    Al12 Al5 Al11 12_556 13_566 107.35(6) ?
    Mn3 Al5 Al11 1_556 13_566 61.09(4) ?
    Al11 Al5 Al11 8_466 13_566 110.89(7) ?
    Al4 Al5 Al1 . . 103.14(8) ?
    Al12 Al5 Al1 13_566 . 62.86(4) ?
    Al12 Al5 Al1 8_466 . 62.86(4) ?
    Mn4 Al5 Al1 . . 57.71(5) ?
    Mn4 Al5 Al1 3_556 . 57.71(5) ?
    Al12 Al5 Al1 1_556 . 142.53(5) ?
    Al12 Al5 Al1 12_556 . 142.53(5) ?
    Mn3 Al5 Al1 1_556 . 158.50(8) ?
    Al11 Al5 Al1 8_466 . 109.95(5) ?
    Al11 Al5 Al1 13_566 . 109.95(5) ?
    Mn3 Al6 Mn1 . 9_566 157.26(8) ?
    Mn3 Al6 Al8 . 7 113.33(6) ?
    Mn1 Al6 Al8 9_566 7 55.75(5) ?
    Mn3 Al6 Al8 . 5_455 113.33(6) ?
    Mn1 Al6 Al8 9_566 5_455 55.75(5) ?
    Al8 Al6 Al8 7 5_455 99.45(9) ?
    Mn3 Al6 Al10 . 9_566 134.52(6) ?
    Mn1 Al6 Al10 9_566 9_566 62.46(4) ?
    Al8 Al6 Al10 7 9_566 111.74(7) ?
    Al8 Al6 Al10 5_455 9_566 64.00(5) ?
    Mn3 Al6 Al10 . 4_566 134.52(6) ?
    Mn1 Al6 Al10 9_566 4_566 62.46(4) ?
    Al8 Al6 Al10 7 4_566 64.00(5) ?
    Al8 Al6 Al10 5_455 4_566 111.74(7) ?
    Al10 Al6 Al10 9_566 4_566 64.01(6) ?
    Mn3 Al6 Al10 . 12_554 67.07(5) ?
    Mn1 Al6 Al10 9_566 12_554 130.58(6) ?
    Al8 Al6 Al10 7 12_554 160.60(7) ?
    Al8 Al6 Al10 5_455 12_554 97.78(4) ?
    Al10 Al6 Al10 9_566 12_554 68.47(6) ?
    Al10 Al6 Al10 4_566 12_554 101.20(7) ?
    Mn3 Al6 Al10 . 1_554 67.07(5) ?
    Mn1 Al6 Al10 9_566 1_554 130.58(6) ?
    Al8 Al6 Al10 7 1_554 97.78(4) ?
    Al8 Al6 Al10 5_455 1_554 160.60(7) ?
    Al10 Al6 Al10 9_566 1_554 101.20(7) ?
    Al10 Al6 Al10 4_566 1_554 68.47(6) ?
    Al10 Al6 Al10 12_554 1_554 63.92(6) ?
    Mn3 Al6 Al3 . . 54.21(5) ?
    Mn1 Al6 Al3 9_566 . 103.05(7) ?
    Al8 Al6 Al3 7 . 79.47(6) ?
    Al8 Al6 Al3 5_455 . 79.47(6) ?
    Al10 Al6 Al3 9_566 . 142.84(5) ?
    Al10 Al6 Al3 4_566 . 142.84(5) ?
    Al10 Al6 Al3 12_554 . 112.56(6) ?
    Al10 Al6 Al3 1_554 . 112.56(6) ?
    Mn3 Al6 Al13 . 13_566 56.36(4) ?
    Mn1 Al6 Al13 9_566 13_566 116.48(5) ?
    Al8 Al6 Al13 7 13_566 60.75(5) ?
    Al8 Al6 Al13 5_455 13_566 139.08(8) ?
    Al10 Al6 Al13 9_566 13_566 154.26(6) ?
    Al10 Al6 Al13 4_566 13_566 92.09(4) ?
    Al10 Al6 Al13 12_554 13_566 110.04(7) ?
    Al10 Al6 Al13 1_554 13_566 58.63(4) ?
    Al3 Al6 Al13 . 13_566 62.59(4) ?
    Mn3 Al6 Al13 . 8_466 56.36(4) ?
    Mn1 Al6 Al13 9_566 8_466 116.48(5) ?
    Al8 Al6 Al13 7 8_466 139.08(8) ?
    Al8 Al6 Al13 5_455 8_466 60.75(5) ?
    Al10 Al6 Al13 9_566 8_466 92.09(4) ?
    Al10 Al6 Al13 4_566 8_466 154.26(6) ?
    Al10 Al6 Al13 12_554 8_466 58.63(4) ?
    Al10 Al6 Al13 1_554 8_466 110.04(7) ?
    Al3 Al6 Al13 . 8_466 62.59(4) ?
    Al13 Al6 Al13 13_566 8_466 109.24(7) ?
    Al7A Al7A Ni1 9_577 9_576 65.38(9) ?
    Al7A Al7A Mn2 9_577 . 158.53(16) ?
    Ni1 Al7A Mn2 9_576 . 136.09(12) ?
    Al7A Al7A Al8 9_577 9_566 135.57(7) ?
    Ni1 Al7A Al8 9_576 9_566 95.36(8) ?
    Mn2 Al7A Al8 . 9_566 54.39(7) ?
    Al7A Al7A Al8 9_577 11_566 135.57(7) ?
    Ni1 Al7A Al8 9_576 11_566 95.36(8) ?
    Mn2 Al7A Al8 . 11_566 54.39(7) ?
    Al8 Al7A Al8 9_566 11_566 83.07(11) ?
    Al7A Al7A Ni1 9_577 1_556 57.79(10) ?
    Ni1 Al7A Ni1 9_576 1_556 123.17(10) ?
    Mn2 Al7A Ni1 . 1_556 100.74(8) ?
    Al8 Al7A Ni1 9_566 1_556 124.80(8) ?
    Al8 Al7A Ni1 11_566 1_556 124.80(8) ?
    Al7A Al7A Al13 9_577 12 109.59(12) ?
    Ni1 Al7A Al13 9_576 12 147.49(4) ?
    Mn2 Al7A Al13 . 12 53.47(6) ?
    Al8 Al7A Al13 9_566 12 65.06(7) ?
    Al8 Al7A Al13 11_566 12 106.89(10) ?
    Ni1 Al7A Al13 1_556 12 61.56(6) ?
    Al7A Al7A Al13 9_577 . 109.59(12) ?
    Ni1 Al7A Al13 9_576 . 147.49(4) ?
    Mn2 Al7A Al13 . . 53.47(6) ?
    Al8 Al7A Al13 9_566 . 106.89(10) ?
    Al8 Al7A Al13 11_566 . 65.06(7) ?
    Ni1 Al7A Al13 1_556 . 61.56(6) ?
    Al13 Al7A Al13 12 . 64.98(7) ?
    Al7A Al7A Al10 9_577 16 73.80(7) ?
    Ni1 Al7A Al10 9_576 16 54.58(4) ?
    Mn2 Al7A Al10 . 16 116.50(6) ?
    Al8 Al7A Al10 9_566 16 128.64(11) ?
    Al8 Al7A Al10 11_566 16 62.94(5) ?
    Ni1 Al7A Al10 1_556 16 106.41(7) ?
    Al13 Al7A Al10 12 16 157.69(7) ?
    Al13 Al7A Al10 . 16 92.91(4) ?
    Al7A Al7A Al10 9_577 5_455 73.80(7) ?
    Ni1 Al7A Al10 9_576 5_455 54.58(4) ?
    Mn2 Al7A Al10 . 5_455 116.50(6) ?
    Al8 Al7A Al10 9_566 5_455 62.94(5) ?
    Al8 Al7A Al10 11_566 5_455 128.64(11) ?
    Ni1 Al7A Al10 1_556 5_455 106.41(7) ?
    Al13 Al7A Al10 12 5_455 92.91(4) ?
    Al13 Al7A Al10 . 5_455 157.69(7) ?
    Al10 Al7A Al10 16 5_455 108.96(8) ?
    Ni1 Al7B Ni1 9_565 1_545 180.00(4) ?
    Ni1 Al7B Al10 9_565 16_544 57.62(2) ?
    Ni1 Al7B Al10 1_545 16_544 122.38(2) ?
    Ni1 Al7B Al10 9_565 8_456 122.38(2) ?
    Ni1 Al7B Al10 1_545 8_456 57.62(2) ?
    Al10 Al7B Al10 16_544 8_456 180.00(6) ?
    Ni1 Al7B Al10 9_565 5_444 57.62(2) ?
    Ni1 Al7B Al10 1_545 5_444 122.38(2) ?
    Al10 Al7B Al10 16_544 5_444 113.96(5) ?
    Al10 Al7B Al10 8_456 5_444 66.04(5) ?
    Ni1 Al7B Al10 9_565 13_556 122.38(2) ?
    Ni1 Al7B Al10 1_545 13_556 57.62(2) ?
    Al10 Al7B Al10 16_544 13_556 66.04(5) ?
    Al10 Al7B Al10 8_456 13_556 113.96(5) ?
    Al10 Al7B Al10 5_444 13_556 180.00(6) ?
    Mn2 Al8 Mn1 9_566 13_556 170.33(12) ?
    Mn2 Al8 Al7A 9_566 9_566 60.24(7) ?
    Mn1 Al8 Al7A 13_556 9_566 124.28(6) ?
    Mn2 Al8 Al7A 9_566 2_564 60.24(7) ?
    Mn1 Al8 Al7A 13_556 2_564 124.28(6) ?
    Al7A Al8 Al7A 9_566 2_564 96.93(11) ?
    Mn2 Al8 Al6 9_566 14_546 114.85(7) ?
    Mn1 Al8 Al6 13_556 14_546 58.18(6) ?
    Al7A Al8 Al6 9_566 14_546 163.78(10) ?
    Al7A Al8 Al6 2_564 14_546 92.78(5) ?
    Mn2 Al8 Al6 9_566 5_545 114.85(7) ?
    Mn1 Al8 Al6 13_556 5_545 58.18(6) ?
    Al7A Al8 Al6 9_566 5_545 92.78(5) ?
    Al7A Al8 Al6 2_564 5_545 163.78(10) ?
    Al6 Al8 Al6 14_546 5_545 75.03(9) ?
    Mn2 Al8 Al9 9_566 1_545 125.60(11) ?
    Mn1 Al8 Al9 13_556 1_545 64.07(6) ?
    Al7A Al8 Al9 9_566 1_545 86.07(8) ?
    Al7A Al8 Al9 2_564 1_545 86.07(8) ?
    Al6 Al8 Al9 14_546 1_545 107.60(7) ?
    Al6 Al8 Al9 5_545 1_545 107.60(7) ?
    Mn2 Al8 Al13 9_566 11_565 52.45(5) ?
    Mn1 Al8 Al13 13_556 11_565 120.86(8) ?
    Al7A Al8 Al13 9_566 11_565 111.92(9) ?
    Al7A Al8 Al13 2_564 11_565 58.77(6) ?
    Al6 Al8 Al13 14_546 11_565 62.71(5) ?
    Al6 Al8 Al13 5_545 11_565 105.48(9) ?
    Al9 Al8 Al13 1_545 11_565 141.28(5) ?
    Mn2 Al8 Al13 9_566 4_566 52.45(5) ?
    Mn1 Al8 Al13 13_556 4_566 120.86(8) ?
    Al7A Al8 Al13 9_566 4_566 58.77(6) ?
    Al7A Al8 Al13 2_564 4_566 111.92(9) ?
    Al6 Al8 Al13 14_546 4_566 105.48(9) ?
    Al6 Al8 Al13 5_545 4_566 62.71(5) ?
    Al9 Al8 Al13 1_545 4_566 141.28(5) ?
    Al13 Al8 Al13 11_565 4_566 73.12(7) ?
    Mn2 Al8 Al10 9_566 13_556 122.79(6) ?
    Mn1 Al8 Al10 13_556 13_556 60.78(5) ?
    Al7A Al8 Al10 9_566 13_556 63.50(5) ?
    Al7A Al8 Al10 2_564 13_556 138.12(11) ?
    Al6 Al8 Al10 14_546 13_556 116.10(9) ?
    Al6 Al8 Al10 5_545 13_556 58.07(5) ?
    Al9 Al8 Al10 1_545 13_556 57.55(4) ?
    Al13 Al8 Al10 11_565 13_556 161.13(8) ?
    Al13 Al8 Al10 4_566 13_556 89.92(4) ?
    Mn2 Al8 Al10 9_566 6_554 122.79(6) ?
    Mn1 Al8 Al10 13_556 6_554 60.78(5) ?
    Al7A Al8 Al10 9_566 6_554 138.12(11) ?
    Al7A Al8 Al10 2_564 6_554 63.50(5) ?
    Al6 Al8 Al10 14_546 6_554 58.07(5) ?
    Al6 Al8 Al10 5_545 6_554 116.10(9) ?
    Al9 Al8 Al10 1_545 6_554 57.55(4) ?
    Al13 Al8 Al10 11_565 6_554 89.92(4) ?
    Al13 Al8 Al10 4_566 6_554 161.13(8) ?
    Al10 Al8 Al10 13_556 6_554 105.39(8) ?
    Ni1 Al9 Ni1 . 10_556 114.80(7) ?
    Ni1 Al9 Al10 . 6_564 144.85(7) ?
    Ni1 Al9 Al10 10_556 6_564 54.20(3) ?
    Ni1 Al9 Al10 . 13_566 54.20(3) ?
    Ni1 Al9 Al10 10_556 13_566 144.85(7) ?
    Al10 Al9 Al10 6_564 13_566 112.70(8) ?
    Ni1 Al9 Al9 . 3 58.77(3) ?
    Ni1 Al9 Al9 10_556 3 58.77(3) ?
    Al10 Al9 Al9 6_564 3 110.28(4) ?
    Al10 Al9 Al9 13_566 3 110.28(4) ?
    Ni1 Al9 Mn4 . 13_566 108.60(4) ?
    Ni1 Al9 Mn4 10_556 13_566 108.60(4) ?
    Al10 Al9 Mn4 6_564 13_566 106.47(5) ?
    Al10 Al9 Mn4 13_566 13_566 106.47(5) ?
    Al9 Al9 Mn4 3 13_566 110.52(4) ?
    Ni1 Al9 Al11 . . 53.63(3) ?
    Ni1 Al9 Al11 10_556 . 141.43(7) ?
    Al10 Al9 Al11 6_564 . 157.30(8) ?
    Al10 Al9 Al11 13_566 . 64.15(3) ?
    Al9 Al9 Al11 3 . 91.08(4) ?
    Mn4 Al9 Al11 13_566 . 56.79(4) ?
    Ni1 Al9 Al11 . 10_556 141.43(7) ?
    Ni1 Al9 Al11 10_556 10_556 53.63(3) ?
    Al10 Al9 Al11 6_564 10_556 64.16(3) ?
    Al10 Al9 Al11 13_566 10_556 157.30(8) ?
    Al9 Al9 Al11 3 10_556 91.08(4) ?
    Mn4 Al9 Al11 13_566 10_556 56.79(4) ?
    Al11 Al9 Al11 . 10_556 109.37(7) ?
    Ni1 Al9 Al4 . 6_564 148.57(6) ?
    Ni1 Al9 Al4 10_556 6_564 96.50(4) ?
    Al10 Al9 Al4 6_564 6_564 57.76(5) ?
    Al10 Al9 Al4 13_566 6_564 101.40(7) ?
    Al9 Al9 Al4 3 6_564 148.15(4) ?
    Mn4 Al9 Al4 13_566 6_564 55.13(5) ?
    Al11 Al9 Al4 . 6_564 99.98(7) ?
    Al11 Al9 Al4 10_556 6_564 57.08(4) ?
    Ni1 Al9 Al4 . 13_566 96.50(4) ?
    Ni1 Al9 Al4 10_556 13_566 148.57(6) ?
    Al10 Al9 Al4 6_564 13_566 101.40(7) ?
    Al10 Al9 Al4 13_566 13_566 57.76(5) ?
    Al9 Al9 Al4 3 13_566 148.15(4) ?
    Mn4 Al9 Al4 13_566 13_566 55.13(5) ?
    Al11 Al9 Al4 . 13_566 57.08(4) ?
    Al11 Al9 Al4 10_556 13_566 99.98(7) ?
    Al4 Al9 Al4 6_564 13_566 52.11(7) ?
    Ni1 Al9 Al2 . . 82.51(4) ?
    Ni1 Al9 Al2 10_556 . 82.51(4) ?
    Al10 Al9 Al2 6_564 . 123.19(4) ?
    Al10 Al9 Al2 13_566 . 123.19(4) ?
    Al9 Al9 Al2 3 . 60.21(4) ?
    Mn4 Al9 Al2 13_566 . 50.30(4) ?
    Al11 Al9 Al2 . . 60.52(4) ?
    Al11 Al9 Al2 10_556 . 60.52(4) ?
    Al4 Al9 Al2 6_564 . 99.67(6) ?
    Al4 Al9 Al2 13_566 . 99.67(6) ?
    Ni1 Al9 Mn1 . 13_566 111.21(4) ?
    Ni1 Al9 Mn1 10_556 13_566 111.21(4) ?
    Al10 Al9 Mn1 6_564 13_566 58.46(4) ?
    Al10 Al9 Mn1 13_566 13_566 58.46(4) ?
    Al9 Al9 Mn1 3 13_566 147.96(4) ?
    Mn4 Al9 Mn1 13_566 13_566 101.52(6) ?
    Al11 Al9 Mn1 . 13_566 106.89(5) ?
    Al11 Al9 Mn1 10_556 13_566 106.89(5) ?
    Al4 Al9 Mn1 6_564 13_566 55.61(5) ?
    Al4 Al9 Mn1 13_566 13_566 55.61(5) ?
    Al2 Al9 Mn1 . 13_566 151.82(8) ?
    Ni1 Al10 Al4 13_566 . 105.45(5) ?
    Ni1 Al10 Al6 13_566 9_566 139.58(5) ?
    Al4 Al10 Al6 . 9_566 103.57(5) ?
    Ni1 Al10 Al6 13_566 1_556 123.31(5) ?
    Al4 Al10 Al6 . 1_556 98.33(5) ?
    Al6 Al10 Al6 9_566 1_556 78.80(7) ?
    Ni1 Al10 Mn1 13_566 . 122.22(5) ?
    Al4 Al10 Mn1 . . 58.18(5) ?
    Al6 Al10 Mn1 9_566 . 55.26(5) ?
    Al6 Al10 Mn1 1_556 . 114.14(5) ?
    Ni1 Al10 Al9 13_566 13_566 61.91(5) ?
    Al4 Al10 Al9 . 13_566 62.38(5) ?
    Al6 Al10 Al9 9_566 13_566 109.94(6) ?
    Al6 Al10 Al9 1_556 13_566 159.88(7) ?
    Mn1 Al10 Al9 . 13_566 62.12(4) ?
    Ni1 Al10 Al13 13_566 13_567 62.42(4) ?
    Al4 Al10 Al13 . 13_567 98.14(6) ?
    Al6 Al10 Al13 9_566 13_567 138.97(6) ?
    Al6 Al10 Al13 1_556 13_567 63.76(5) ?
    Mn1 Al10 Al13 . 13_567 156.23(6) ?
    Al9 Al10 Al13 13_566 13_567 110.94(6) ?
    Ni1 Al10 Al7B 13_566 5_556 49.75(3) ?
    Al4 Al10 Al7B . 5_556 155.17(5) ?
    Al6 Al10 Al7B 9_566 5_556 97.94(4) ?
    Al6 Al10 Al7B 1_556 5_556 97.86(4) ?
    Mn1 Al10 Al7B . 5_556 129.61(5) ?
    Al9 Al10 Al7B 13_566 5_556 98.73(5) ?
    Al13 Al10 Al7B 13_567 5_556 72.59(4) ?
    Ni1 Al10 Al8 13_566 13_556 88.21(6) ?
    Al4 Al10 Al8 . 13_556 103.25(6) ?
    Al6 Al10 Al8 9_566 13_556 57.93(6) ?
    Al6 Al10 Al8 1_556 13_556 134.91(7) ?
    Mn1 Al10 Al8 . 13_556 51.89(5) ?
    Al9 Al10 Al8 13_566 13_556 60.42(5) ?
    Al13 Al10 Al8 13_567 13_556 147.50(8) ?
    Ni1 Al10 Al10 13_566 12 161.38(3) ?
    Al4 Al10 Al10 . 12 57.62(3) ?
    Al6 Al10 Al10 9_566 12 57.99(3) ?
    Al6 Al10 Al10 1_556 12 58.04(3) ?
    Mn1 Al10 Al10 . 12 58.05(3) ?
    Al9 Al10 Al10 13_566 12 110.28(4) ?
    Al13 Al10 Al10 13_567 12 109.46(4) ?
    Al8 Al10 Al10 13_556 12 102.64(6) ?
    Ni1 Al10 Al7A 13_566 5_545 53.82(5) ?
    Al4 Al10 Al7A . 5_545 144.61(7) ?
    Al6 Al10 Al7A 9_566 5_545 86.56(5) ?
    Al6 Al10 Al7A 1_556 5_545 116.97(7) ?
    Mn1 Al10 Al7A . 5_545 105.45(6) ?
    Al9 Al10 Al7A 13_566 5_545 82.25(7) ?
    Al13 Al10 Al7A 13_567 5_545 95.49(6) ?
    Al8 Al10 Al7A 13_556 5_545 53.56(7) ?
    Al10 Al10 Al7A 12 5_545 144.48(4) ?
    Ni1 Al10 Mn3 13_566 1_556 104.59(4) ?
    Al4 Al10 Mn3 . 1_556 54.15(4) ?
    Al6 Al10 Mn3 9_566 1_556 115.15(5) ?
    Al6 Al10 Mn3 1_556 1_556 52.94(4) ?
    Mn1 Al10 Mn3 . 1_556 104.50(4) ?
    Al9 Al10 Mn3 13_566 1_556 107.56(5) ?
    Al13 Al10 Mn3 13_567 1_556 54.12(4) ?
    Al8 Al10 Mn3 13_556 1_556 156.03(6) ?
    Al10 Al10 Mn3 12 1_556 60.16(2) ?
    Al7A Al10 Mn3 5_545 1_556 149.60(6) ?
    Ni1 Al11 Mn4 . 13_566 120.04(5) ?
    Ni1 Al11 Al4 . 13_566 105.21(5) ?
    Mn4 Al11 Al4 13_566 13_566 58.05(5) ?
    Ni1 Al11 Al13 . 1_554 63.18(4) ?
    Mn4 Al11 Al13 13_566 1_554 157.51(6) ?
    Al4 Al11 Al13 13_566 1_554 99.47(6) ?
    Ni1 Al11 Al12 . 13_565 120.70(5) ?
    Mn4 Al11 Al12 13_566 13_565 118.86(5) ?
    Al4 Al11 Al12 13_566 13_565 99.45(6) ?
    Al13 Al11 Al12 1_554 13_565 60.03(4) ?
    Ni1 Al11 Al12 . . 140.58(6) ?
    Mn4 Al11 Al12 13_566 . 53.81(4) ?
    Al4 Al11 Al12 13_566 . 100.93(6) ?
    Al13 Al11 Al12 1_554 . 139.80(6) ?
    Al12 Al11 Al12 13_565 . 82.62(5) ?
    Ni1 Al11 Al9 . . 60.86(4) ?
    Mn4 Al11 Al9 13_566 . 61.46(4) ?
    Al4 Al11 Al9 13_566 . 61.51(5) ?
    Al13 Al11 Al9 1_554 . 110.64(6) ?
    Al12 Al11 Al9 13_565 . 158.50(6) ?
    Al12 Al11 Al9 . . 109.52(5) ?
    Ni1 Al11 Al2 . . 85.94(6) ?
    Mn4 Al11 Al2 13_566 . 51.31(3) ?
    Al4 Al11 Al2 13_566 . 102.30(5) ?
    Al13 Al11 Al2 1_554 . 145.99(6) ?
    Al12 Al11 Al2 13_565 . 139.28(7) ?
    Al12 Al11 Al2 . . 59.75(6) ?
    Al9 Al11 Al2 . . 59.83(6) ?
    Ni1 Al11 Al5 . 13_566 160.26(6) ?
    Mn4 Al11 Al5 13_566 13_566 59.85(4) ?
    Al4 Al11 Al5 13_566 13_566 56.74(5) ?
    Al13 Al11 Al5 1_554 13_566 108.98(6) ?
    Al12 Al11 Al5 13_565 13_566 60.86(5) ?
    Al12 Al11 Al5 . 13_566 57.49(4) ?
    Al9 Al11 Al5 . 13_566 109.91(6) ?
    Al2 Al11 Al5 . 13_566 104.78(6) ?
    Ni1 Al11 Mn3 . 13_565 104.64(4) ?
    Mn4 Al11 Mn3 13_566 13_565 105.35(5) ?
    Al4 Al11 Mn3 13_566 13_565 54.22(4) ?
    Al13 Al11 Mn3 1_554 13_565 54.73(4) ?
    Al12 Al11 Mn3 13_565 13_565 52.49(4) ?
    Al12 Al11 Mn3 . 13_565 114.57(5) ?
    Al9 Al11 Mn3 . 13_565 106.02(5) ?
    Al2 Al11 Mn3 . 13_565 155.83(5) ?
    Al5 Al11 Mn3 13_566 13_565 59.41(4) ?
    Ni1 Al11 Al11 . 12 54.29(3) ?
    Mn4 Al11 Al11 13_566 12 110.38(3) ?
    Al4 Al11 Al11 13_566 12 150.42(4) ?
    Al13 Al11 Al11 1_554 12 89.65(4) ?
    Al12 Al11 Al11 13_565 12 109.41(4) ?
    Al12 Al11 Al11 . 12 89.35(4) ?
    Al9 Al11 Al11 . 12 88.92(4) ?
    Al2 Al11 Al11 . 12 59.20(3) ?
    Al5 Al11 Al11 13_566 12 145.45(4) ?
    Mn3 Al11 Al11 13_565 12 144.17(3) ?
    Ni1 Al11 Al10 . 13_566 53.44(3) ?
    Mn4 Al11 Al10 13_566 13_566 104.42(5) ?
    Al4 Al11 Al10 13_566 13_566 56.65(5) ?
    Al13 Al11 Al10 1_554 13_566 58.05(4) ?
    Al12 Al11 Al10 13_565 13_566 105.30(5) ?
    Al12 Al11 Al10 . 13_566 156.83(6) ?
    Al9 Al11 Al10 . 13_566 56.86(4) ?
    Al2 Al11 Al10 . 13_566 115.42(6) ?
    Al5 Al11 Al10 13_566 13_566 106.83(5) ?
    Mn3 Al11 Al10 13_565 13_566 59.38(4) ?
    Al11 Al11 Al10 12 13_566 107.73(3) ?
    Mn4 Al12 Mn3 13_566 . 161.15(6) ?
    Mn4 Al12 Al5 13_566 13_566 64.16(5) ?
    Mn3 Al12 Al5 . 13_566 133.76(6) ?
    Mn4 Al12 Al13 13_566 13_566 122.41(6) ?
    Mn3 Al12 Al13 . 13_566 58.70(4) ?
    Al5 Al12 Al13 13_566 13_566 93.09(6) ?
    Mn4 Al12 Al11 13_566 13_565 131.84(6) ?
    Mn3 Al12 Al11 . 13_565 66.33(4) ?
    Al5 Al12 Al11 13_566 13_565 67.68(5) ?
    Al13 Al12 Al11 13_566 13_565 58.79(4) ?
    Mn4 Al12 Al11 13_566 . 60.89(4) ?
    Mn3 Al12 Al11 . . 128.46(6) ?
    Al5 Al12 Al11 13_566 . 62.40(5) ?
    Al13 Al12 Al11 13_566 . 152.13(6) ?
    Al11 Al12 Al11 13_565 . 97.38(5) ?
    Mn4 Al12 Al2 13_566 . 53.54(3) ?
    Mn3 Al12 Al2 . . 113.47(5) ?
    Al5 Al12 Al2 13_566 . 109.70(6) ?
    Al13 Al12 Al2 13_566 . 145.60(6) ?
    Al11 Al12 Al2 13_565 . 153.67(6) ?
    Al11 Al12 Al2 . . 61.18(5) ?
    Mn4 Al12 Al5 13_566 1_554 125.99(6) ?
    Mn3 Al12 Al5 . 1_554 63.87(4) ?
    Al5 Al12 Al5 13_566 1_554 97.44(4) ?
    Al13 Al12 Al5 13_566 1_554 108.09(6) ?
    Al11 Al12 Al5 13_565 1_554 60.97(4) ?
    Al11 Al12 Al5 . 1_554 65.61(5) ?
    Al2 Al12 Al5 . 1_554 94.51(5) ?
    Mn4 Al12 Al12 13_566 12 112.93(3) ?
    Mn3 Al12 Al12 . 12 55.32(3) ?
    Al5 Al12 Al12 13_566 12 151.29(4) ?
    Al13 Al12 Al12 13_566 12 110.01(4) ?
    Al11 Al12 Al12 13_565 12 109.41(4) ?
    Al11 Al12 Al12 . 12 90.65(4) ?
    Al2 Al12 Al12 . 12 59.46(3) ?
    Al5 Al12 Al12 1_554 12 59.92(3) ?
    Mn4 Al12 Al3 13_566 . 108.70(5) ?
    Mn3 Al12 Al3 . . 53.43(4) ?
    Al5 Al12 Al3 13_566 . 148.34(6) ?
    Al13 Al12 Al3 13_566 . 63.77(5) ?
    Al11 Al12 Al3 13_565 . 111.56(5) ?
    Al11 Al12 Al3 . . 143.97(6) ?
    Al2 Al12 Al3 . . 84.56(6) ?
    Al5 Al12 Al3 1_554 . 109.80(5) ?
    Al12 Al12 Al3 12 . 60.31(3) ?
    Mn4 Al12 Al1 13_566 13_566 59.92(5) ?
    Mn3 Al12 Al1 . 13_566 119.49(6) ?
    Al5 Al12 Al1 13_566 13_566 61.05(5) ?
    Al13 Al12 Al1 13_566 13_566 62.78(6) ?
    Al11 Al12 Al1 13_565 13_566 95.91(5) ?
    Al11 Al12 Al1 . 13_566 110.32(6) ?
    Al2 Al12 Al1 . 13_566 105.59(5) ?
    Al5 Al12 Al1 1_554 13_566 154.32(5) ?
    Al12 Al12 Al1 12 13_566 144.87(3) ?
    Al3 Al12 Al1 . 13_566 88.24(5) ?
    Mn2 Al13 Mn3 . 13_566 149.28(6) ?
    Mn2 Al13 Al7A . . 59.00(7) ?
    Mn3 Al13 Al7A 13_566 . 134.09(6) ?
    Mn2 Al13 Al11 . 1_556 140.75(7) ?
    Mn3 Al13 Al11 13_566 1_556 66.42(4) ?
    Al7A Al13 Al11 . 1_556 113.16(8) ?
    Mn2 Al13 Ni1 . 1_556 102.62(5) ?
    Mn3 Al13 Ni1 13_566 1_556 107.22(5) ?
    Al7A Al13 Ni1 . 1_556 58.62(6) ?
    Al11 Al13 Ni1 1_556 1_556 54.73(4) ?
    Mn2 Al13 Al12 . 13_566 117.03(7) ?
    Mn3 Al13 Al12 13_566 13_566 56.18(4) ?
    Al7A Al13 Al12 . 13_566 167.20(7) ?
    Al11 Al13 Al12 1_556 13_566 61.18(4) ?
    Ni1 Al13 Al12 1_556 13_566 113.74(5) ?
    Mn2 Al13 Al10 . 13_567 130.87(7) ?
    Mn3 Al13 Al10 13_566 13_567 65.78(4) ?
    Al7A Al13 Al10 . 13_567 72.73(6) ?
    Al11 Al13 Al10 1_556 13_567 65.72(4) ?
    Ni1 Al13 Al10 1_556 13_567 53.97(4) ?
    Al12 Al13 Al10 13_566 13_567 112.08(6) ?
    Mn2 Al13 Al8 . 11_566 52.37(6) ?
    Mn3 Al13 Al8 13_566 11_566 107.45(7) ?
    Al7A Al13 Al8 . 11_566 56.17(7) ?
    Al11 Al13 Al8 1_556 11_566 159.89(6) ?
    Ni1 Al13 Al8 1_556 11_566 113.35(6) ?
    Al12 Al13 Al8 13_566 11_566 132.88(7) ?
    Al10 Al13 Al8 13_567 11_566 94.20(5) ?
    Mn2 Al13 Al13 . 12 51.85(3) ?
    Mn3 Al13 Al13 13_566 12 156.42(3) ?
    Al7A Al13 Al13 . 12 57.51(4) ?
    Al11 Al13 Al13 1_556 12 90.35(4) ?
    Ni1 Al13 Al13 1_556 12 58.13(3) ?
    Al12 Al13 Al13 13_566 12 110.01(4) ?
    Al10 Al13 Al13 13_567 12 109.45(4) ?
    Al8 Al13 Al13 11_566 12 95.79(6) ?
    Mn2 Al13 Al6 . 13_566 108.64(6) ?
    Mn3 Al13 Al6 13_566 13_566 54.29(4) ?
    Al7A Al13 Al6 . 13_566 87.37(5) ?
    Al11 Al13 Al6 1_556 13_566 109.27(6) ?
    Ni1 Al13 Al6 1_556 13_566 109.41(5) ?
    Al12 Al13 Al6 13_566 13_566 105.27(6) ?
    Al10 Al13 Al6 13_567 13_566 57.61(5) ?
    Al8 Al13 Al6 11_566 13_566 56.54(6) ?
    Al13 Al13 Al6 12 13_566 144.62(4) ?
    Mn2 Al13 Al1 . . 58.45(6) ?
    Mn3 Al13 Al1 13_566 . 115.78(6) ?
    Al7A Al13 Al1 . . 109.92(7) ?
    Al11 Al13 Al1 1_556 . 96.52(5) ?
    Ni1 Al13 Al1 1_556 . 109.98(4) ?
    Al12 Al13 Al1 13_566 . 61.44(5) ?
    Al10 Al13 Al1 13_567 . 160.56(6) ?
    Al8 Al13 Al1 11_566 . 103.19(6) ?
    Al13 Al13 Al1 12 . 60.68(3) ?
    Al6 Al13 Al1 13_566 . 140.42(6) ?
    Mn2 Al13 Al3 . 13_566 97.93(5) ?
    Mn3 Al13 Al3 13_566 13_566 51.70(3) ?
    Al7A Al13 Al3 . 13_566 130.66(8) ?
    Al11 Al13 Al3 1_556 13_566 110.78(6) ?
    Ni1 Al13 Al3 1_556 13_566 158.58(5) ?
    Al12 Al13 Al3 13_566 13_566 60.44(6) ?
    Al10 Al13 Al3 13_567 13_566 107.22(5) ?
    Al8 Al13 Al3 11_566 13_566 74.99(7) ?
    Al13 Al13 Al3 12 13_566 142.73(3) ?
    Al6 Al13 Al3 13_566 13_566 57.38(6) ?
    Al1 Al13 Al3 . 13_566 85.90(5) ?
_shelx_space_group_comment
;
The symmetry employed for this shelxl refinement is uniquely defined
by the following loop, which should always be used as a source of
symmetry information in preference to the above space-group names.
They are only intended as comments.
;
_shelx_estimated_absorpt_T_min     ?
_shelx_estimated_absorpt_T_max     ?
_shelx_hkl_file
;
   2   0   0  462.35   29.20
   2   0   0  448.66   30.00
   2   0   0  436.76   30.00
   2   0   0  453.75   29.90
   2   0   0  444.06   29.70
   2   0   0  478.75   29.40
  -2   0   0  455.75   28.60
  -2   0   0  460.05   30.30
  -2   0   0  461.25   29.20
  -2   0   0  471.35   30.00
  -2   0   0  462.65   29.70
  -2   0   0  422.26   29.30
  -2   0   0  460.65   29.20
   2   0   0  469.65   30.40
   4   0   0 4848.71  313.07
   4   0   0 5190.08  310.87
   4   0   0 4862.91  312.57
   4   0   0 5067.49  312.97
   4   0   0 4956.30  312.17
   4   0   0 5246.17  312.47
   4   0   0 4903.11  311.17
  -4   0   0 5002.90  313.17
  -4   0   0 4970.70  312.47
  -4   0   0 5001.00  311.97
  -4   0   0 5058.89  313.27
  -4   0   0 4889.51  310.97
  -4   0   0 4971.40  310.57
   6   0   0 7764.42  462.95
   6   0   0 7265.97  466.15
   6   0   0 7474.95  465.75
   6   0   0 7177.08  463.85
  -6   0   0 7345.36  462.35
  -6   0   0 7553.24  462.15
  -6   0   0 7505.25  465.25
  -6   0   0 7386.66  466.95
  -8   0   0    6.00   12.80
   8   0   0    3.00   11.00
   8   0   0   -7.00    8.70
  -8   0   0    5.10   12.00
  -8   0   0   11.50   11.60
  10   0   0 1918.31  136.29
  10   0   0 2012.30  135.59
 -10   0   0 2012.90  139.79
 -10   0   0 1988.40  137.89
  10   0   0 2100.39  136.99
  -1  -1   0    4.00    1.20
  -1  -1   0    2.80    1.00
   1   1   0    5.00    1.00
   1   1   0    2.50    0.90
   1   1   0    2.00    1.10
  -1  -1   0    2.10    0.80
  -1  -1   0    3.90    1.10
  -1  -1   0    1.10    1.10
  -1  -1   0    3.80    1.00
   1  -1   0    4.00    1.30
   1  -1   0    3.20    1.00
   1  -1   0    4.50    1.10
   1  -1   0    5.10    1.20
   1   1   0    3.60    1.00
   1  -1   0    3.10    1.10
  -1   1   0    3.20    1.10
  -1   1   0    4.80    1.10
  -1   1   0    4.30    1.30
  -1   1   0    4.60    1.20
   1   1   0    4.30    1.40
   1  -1   0    3.90    0.70
   1   1   0    3.30    1.20
   1  -1   0    3.80    0.80
   1  -1   0    4.00    0.80
   3   1   0   71.89    7.90
   3  -1   0   60.09    6.50
   3  -1   0   69.19    6.10
   3   1   0   67.09    7.30
   3   1   0   61.99    6.00
   3   1   0   77.59    7.60
   3  -1   0   65.29    5.10
   3  -1   0   64.29    7.70
   3  -1   0   67.49    5.60
   3   1   0   70.19    7.60
   3  -1   0   70.89    7.60
   3  -1   0   66.69    6.80
  -3   1   0   65.09    6.70
  -3  -1   0   70.49    6.20
  -3   1   0   65.79    5.10
  -3   1   0   77.79    7.90
  -3  -1   0   65.69    7.40
  -3  -1   0   72.19    6.30
  -3  -1   0   64.09    7.40
  -3  -1   0   71.19    6.90
  -3  -1   0   67.39    7.50
  -3   1   0   68.29    7.20
  -3   1   0   74.89    6.00
  -3   1   0   74.09    7.50
  -3  -1   0   60.49    7.10
  -3   1   0   67.19    5.50
   3   1   0   60.89    6.90
   3  -1   0   73.29    7.10
   3   1   0   66.59    6.50
  -5   1   0    9.90    6.20
  -5   1   0    8.70    3.00
   5  -1   0   20.40    8.10
   5  -1   0    6.30    4.40
   5  -1   0   14.30    3.90
   5  -1   0    8.60    5.00
   5  -1   0    4.50    5.40
   5   1   0   21.00    6.70
  -5  -1   0   16.40    4.20
   5   1   0   16.20    6.70
  -5  -1   0   14.10    6.40
  -5  -1   0   20.70    5.60
  -5  -1   0   17.90    6.00
   5   1   0   15.30    4.20
   5   1   0   11.90    5.10
   5   1   0   19.60    5.10
  -5   1   0   12.30    5.10
  -5   1   0   19.40    4.40
  -5   1   0    5.90    5.30
  -5  -1   0    7.00    4.80
  -7  -1   0   -7.10    6.50
  -7  -1   0   19.40   10.10
   7  -1   0   11.50    8.80
  -7  -1   0    4.30    5.40
   7  -1   0   10.10    5.80
  -7   1   0   25.40    9.10
  -7   1   0   -9.10    8.40
   7   1   0   15.80    6.70
  -7   1   0    7.90    9.80
   7   1   0   26.40    9.80
   7   1   0   -1.10    8.80
  -7  -1   0   16.20   11.20
  -7  -1   0   10.30    8.90
   7  -1   0    6.70    7.10
  -9   1   0   11.10   14.80
  -9  -1   0   14.00   18.20
  -9   1   0    8.70   16.10
   9  -1   0   -1.00   12.60
   9  -1   0   -3.80   15.10
   9   1   0    8.90   12.00
   9   1   0   22.90   13.10
   9   1   0    7.60   16.30
   9  -1   0    6.90   11.70
  -9   1   0   12.00   16.30
  -9  -1   0  -26.60   15.10
  -9  -1   0   11.40   15.20
   2   2   0  428.36   31.20
   2   2   0  447.46   31.10
   2  -2   0  486.55   30.90
   2  -2   0  520.15   31.30
  -2  -2   0  434.26   31.20
  -2   2   0  482.85   31.50
  -2   2   0  484.35   30.80
  -2   2   0  472.75   31.20
   2  -2   0  495.85   31.60
   2  -2   0  501.55   31.40
  -2   2   0  485.75   31.20
   2  -2   0  438.66   31.10
  -4  -2   0  225.18   16.30
   4   2   0  209.78   16.10
   4  -2   0  189.08   13.40
  -4   2   0  194.78   13.20
  -4  -2   0  223.58   17.00
  -4   2   0  192.78   13.30
  -4  -2   0  212.78   17.00
  -4  -2   0  210.28   15.00
  -4  -2   0  196.78   16.50
  -4  -2   0  214.08   15.90
   4   2   0  201.88   16.40
   4  -2   0  178.18   16.80
  -4  -2   0  222.38   15.00
   4  -2   0  184.48   15.80
   4  -2   0  173.38   16.40
   4   2   0  198.18   15.20
  -4   2   0  181.28   16.30
   4  -2   0  194.18   15.20
   4   2   0  196.98   14.80
   4  -2   0  190.48   14.40
   4  -2   0  188.68   15.40
   4  -2   0  206.48   13.90
   4   2   0  182.38   16.40
   4   2   0  189.18   16.50
  -4   2   0  196.28   16.70
  -4   2   0  192.28   15.40
   4   2   0  184.98   16.80
   6  -2   0   20.50    4.70
   6  -2   0   -0.60    5.30
  -6  -2   0   14.50    6.90
  -6   2   0   16.50    8.20
   6  -2   0   23.20    7.40
   6   2   0    8.40    6.40
  -6  -2   0   15.50    6.90
  -6   2   0   14.60    7.50
   6  -2   0   12.60    6.30
  -6  -2   0   32.10    9.30
  -6  -2   0   19.80    7.10
   6   2   0    0.80    5.30
  -6   2   0   11.70    7.10
  -6  -2   0   17.20    6.10
   6   2   0   13.80    7.00
  -8  -2   0  204.78   17.00
  -8  -2   0  194.98   25.40
   8   2   0  172.88   22.60
  -8  -2   0  189.58   26.40
  -8  -2   0  190.28   23.90
  -8   2   0  179.18   25.50
   8  -2   0  214.38   24.00
   8  -2   0  200.48   23.10
  -8   2   0  233.38   27.00
   8   2   0  180.68   23.20
  -8   2   0  208.08   22.80
 -10  -2   0   -5.60   20.60
 -10   2   0   -6.20   19.70
  10   2   0   20.50   14.80
  10  -2   0   15.20   20.30
 -10  -2   0   23.30   20.30
  10   2   0   22.60   20.90
 -10   2   0   32.10   21.60
  10  -2   0    2.10   14.70
  10  -2   0  -14.00   14.70
  10   2   0   -7.60   15.40
  -1   3   0  106.19    7.90
  -1  -3   0  103.99    7.60
   1   3   0   97.09    7.40
   1  -3   0  109.19    7.60
  -1   3   0  103.49    7.80
   1   3   0   93.79    8.00
   1  -3   0   95.89    7.80
  -1  -3   0   97.59    7.70
  -1  -3   0  107.49    8.00
  -1   3   0  102.49    7.80
  -1   3   0  109.59    7.60
   1  -3   0  106.09    7.50
  -1  -3   0   98.79    7.70
  -1  -3   0  103.19    7.40
   1  -3   0  114.49    6.80
   1  -3   0  109.39    6.80
  -1  -3   0  100.39    8.00
   1  -3   0  107.29    7.20
   1   3   0  106.89    7.40
   1  -3   0  102.29    7.80
  -1   3   0  104.59    7.50
  -1   3   0   98.79    8.00
  -1   3   0  112.89    7.20
   1   3   0  111.39    7.80
   1  -3   0  108.39    7.90
   1   3   0  100.69    7.90
   1   3   0  106.49    7.70
  -1  -3   0  102.19    7.40
   1   3   0   96.39    7.60
   1  -3   0  106.79    8.20
  -3   3   0  414.86   26.80
   3   3   0  350.96   25.70
   3  -3   0  401.56   26.20
   3  -3   0  426.66   26.00
   3  -3   0  357.36   26.60
   3  -3   0  411.06   26.70
   3  -3   0  379.36   27.00
  -3  -3   0  374.56   25.70
   3  -3   0  403.16   27.00
  -3  -3   0  362.46   25.70
   3   3   0  380.36   25.70
  -3  -3   0  374.76   26.80
  -3   3   0  365.66   26.50
  -3  -3   0  350.56   26.50
   3   3   0  343.97   26.30
  -3   3   0  407.96   26.10
  -3   3   0  386.66   27.10
   5  -3   0    9.00    7.20
  -5   3   0    1.40    4.70
   5  -3   0    6.70    2.90
  -5  -3   0    6.80    5.70
   5   3   0    8.10    5.60
  -5   3   0    1.40    4.70
   5  -3   0    3.10    4.00
  -5  -3   0    3.40    4.10
   5  -3   0    7.00    4.30
   5   3   0    6.00    4.30
  -5   3   0   -8.50    4.50
   5   3   0    4.10    5.30
  -5  -3   0   10.20    6.00
   5   3   0   10.70    6.30
  -5  -3   0   10.40    5.30
   5  -3   0    5.00    2.50
   5   3   0    6.90    5.00
   5  -3   0   -2.70    4.40
   5  -3   0    1.50    4.40
  -5  -3   0   -1.80    5.30
   7  -3   0   87.29   10.00
  -7   3   0   89.09   15.30
  -7  -3   0   86.99   13.00
  -7  -3   0  108.39   14.30
   7  -3   0  112.39   15.10
  -7  -3   0  105.19   17.00
   7   3   0   97.09   15.30
  -7  -3   0  110.79   15.90
   7   3   0   93.29   13.50
   7   3   0   82.39   13.80
  -7   3   0  111.69   14.20
  -7   3   0   83.19   14.70
   7  -3   0  118.19   15.30
  -7  -3   0   91.49   12.10
   9   3   0   30.30   15.90
  -9  -3   0   40.60   18.30
  -9  -3   0   63.39   18.30
   9  -3   0   41.30   16.10
   9  -3   0   31.80   13.10
  -9  -3   0   -7.20   16.50
  -9   3   0   52.89   18.50
   9   3   0   40.70   13.30
  -9   3   0   33.90   18.20
   9   3   0   68.29   17.90
  -9   3   0   11.00   15.90
   0   4   0  133.19    9.60
   0  -4   0  147.99    9.80
   0   4   0  143.39    9.30
   0  -4   0  140.69   10.00
   0   4   0  134.89   10.40
   0  -4   0  140.89    9.60
   0   4   0  146.89    9.60
   0  -4   0  145.79    9.20
   0   4   0  138.49    9.90
   0  -4   0  146.09    9.30
   0   4   0  142.99    9.90
   0   4   0  142.99   10.10
   0  -4   0  131.59    9.80
   0  -4   0  147.09   10.00
   0   4   0  141.39    9.20
   0  -4   0  144.99   10.50
  -2  -4   0  341.37   22.80
   2   4   0  345.17   23.70
   2  -4   0  359.56   23.60
  -2   4   0  316.97   22.60
   2  -4   0  348.67   21.60
   2   4   0  330.67   23.00
   2  -4   0  344.17   23.60
   2  -4   0  331.37   22.40
  -2   4   0  331.27   22.90
  -2  -4   0  336.97   23.30
  -2  -4   0  367.26   23.90
   2  -4   0  341.17   23.40
   2  -4   0  319.27   21.60
   2   4   0  326.67   22.70
   2  -4   0  339.47   22.80
   2   4   0  370.16   23.00
  -2  -4   0  363.66   22.20
  -2   4   0  315.27   23.30
  -2   4   0  338.57   23.40
   2  -4   0  325.67   21.70
  -2  -4   0  358.46   22.90
   2   4   0  334.17   23.40
  -2  -4   0  353.36   22.90
  -2   4   0  316.57   22.80
   2   4   0  368.66   23.00
   4   4   0   66.99    9.20
   4  -4   0   90.49    9.00
   4  -4   0   96.19    7.00
  -4  -4   0   69.99    9.50
   4   4   0   89.89    8.80
  -4   4   0   69.99    9.10
  -4  -4   0   69.09    9.70
  -4   4   0   72.69    9.70
   4  -4   0   95.69    8.20
   4   4   0   66.99    8.80
   4   4   0   75.79   10.40
   4  -4   0   88.99    7.80
  -4   4   0   93.09    9.30
   4  -4   0   96.69   11.50
  -4   4   0   75.69    9.90
   4   4   0   85.89    9.60
   4  -4   0   87.99   10.00
   4  -4   0   85.39   10.60
  -4  -4   0   66.99   10.00
   4  -4   0   97.69   11.20
   4  -4   0   99.19    7.50
  -4  -4   0   60.29    9.10
   4  -4   0   96.89    9.10
   4   4   0   62.89    9.20
   4  -4   0   95.79    9.00
  -4  -4   0   82.59    8.80
  -4  -4   0   76.79    8.60
   6  -4   0  111.59   13.80
   6  -4   0  119.99   10.10
   6   4   0  107.49   14.60
  -6   4   0  144.49   16.10
  -6  -4   0  130.69   15.60
  -6  -4   0  131.09   12.20
  -6   4   0  117.39   16.00
   6  -4   0  110.99    9.80
  -6  -4   0  114.99   15.40
   6  -4   0  135.19   14.50
  -6   4   0  124.49   15.70
  -6  -4   0  107.89   14.00
  -6  -4   0  132.09   12.90
   6   4   0  123.99   13.20
  -6  -4   0  130.59   14.70
   6  -4   0  107.29   13.20
   6   4   0   96.89   14.40
  -8  -4   0   31.70    9.10
   8   4   0   32.90   14.60
  -8   4   0   38.60   12.60
   8   4   0   20.10   12.70
   8  -4   0   20.40   11.40
  -8   4   0   32.90   13.70
  -8  -4   0   14.00   21.20
   8  -4   0    0.10   12.30
   8   4   0   40.20   15.10
  -8   4   0   64.09   20.80
  -8  -4   0   43.20   14.10
  -8  -4   0   39.40   13.60
  10   4   0   60.79   18.00
  10   4   0   37.30   22.00
 -10   4   0   33.40   21.60
 -10   4   0   52.79   22.00
 -10  -4   0  118.69   27.40
  10  -4   0   43.70   16.50
  10  -4   0   19.80   16.60
 -10  -4   0   15.20   20.20
  10   4   0   70.99   21.40
   1   5   0  348.87   23.60
   1   5   0  364.56   24.40
  -1   5   0  371.46   24.30
  -1  -5   0  367.26   24.00
   1  -5   0  366.86   23.60
  -1   5   0  386.36   24.20
  -1  -5   0  361.46   24.10
   1  -5   0  368.26   24.30
  -1  -5   0  390.76   24.20
  -1   5   0  355.26   24.80
  -1   5   0  374.46   23.70
  -1   5   0  346.27   24.40
  -1  -5   0  381.66   24.40
  -1  -5   0  348.07   24.30
   1   5   0  345.17   24.40
  -1   5   0  367.46   23.60
  -1  -5   0  328.17   24.40
   1   5   0  368.86   23.40
   1   5   0  367.76   24.10
   1  -5   0  370.56   23.70
   1  -5   0  390.06   24.70
   1  -5   0  379.76   23.30
   1  -5   0  371.66   23.70
   1   5   0  363.56   24.30
   1  -5   0  363.46   24.90
   1   5   0  349.77   23.90
   1  -5   0  360.26   23.00
  -3  -5   0  517.95   33.70
   3   5   0  554.14   35.20
  -3   5   0  552.24   35.60
   3  -5   0  531.75   36.20
  -3   5   0  503.95   35.60
   3   5   0  494.35   36.10
   3   5   0  511.95   35.00
  -3  -5   0  518.55   35.90
  -3  -5   0  520.05   35.20
   3   5   0  505.95   36.00
   3  -5   0  529.15   36.00
   3   5   0  508.05   35.40
  -3  -5   0  561.54   36.60
  -3   5   0  532.35   34.50
   3  -5   0  531.65   36.20
   3  -5   0  506.95   33.60
  -3  -5   0  528.45   36.00
   3  -5   0  519.55   33.40
   3  -5   0  511.25   33.70
  -3   5   0  555.34   35.30
   3  -5   0  543.45   35.40
   3   5   0  553.84   35.40
   3  -5   0  534.25   35.00
  -3  -5   0  522.05   35.10
  -3  -5   0  503.85   35.00
   3  -5   0  533.45   34.40
  -3   5   0  518.25   36.10
  -5   5   0  617.84   42.30
  -5   5   0  608.74   42.70
  -5   5   0  619.64   42.10
   5  -5   0  648.54   40.10
   5   5   0  555.44   40.20
  -5   5   0  652.23   41.30
  -5  -5   0  542.35   41.50
  -5  -5   0  551.74   42.00
   5  -5   0  646.74   41.60
   5  -5   0  669.33   40.60
  -5  -5   0  554.64   40.50
   5   5   0  541.75   42.00
  -5  -5   0  545.85   39.90
   5   5   0  531.35   42.10
  -7  -5   0   -4.90    7.10
  -7   5   0    3.70   10.30
   7  -5   0   -2.60    6.70
   7   5   0   -4.50    7.60
   7   5   0    4.80    8.90
  -7  -5   0   -0.10    8.90
   7  -5   0   -9.90    8.10
  -7   5   0   -0.70    8.30
   7   5   0    0.70   12.60
  -7  -5   0    4.60    6.80
  -7  -5   0    9.30    9.70
  -7  -5   0   -5.20    8.80
   7   5   0    0.10    7.40
  -7  -5   0   -6.40   11.00
  -7   5   0   18.10    9.90
  -9  -5   0    4.50   16.80
  -9  -5   0   21.80   17.70
   9   5   0   21.10   12.80
   9   5   0   42.50   17.60
   9  -5   0   32.20   16.10
  -9  -5   0   21.60   17.90
   9  -5   0   23.90   13.90
   9   5   0   39.50   16.10
  -9   5   0   25.20   17.30
  -9   5   0   13.80   15.80
   0  -6   0  270.87   16.50
   0   6   0  226.88   17.40
   0   6   0  244.48   16.30
   0   6   0  257.77   16.80
   0  -6   0  241.48   16.80
   0  -6   0  255.17   17.00
   0  -6   0  258.77   16.80
   0   6   0  222.38   17.40
   0  -6   0  221.78   17.40
   0   6   0  232.88   15.70
   0  -6   0  239.68   16.50
   0   6   0  224.78   16.70
   0  -6   0  248.18   15.70
   0   6   0  251.87   15.90
   0   6   0  239.68   16.90
   2  -6   0   29.70    4.00
   2   6   0   28.70    4.50
  -2  -6   0   21.80    4.80
   2   6   0   26.40    3.60
   2  -6   0   21.10    3.80
  -2   6   0   28.20    4.90
  -2   6   0   26.40    4.20
  -2   6   0   18.60    3.40
  -2  -6   0   20.60    3.60
   2   6   0   18.30    3.50
  -2   6   0   29.40    4.20
   2  -6   0   23.00    4.40
  -2  -6   0   29.40    4.50
   2   6   0   23.80    3.80
   2  -6   0   26.90    2.70
  -2   6   0   16.90    3.60
   2  -6   0   24.90    4.80
  -2  -6   0   27.20    3.60
   2  -6   0   29.90    4.80
   2  -6   0   21.60    3.00
   2   6   0   18.60    4.50
   2  -6   0   23.30    4.30
  -2  -6   0   26.20    4.80
  -2  -6   0   28.00    3.60
   2   6   0   26.60    4.70
   2   6   0   24.40    3.70
   2  -6   0   21.40    2.60
   4   6   0   10.10    5.00
  -4  -6   0    6.40    4.30
   4  -6   0    9.80    5.40
  -4  -6   0    9.10    5.60
   4   6   0    7.50    5.50
   4  -6   0    9.70    6.30
   4  -6   0    5.90    3.00
  -4   6   0    2.20    4.30
   4  -6   0    2.80    4.10
   4   6   0   13.10    5.10
   4   6   0   12.80    4.60
  -4  -6   0    1.40    4.10
  -4  -6   0    8.90    4.30
   4   6   0    0.10    3.70
   4  -6   0   -1.00    4.00
  -4  -6   0    2.20    3.70
  -4  -6   0   -3.40    6.00
  -4   6   0   10.30    4.30
  -4   6   0   -2.60    3.30
   4  -6   0    6.90    2.80
  -4   6   0    5.50    4.30
   4  -6   0    5.50    2.90
   4  -6   0    8.10    6.40
   4   6   0   11.80    4.50
   4  -6   0    2.60    1.90
  -4  -6   0    9.50    2.50
   4  -6   0    8.80    3.60
   4  -6   0    4.50    2.90
  -4   6   0    3.40    3.00
   6  -6   0  221.08   15.30
  -6   6   0  193.98   20.60
  -6  -6   0  155.78   18.60
  -6  -6   0  170.48   22.20
  -6  -6   0  181.68   16.80
   6   6   0  187.38   19.70
   6   6   0  184.08   20.60
  -6  -6   0  166.48   19.70
  -6   6   0  199.18   18.60
   6  -6   0  218.28   18.60
   6  -6   0  211.38   18.70
   6   6   0  149.59   17.80
   6   6   0  194.68   18.10
  -6   6   0  184.48   19.40
  -6  -6   0  169.28   17.40
   6  -6   0  228.48   16.90
  -8  -6   0    2.50   14.50
   8  -6   0   10.80   12.20
  -8  -6   0  -20.60   12.30
   8   6   0   10.00   13.50
  -8   6   0   16.70   12.50
  -8   6   0    8.50   13.20
  -8   6   0  -11.90   13.10
   8   6   0    7.40   13.50
   8  -6   0    3.40    9.90
  -8  -6   0   14.70   13.10
  -8  -6   0    0.90    9.50
  -1   7   0  426.76   26.90
  -1  -7   0  373.86   26.30
   1  -7   0  399.76   26.10
  -1   7   0  386.16   27.30
  -1  -7   0  376.46   26.60
  -1   7   0  400.16   26.20
   1  -7   0  399.06   26.90
   1   7   0  384.76   25.60
   1   7   0  396.16   26.00
   1  -7   0  402.16   25.60
  -1  -7   0  374.56   26.60
   1  -7   0  421.96   25.60
  -1   7   0  405.96   25.10
  -1   7   0  394.26   26.90
   1   7   0  400.26   26.70
   1   7   0  355.26   26.50
  -1   7   0  413.26   26.10
   1  -7   0  409.16   25.60
   1   7   0  389.26   26.20
   1  -7   0  412.46   27.50
   1  -7   0  402.36   26.70
  -1   7   0  394.16   25.10
   1  -7   0  400.16   25.50
  -1  -7   0  368.76   25.60
  -1  -7   0  383.56   26.00
   1   7   0  371.66   27.40
  -1  -7   0  367.16   26.40
  -1  -7   0  373.66   26.60
   1   7   0  395.86   26.70
   1  -7   0  400.66   24.80
  -3   7   0 4345.57  278.47
  -3  -7   0 4434.16  278.07
   3   7   0 4532.55  277.97
   3  -7   0 4416.86  277.37
  -3   7   0 4485.45  277.87
   3  -7   0 4468.15  279.27
  -3  -7   0 4458.95  279.17
  -3  -7   0 4379.06  278.47
   3   7   0 4590.34  278.17
   3  -7   0 4350.46  276.17
  -3   7   0 4550.54  277.57
  -3  -7   0 4441.46  278.57
   3   7   0 4530.65  277.57
   3   7   0 4331.57  277.67
   3  -7   0 4382.56  277.77
   3   7   0 4444.86  278.77
  -3   7   0 4536.75  278.17
  -3  -7   0 4376.66  276.77
  -3  -7   0 4423.26  277.57
   3   7   0 4547.94  279.07
  -3   7   0 4455.75  278.97
   3  -7   0 4392.96  278.67
   5  -7   0   26.70    5.00
  -5  -7   0   17.10    9.00
   5  -7   0   22.60    6.40
   5  -7   0   27.80    3.60
  -5   7   0   33.30    7.90
  -5  -7   0   26.40    3.80
   5   7   0   11.10    5.70
   5   7   0   34.50    8.60
  -5  -7   0   21.30    6.90
  -5   7   0   38.40    7.90
   5  -7   0   26.60    3.90
  -5  -7   0   24.50    6.70
  -5   7   0   10.60    6.60
   5  -7   0   13.80    5.30
   5  -7   0   28.60    5.30
   5   7   0   21.90    6.50
   5  -7   0   20.70    6.50
   5  -7   0   32.00    5.40
  -5   7   0   32.80    7.20
  -5  -7   0   36.50    8.00
  -5  -7   0   21.60    5.90
   5   7   0   21.70    6.80
   5   7   0   33.10    9.00
   7   7   0  881.61   68.69
  -7  -7   0  898.21   65.99
   7  -7   0 1074.39   68.19
  -7   7   0 1010.90   70.09
  -7   7   0 1062.79   67.19
  -7  -7   0  882.31   67.49
  -7  -7   0  904.01   67.99
   7   7   0  873.41   68.39
  -7   7   0 1064.19   69.49
   7  -7   0 1088.99   66.39
   7  -7   0 1074.09   65.39
  -7  -7   0  932.01   65.29
  -7  -7   0  912.31   69.49
   9  -7   0  404.56   39.00
  -9  -7   0  408.06   40.90
  -9  -7   0  445.36   40.70
   9  -7   0  383.06   37.70
   9   7   0  520.55   42.90
  -9  -7   0  416.56   43.30
   9   7   0  438.96   40.30
  -9   7   0  336.47   40.80
  -9   7   0  477.35   42.90
   9   7   0  390.46   37.70
   0   8   0   -3.20    1.90
   0   8   0   -0.50    1.10
   0  -8   0    1.40    1.70
   0   8   0   -0.80    2.40
   0  -8   0    0.50    1.20
   0   8   0    0.20    2.10
   0  -8   0    1.40    2.30
   0   8   0   -0.30    1.80
   0   8   0    0.00    1.30
   0  -8   0   -3.90    2.90
   0   8   0   -0.60    1.60
   0  -8   0   -0.90    1.70
   0  -8   0    1.40    2.00
   0   8   0    0.90    1.80
   0  -8   0    0.00    1.70
   0  -8   0   -1.10    1.10
  -2  -8   0  256.67   19.90
   2   8   0  244.68   18.10
   2   8   0  253.87   17.80
  -2   8   0  277.97   19.20
   2  -8   0  291.57   19.50
  -2   8   0  243.88   18.00
   2  -8   0  274.67   19.70
   2  -8   0  273.77   18.30
   2  -8   0  274.97   18.40
   2  -8   0  272.07   19.00
   2  -8   0  263.77   20.30
   2   8   0  246.88   18.70
  -2   8   0  260.97   19.90
  -2  -8   0  256.77   19.40
  -2  -8   0  244.18   19.10
   2  -8   0  257.87   19.50
  -2   8   0  259.97   17.90
   2   8   0  266.47   19.20
  -2  -8   0  241.08   18.80
   2   8   0  267.07   19.80
   2  -8   0  269.17   17.30
  -2   8   0  257.37   19.10
  -2  -8   0  251.97   18.50
   2   8   0  233.98   18.50
   2   8   0  242.68   19.30
  -2   8   0  291.57   19.70
   2  -8   0  277.67   18.00
   4   8   0   76.09   10.10
   4   8   0   70.09   10.50
   4   8   0   74.69   11.40
   4  -8   0   85.19    7.10
   4  -8   0   93.79   10.50
   4  -8   0   84.99    8.50
  -4  -8   0   85.69    9.60
   4  -8   0   88.69   10.40
   4  -8   0   93.79   12.20
  -4   8   0   76.39   10.20
  -4  -8   0   94.19   11.10
   4  -8   0   58.99    9.90
   4   8   0   97.09   10.40
   4  -8   0   87.79    8.90
  -4  -8   0   93.29   12.80
   4   8   0   72.69   10.00
   4   8   0   82.09   10.60
  -4   8   0   90.29   11.20
   4  -8   0   70.39   11.30
  -4  -8   0   83.19    9.80
  -4  -8   0   73.89   14.60
   4  -8   0   85.89    7.80
  -4   8   0   86.59    9.30
  -4   8   0   90.49    9.90
  -4  -8   0   82.99    7.90
   4   8   0   98.69   10.00
   4  -8   0   84.09    7.70
  -4   8   0   99.49   10.80
  -4  -8   0  107.59   13.60
  -6  -8   0    2.60    6.50
  -6   8   0    8.70    7.40
   6  -8   0    4.40    7.30
  -6  -8   0   -7.40    7.50
   6   8   0    9.40    7.10
   6  -8   0    2.30    6.10
  -6   8   0   -1.20    7.60
  -6  -8   0    3.00    6.30
   6   8   0    5.20    8.70
   6  -8   0   -4.90    5.90
  -6   8   0    1.20    5.90
   6  -8   0   -4.30    4.80
   6  -8   0    2.10    6.80
   6  -8   0    4.40    6.60
   6   8   0  -10.80    6.40
  -6   8   0   -8.70    8.20
  -6  -8   0    7.80    7.30
  -8  -8   0  189.28   21.00
   8  -8   0  208.48   23.40
   8   8   0  194.58   23.30
  -8  -8   0  139.19   23.30
  -8   8   0  188.08   24.40
   8   8   0  144.39   22.80
   8   8   0  195.38   25.10
  -8  -8   0  155.48   21.70
  -8  -8   0  133.59   20.80
  -8  -8   0  198.78   25.50
  -8   8   0  233.48   27.70
  -8   8   0  233.68   26.10
  -1   9   0   98.49    9.40
  -1  -9   0   92.39    9.10
   1  -9   0  107.49    8.00
   1   9   0   92.39   10.10
   1   9   0  105.89    8.80
   1   9   0   95.09    7.50
   1  -9   0   93.59    8.10
  -1   9   0   98.79    6.60
  -1  -9   0   84.49    9.00
   1   9   0   97.29    8.10
  -1  -9   0  103.29    9.10
   1  -9   0  101.99    7.80
  -1   9   0  100.69    8.20
   1  -9   0   85.69    9.00
  -1  -9   0   98.49    7.60
  -1   9   0   95.69    7.30
  -1   9   0   93.29    8.50
  -1  -9   0   95.29    8.80
   1  -9   0   96.69    6.60
   1  -9   0  104.09   10.40
   1  -9   0  102.29    8.50
  -1  -9   0   95.29    8.10
   1  -9   0  112.49    9.30
   1   9   0  105.69    9.20
   1   9   0  101.79    9.20
   1  -9   0  105.39    9.50
   1  -9   0   94.39    7.80
  -1  -9   0   96.39    9.20
  -1   9   0  102.49    9.50
   1   9   0   85.09    8.80
  -1   9   0   90.29    9.80
  -3   9   0  137.99   13.10
   3   9   0  134.79   12.90
   3   9   0  150.28   13.30
   3   9   0  141.09   12.00
  -3   9   0  143.89   12.20
   3   9   0  141.59   13.20
   3  -9   0  156.58   10.80
  -3   9   0  162.18   13.90
   3  -9   0  144.39   13.90
   3   9   0  133.29   12.20
  -3  -9   0  139.19   11.90
  -3   9   0  167.78   14.20
   3  -9   0  150.78   11.20
   3  -9   0  163.38   12.60
   3   9   0  134.69   12.80
   3   9   0  124.29   13.50
  -3  -9   0  133.99   12.80
  -3  -9   0  156.58   15.30
   3  -9   0  140.09   13.30
   3  -9   0  144.89   15.00
   3  -9   0  163.88   10.80
  -3  -9   0  146.59   13.10
  -3   9   0  151.78   13.00
   3  -9   0  143.89   14.00
  -3  -9   0  134.29   13.80
   3  -9   0  160.48   12.80
  -5   9   0   23.40    7.50
  -5  -9   0   52.49   10.40
   5   9   0   17.70    6.80
   5  -9   0   34.10    8.20
  -5   9   0   10.90    6.70
   5   9   0   19.70    6.30
   5  -9   0   25.00    6.30
   5  -9   0   26.10    5.80
  -5  -9   0   28.30    7.30
   5  -9   0   28.10    5.00
   5   9   0   23.70    7.90
   5   9   0   25.00    8.70
  -5  -9   0   32.50    7.60
   5  -9   0   42.40    8.50
  -5  -9   0   24.50    4.70
  -5   9   0   26.20    7.20
   5  -9   0   34.60    5.60
  -5  -9   0   27.60    7.40
   5  -9   0   33.60    4.20
   7  -9   0   28.30   10.40
   7   9   0   40.00   12.40
  -7   9   0   28.10   10.60
  -7  -9   0   26.70    9.40
   7  -9   0   28.90    8.80
  -7   9   0   38.60   11.50
  -7  -9   0   33.20   11.20
   7   9   0   21.00    9.60
  -7  -9   0   10.30    9.70
   7   9   0   36.30   12.90
  -7   9   0   50.19   14.80
  -7  -9   0   23.40   13.00
  -9  -9   0   33.50   15.10
   9   9   0   29.60   16.60
  -9   9   0   45.70   19.90
  -9  -9   0   19.30   18.80
   9   9   0   10.30   14.30
  -9  -9   0   33.50   20.60
  -9  -9   0   37.60   17.80
   9   9   0   29.30   19.50
   9  -9   0   32.30   15.00
  -9   9   0   54.09   19.70
   9  -9   0   13.10   24.60
   0  10   0  124.29    9.50
   0  10   0  122.39    8.40
   0 -10   0  116.29    9.60
   0  10   0   98.19    8.70
   0 -10   0  128.49   10.20
   0 -10   0  119.59    8.30
   0  10   0  117.69   11.50
   0  10   0  108.49   10.40
   0  10   0  107.29    9.30
   0 -10   0  113.89   10.50
   0  10   0  105.79   10.10
   0 -10   0  113.69   11.90
   0 -10   0  117.19    8.50
   0 -10   0  122.69   10.40
   0  10   0  117.49   10.30
   0 -10   0  110.29   10.00
   2 -10   0  636.84   39.70
   2 -10   0  638.74   40.30
  -2  10   0  626.84   42.00
  -2  10   0  626.14   41.70
  -2  10   0  618.04   42.70
   2 -10   0  616.24   42.30
   2 -10   0  591.54   39.60
   2  10   0  633.24   41.80
   2 -10   0  643.94   42.30
  -2 -10   0  622.34   42.30
  -2 -10   0  591.44   41.10
   2 -10   0  641.84   41.40
  -2  10   0  673.63   40.50
  -2  10   0  582.64   40.10
   2  10   0  602.34   40.20
  -2 -10   0  608.74   41.70
   2  10   0  586.84   40.80
   2  10   0  607.84   42.00
   2  10   0  630.84   42.00
   2  10   0  620.84   39.70
   2 -10   0  614.74   38.70
   2 -10   0  610.54   40.10
  -2  10   0  606.54   41.20
  -2 -10   0  631.34   41.60
   2 -10   0  631.04   43.10
  -2 -10   0  620.94   41.80
   2 -10   0  600.84   40.30
   2 -10   0  569.64   41.80
   4 -10   0   64.29    6.70
  -4 -10   0   43.20    8.30
   4  10   0   67.29    8.70
  -4 -10   0   47.60    7.30
  -4  10   0   70.39    9.50
   4 -10   0   76.89   10.30
  -4  10   0   74.09    9.10
   4 -10   0   72.79    7.10
   4 -10   0   52.09   14.20
   4 -10   0   55.79    8.00
  -4  10   0   60.29    9.70
   4  10   0   72.99    9.00
   4  10   0   52.59   10.00
   4  10   0   55.29    8.80
  -4 -10   0   44.00    8.00
   4 -10   0   65.79    6.60
   4  10   0   44.20    7.80
   4 -10   0   63.69    9.00
   4 -10   0   59.09    6.30
  -4  10   0   47.40    7.80
  -4 -10   0   60.49    9.00
   6 -10   0   -9.50    6.10
   6  10   0   36.40    7.90
   6 -10   0    7.40    8.60
  -6 -10   0   11.60    8.60
   6  10   0   36.20   11.30
  -6 -10   0    9.70    7.40
  -6  10   0   -3.90    6.80
   6 -10   0    9.60    6.00
   6 -10   0   -1.00    5.30
  -6  10   0   11.70    7.80
   6 -10   0   12.70    6.20
   6 -10   0    0.10    5.50
  -6  10   0   18.50    9.70
  -8 -10   0  127.39   18.20
   8  10   0  145.89   27.80
  -8 -10   0  131.19   20.50
   8 -10   0  136.79   18.10
  -8 -10   0  121.39   21.90
  -8 -10   0  164.98   19.10
   8  10   0   91.39   16.70
  -8  10   0  135.39   20.70
  -8  10   0  175.38   24.50
   8  10   0  138.09   22.00
  -8 -10   0  124.19   22.00
   8 -10   0  134.79   18.70
  -1 -11   0 5767.22  357.16
  -1  11   0 5611.74  356.36
  -1 -11   0 5794.82  359.06
  -1 -11   0 5452.05  360.96
   1 -11   0 5865.01  357.16
   1 -11   0 5674.73  358.56
  -1 -11   0 5816.02  359.36
  -1  11   0 5755.12  360.46
  -1  11   0 5981.90  358.56
   1  11   0 5901.91  360.76
   1  11   0 5681.63  359.36
   1 -11   0 5770.52  357.86
   1 -11   0 6041.90  360.86
  -1 -11   0 5767.62  358.06
   1 -11   0 5665.43  359.46
   1  11   0 5761.52  357.36
   1 -11   0 5856.51  357.86
   1  11   0 5730.13  357.86
  -1  11   0 5704.23  359.36
   1  11   0 5964.40  358.56
  -1 -11   0 5589.44  359.36
   1 -11   0 5539.45  356.46
  -1 -11   0 5627.84  359.06
   1  11   0 5657.13  358.86
   1  11   0 5985.00  359.26
  -1  11   0 5703.23  357.96
  -1  11   0 5612.44  357.06
   1 -11   0 6018.90  359.06
  -3  11   0  252.57   18.60
   3  11   0  243.68   19.40
   3 -11   0  230.58   21.60
   3  11   0  256.37   20.30
   3  11   0  237.08   19.50
   3 -11   0  246.78   16.50
  -3  11   0  266.97   20.10
   3  11   0  252.07   20.50
  -3 -11   0  271.77   20.00
  -3  11   0  217.48   20.40
   3 -11   0  243.28   17.20
  -3  11   0  255.17   19.70
   3 -11   0  246.68   19.60
  -3 -11   0  263.17   20.70
   3 -11   0  232.98   18.40
   3 -11   0  241.28   18.90
  -3 -11   0  246.38   19.90
   3 -11   0  242.18   20.90
   3 -11   0  259.37   20.60
  -3 -11   0  231.78   21.40
   3 -11   0  243.78   20.40
   3  11   0  246.58   18.10
   3 -11   0  253.57   17.80
  -3  11   0  249.78   20.20
   3  11   0  249.78   21.00
  -3 -11   0  259.17   19.10
  -5  11   0 5700.93  375.86
  -5 -11   0 5797.72  375.26
   5  11   0 6340.17  377.16
   5 -11   0 6097.69  372.86
   5 -11   0 6084.09  374.06
   5 -11   0 5969.60  372.26
  -5  11   0 5875.51  376.36
   5 -11   0 5923.51  372.06
   5  11   0 6088.49  376.76
   5  11   0 5948.10  374.46
  -5 -11   0 6165.38  372.86
  -5 -11   0 6047.99  375.06
  -5  11   0 5705.33  374.76
   5 -11   0 5819.92  374.56
  -5 -11   0 5976.40  376.46
   5 -11   0 6097.69  371.56
  -7  11   0  473.25   37.30
  -7 -11   0  415.76   36.00
  -7 -11   0  457.75   39.30
   7  11   0  441.06   38.60
   7  11   0  463.05   36.30
   7  11   0  467.65   40.10
   7 -11   0  440.66   36.00
  -7  11   0  444.76   39.10
  -7  11   0  482.65   38.20
   7 -11   0  447.96   32.70
  -7 -11   0  432.06   35.40
   7 -11   0  442.76   33.20
  -9  11   0  402.36   39.40
   9  11   0  308.07   33.60
  -9 -11   0  296.07   39.30
  -9  11   0  322.97   36.90
  -9 -11   0  309.37   33.40
   9  11   0  356.86   36.50
  -9 -11   0  358.56   36.30
   9  11   0  306.07   37.90
   9 -11   0  295.47   33.00
  -9 -11   0  283.17   39.60
   0 -12   0  465.65   32.40
   0  12   0  490.95   33.20
   0 -12   0  466.15   33.60
   0  12   0  478.25   31.00
   0 -12   0  472.55   35.00
   0  12   0  523.95   35.00
   0 -12   0  468.45   33.60
   0  12   0  477.75   32.10
   0  12   0  482.35   31.90
   0  12   0  459.45   30.90
   0 -12   0  482.85   33.10
   0 -12   0  479.55   32.70
   0 -12   0  490.85   31.20
   0  12   0  484.25   31.20
  -2  12   0   82.59    9.00
   2 -12   0   77.89   10.40
   2  12   0   65.79    9.20
   2  12   0   64.69    9.10
   2 -12   0   85.49   11.90
  -2  12   0   72.39    9.70
  -2 -12   0   74.49    9.20
  -2 -12   0   74.89   10.40
  -2 -12   0   88.59   10.20
   2 -12   0   78.29    7.40
  -2  12   0   80.89   10.30
   2  12   0   77.59    7.70
   2  12   0   84.19   12.60
  -2 -12   0   79.89    9.60
   2 -12   0   74.99    8.30
  -2  12   0   75.39    8.30
   2 -12   0   74.59    9.10
   2 -12   0   80.49    7.80
   2  12   0   81.99    9.30
  -2 -12   0   75.49    9.10
   2 -12   0   92.79   11.80
  -2  12   0   94.69    9.80
   2  12   0   72.59    9.90
   2 -12   0   85.59    7.80
   2  12   0   75.09    6.90
   2 -12   0   74.29    7.50
   2  12   0   76.49    8.40
  -4 -12   0   -6.70    5.20
   4 -12   0    1.10    5.50
  -4  12   0   -4.40    4.20
   4 -12   0   -1.60    3.10
   4  12   0    1.00    4.80
   4  12   0    5.90    5.30
   4 -12   0    0.80    3.60
  -4 -12   0   -1.60    5.10
  -4  12   0    1.10    6.10
   4 -12   0   12.90    6.70
   4 -12   0    2.40    3.20
   4 -12   0   -0.90    4.30
  -4 -12   0   -7.40    5.40
  -4  12   0    3.10    5.20
   4  12   0    1.00    4.20
   4  12   0   -4.40    6.10
  -4  12   0    4.30    5.70
   4 -12   0   -6.90    3.10
   4 -12   0   -0.80    5.50
   6  12   0  104.09   16.80
  -6  12   0  145.39   18.30
  -6  12   0  136.09   16.50
  -6 -12   0  133.49   17.00
   6 -12   0  122.49   14.80
   6 -12   0  127.79   14.20
   6  12   0  115.49   17.70
  -6 -12   0  141.79   12.90
  -6 -12   0  171.38   17.50
   6 -12   0  128.19   17.90
   6  12   0  125.39   16.20
  -6 -12   0  134.59   18.90
   6 -12   0  152.88   16.00
   6 -12   0  115.39   13.60
  -6  12   0  157.98   19.10
   6 -12   0  124.79   14.90
  -8  12   0  185.78   26.00
   8 -12   0  130.09   17.30
  -8 -12   0  153.18   23.70
   8  12   0   87.19   19.40
   8 -12   0  137.49   20.00
  -8  12   0  139.59   21.60
   8  12   0   90.19   16.60
   8  12   0  152.48   23.20
  -8 -12   0  114.89   18.10
  -8 -12   0  102.89   18.20
   1  13   0   64.99    8.40
   1 -13   0   69.29    7.80
   1  13   0   65.29    8.00
  -1  13   0   46.70    7.60
   1 -13   0   60.19    6.40
   1 -13   0   59.89    5.80
  -1 -13   0   58.29    5.90
  -1 -13   0   58.69    8.30
  -1  13   0   43.10    7.40
   1  13   0   69.89    9.20
   1  13   0   52.59    5.70
  -1 -13   0   56.89    7.80
  -1  13   0   54.79    4.60
  -1  13   0   56.69    6.10
  -1  13   0   60.89    5.90
   1 -13   0   51.09    6.90
   1 -13   0   85.19    9.80
   1 -13   0   67.79    9.30
   1 -13   0   63.09    8.50
  -1 -13   0   44.50    7.20
  -1 -13   0   50.59    7.80
   1  13   0   63.99    6.60
  -1  13   0   61.79    9.30
   1 -13   0   60.99   10.40
  -1 -13   0   72.29    9.20
  -1  13   0   69.79    8.40
   1  13   0   70.09   10.90
   1  13   0   61.19    8.30
  -1  13   0   57.29    6.60
   3  13   0  576.54   39.20
   3 -13   0  543.65   36.40
  -3 -13   0  582.74   38.00
   3 -13   0  526.95   39.10
  -3  13   0  547.45   39.00
  -3 -13   0  600.74   39.10
   3  13   0  570.44   36.00
  -3  13   0  562.74   39.80
   3 -13   0  542.65   35.60
   3 -13   0  514.75   38.10
  -3 -13   0  553.94   38.40
   3  13   0  593.44   39.60
   3 -13   0  510.55   34.30
   3  13   0  581.34   38.00
  -3  13   0  519.15   37.90
  -3  13   0  533.25   38.40
   3 -13   0  513.15   36.40
  -3  13   0  502.55   36.50
  -3  13   0  559.14   36.40
   3 -13   0  518.45   35.60
   3 -13   0  537.35   36.80
   5 -13   0    8.40    4.90
   5 -13   0   -4.00    5.20
   5 -13   0   -2.40    3.60
   5  13   0    7.40    9.10
   5 -13   0   -4.60    4.20
  -5  13   0    2.70    7.50
  -5 -13   0   -2.10    6.60
  -5  13   0    1.30    5.90
   5  13   0    3.00    5.70
   5 -13   0  -14.90    8.50
   5 -13   0    2.70    4.40
  -5 -13   0    0.70    6.90
   5  13   0   14.10    7.70
  -5 -13   0    2.90    8.20
   5 -13   0   -7.80    7.50
  -5 -13   0    0.20    5.30
  -5  13   0    0.40    7.40
   5  13   0   -3.50    6.70
   7 -13   0   86.59   11.50
  -7 -13   0   45.90   13.50
   7  13   0   64.99   12.90
  -7 -13   0   81.39   16.90
  -7  13   0   71.09   16.30
   7 -13   0   71.99   13.60
  -7 -13   0   72.29   10.20
  -7 -13   0   52.69   14.10
  -7  13   0  106.89   15.90
   7  13   0   68.99   17.00
   7 -13   0  103.69   14.60
  -9  13   0   99.99   22.40
  -9  13   0   62.79   21.40
   9  13   0   67.59   22.50
  -9 -13   0   47.00   24.20
   9  13   0   51.99   16.30
  -9 -13   0   47.60   19.30
  -9 -13   0   64.49   23.60
   9  13   0   46.80   19.70
   9 -13   0   32.20   15.60
   0  14   0  122.99    9.30
   0  14   0  125.69    9.70
   0  14   0  127.79   10.80
   0  14   0  133.09   13.60
   0 -14   0  107.19   15.50
   0  14   0  115.29   10.70
   0  14   0  123.79   12.50
   0 -14   0  113.89   11.40
   0  14   0  123.09   12.50
   0 -14   0  133.49   12.90
   0  14   0  115.09    9.40
   0  14   0  132.49   12.10
   0 -14   0  130.69   12.70
   0 -14   0  111.69   11.80
   0 -14   0  112.29   12.20
   0 -14   0  120.19    9.20
  -2  14   0  126.09   12.60
   2  14   0  151.78   11.60
   2 -14   0  126.69   14.50
   2 -14   0  126.79   11.50
   2  14   0  137.09   13.30
   2  14   0  141.69   14.00
  -2  14   0  141.09   13.00
  -2 -14   0  162.68   13.90
   2 -14   0  112.79   13.40
   2  14   0  125.69   15.70
   2 -14   0  131.99   11.70
  -2 -14   0  156.08   13.70
  -2  14   0  138.89   14.20
   2 -14   0  129.49   17.10
   2  14   0  157.38   14.30
   2 -14   0  128.39   11.20
  -2  14   0  154.28   15.40
   2 -14   0  111.79   15.80
  -2 -14   0  144.09   14.00
  -2 -14   0  153.98   14.80
   2 -14   0  148.89   11.60
   2 -14   0  120.89   13.50
  -2  14   0  117.29   14.00
   2  14   0  139.89   10.70
   2  14   0  154.58   12.60
   4 -14   0   87.09    9.30
  -4 -14   0  111.29   11.20
  -4  14   0   73.19   12.10
   4 -14   0   88.89   11.90
  -4 -14   0   72.29   11.20
   4 -14   0  102.99   12.50
   4  14   0  110.69   14.50
   4 -14   0   83.99    7.70
   4 -14   0   77.89   12.90
   4  14   0   74.29   10.40
  -4 -14   0   84.19   12.00
   4  14   0   88.89   10.90
  -4  14   0   63.19   11.10
   4  14   0   79.49   13.80
   4 -14   0   88.79   11.50
   4 -14   0   85.79    7.20
  -4 -14   0   76.89   11.70
   4 -14   0   86.29    9.10
  -4  14   0   84.89   11.20
  -4  14   0   90.59   12.50
   6  14   0   71.99   11.90
   6 -14   0   77.49   13.20
  -6  14   0   73.09   14.90
   6 -14   0   92.69   12.70
   6 -14   0   66.09   11.60
  -6  14   0   74.19   12.10
  -6 -14   0   58.39   14.60
  -6 -14   0   69.89   10.30
   6 -14   0   75.89   10.60
   6  14   0   55.29   13.40
  -6 -14   0   77.89   13.90
  -6  14   0   44.70   11.20
   6 -14   0   60.99   12.20
   6  14   0   89.79   16.70
  -6 -14   0   72.49   14.00
   8  14   0   54.49   15.10
   8 -14   0   53.29   14.70
  -8  14   0   42.60   16.50
   8  14   0   14.40   17.90
  -8 -14   0   75.39   20.80
   8  14   0   48.00   15.40
  -8 -14   0   19.90   15.30
  -8  14   0   34.00   18.20
  -8  14   0   55.59   15.20
  -8 -14   0   46.30   16.10
  -1  15   0  165.58   11.80
   1 -15   0  170.48   12.80
  -1  15   0  161.68   15.60
  -1  15   0  168.98   16.60
   1 -15   0  184.08   16.40
   1  15   0  188.28   15.20
  -1 -15   0  197.48   17.10
  -1 -15   0  157.38   15.70
  -1 -15   0  180.38   15.70
  -1 -15   0  194.78   16.60
   1  15   0  191.78   16.50
   1  15   0  217.68   15.80
   1  15   0  177.78   13.00
   1 -15   0  165.98   14.30
  -1 -15   0  203.38   13.10
  -1  15   0  159.08   13.00
  -1  15   0  178.38   13.30
   1 -15   0  172.88   15.00
   1 -15   0  147.79   15.90
   1  15   0  176.88   18.30
  -1  15   0  183.18   17.80
   1 -15   0  169.58   15.00
  -1  15   0  167.18   13.80
  -1 -15   0  182.58   16.60
   1  15   0  185.88   14.00
   1 -15   0  167.98   13.40
   1 -15   0  175.88   23.90
  -3  15   0  460.45   31.20
   3 -15   0  444.46   34.90
  -3  15   0  435.76   34.60
   3  15   0  402.46   33.20
   3 -15   0  422.76   32.20
   3  15   0  451.55   34.00
   3  15   0  452.75   29.90
  -3 -15   0  421.26   33.20
  -3  15   0  428.36   32.30
   3 -15   0  408.26   32.70
  -3 -15   0  437.06   32.40
   3 -15   0  456.95   30.30
   3 -15   0  425.96   30.10
  -3  15   0  451.45   33.80
   3  15   0  438.66   31.10
   3  15   0  458.55   36.10
  -3 -15   0  456.35   33.00
   3 -15   0  447.16   30.90
   3 -15   0  480.45   30.90
  -5 -15   0  423.46   35.70
   5 -15   0  463.15   32.00
   5  15   0  448.36   37.20
  -5 -15   0  493.35   37.30
   5 -15   0  499.45   31.60
   5 -15   0  432.06   35.20
   5 -15   0  439.16   32.30
   5  15   0  475.25   34.50
  -5  15   0  478.45   37.10
  -5  15   0  481.45   34.90
   5 -15   0  466.35   31.00
  -5 -15   0  478.15   36.70
   5  15   0  457.55   38.90
   5 -15   0  449.16   35.20
   5  15   0  479.75   34.90
  -5  15   0  519.55   37.70
  -5 -15   0  476.05   33.90
  -7 -15   0   32.80   14.30
  -7 -15   0   27.20   13.20
   7  15   0   25.30   13.90
  -7  15   0   35.40   12.00
   7  15   0   19.60   15.80
   7 -15   0    6.10   10.50
   7 -15   0   20.20   10.10
  -7  15   0   28.00   12.00
   7 -15   0    2.70    9.00
  -7  15   0   47.80   23.70
   7  15   0   31.20   11.00
   0 -16   0  562.84   37.60
   0  16   0  550.14   35.20
   0 -16   0  551.64   34.90
   0 -16   0  518.65   38.10
   0 -16   0  556.94   38.50
   0  16   0  516.05   35.30
   0  16   0  515.95   35.00
   0 -16   0  531.25   38.90
   0 -16   0  548.05   38.10
   0  16   0  567.54   36.90
   0  16   0  514.15   39.90
   0  16   0  521.95   38.80
   0  16   0  548.95   39.50
   0  16   0  557.84   36.50
   2  16   0   13.10    6.50
   2 -16   0    9.80    5.40
   2  16   0   11.80    5.10
   2 -16   0   10.20    5.20
   2 -16   0    7.50    3.90
  -2  16   0   17.30    7.10
   2 -16   0   14.80    5.80
  -2 -16   0    7.70    6.30
   2 -16   0   19.90    5.40
  -2  16   0   12.50    4.70
  -2 -16   0   14.60    5.90
   2  16   0   16.20    4.60
  -2  16   0   15.40    6.30
   2 -16   0    8.50    4.10
  -2  16   0    5.70    6.10
   2  16   0   -0.60    5.10
  -2 -16   0    0.20    5.40
   2  16   0   25.00    9.00
  -4  16   0   17.80    6.60
   4  16   0   16.20    6.30
  -4  16   0   24.80    8.30
   4  16   0   29.60   11.60
  -4 -16   0   16.00    8.20
  -4  16   0    7.50    7.40
   4 -16   0   18.70    7.00
   4  16   0   21.90    6.50
   4  16   0   37.60    9.70
   4 -16   0   14.10    5.40
  -4 -16   0   20.90    8.50
  -4 -16   0   15.10    6.80
   4 -16   0   27.60    7.80
  -4  16   0   20.80    8.50
   4 -16   0   17.90    5.80
   4  16   0   12.00    8.90
  -4 -16   0   17.90    8.00
   4 -16   0   19.70    7.60
   6  16   0  172.08   23.40
  -6 -16   0  173.68   23.60
   6 -16   0  146.89   13.80
  -6 -16   0  166.68   17.20
   6 -16   0  155.48   18.90
  -6  16   0  155.48   21.30
   6 -16   0  163.28   16.20
  -6 -16   0  175.98   20.90
  -6 -16   0  149.88   21.10
   6  16   0  184.58   19.80
   6 -16   0  144.69   16.70
  -6  16   0  166.08   19.50
  -6  16   0  183.08   22.20
   6 -16   0  156.18   18.80
   6  16   0  208.98   23.80
  -8 -16   0    7.40   16.60
  -8  16   0   43.30   18.40
   8  16   0   21.40   18.20
  -8  16   0    1.90   18.00
  -8 -16   0   18.30   16.90
  -8  16   0   13.80   14.40
   8 -16   0   15.50   13.70
  -8 -16   0   21.00   19.70
   8  16   0   21.60   13.60
   8  16   0   10.90   15.50
  -1  17   0    2.90    2.00
  -1  17   0    1.80    6.60
   1 -17   0    5.20    4.10
  -1  17   0    2.10    6.60
   1  17   0   10.70    5.60
  -1  17   0    8.40    4.30
   1  17   0   -5.10    6.50
   1 -17   0   -2.00    4.00
   1 -17   0   -4.10    5.90
   1  17   0    0.00    5.00
  -1 -17   0    4.20    5.60
  -1  17   0   -3.10    3.60
  -1 -17   0    1.80    5.70
   1  17   0    3.10    3.10
   1 -17   0    0.30    5.20
   1 -17   0    2.00    4.70
  -1  17   0    9.90    6.50
  -1  17   0    2.00    3.30
   1  17   0   -0.60    3.90
   1 -17   0    4.40    3.00
  -1 -17   0    8.60    5.60
   1  17   0    5.50    5.10
   3 -17   0  427.76   30.60
   3 -17   0  439.46   30.00
   3 -17   0  429.86   29.80
   3  17   0  417.76   30.10
   3  17   0  412.66   33.30
   3  17   0  435.36   33.50
   3 -17   0  426.96   29.90
   3 -17   0  419.86   33.00
  -3 -17   0  421.96   32.60
  -3 -17   0  398.66   32.20
   3  17   0  421.36   28.70
  -3  17   0  410.76   30.90
   3 -17   0  433.86   29.80
  -3  17   0  449.36   34.90
   3  17   0  439.36   36.50
  -3  17   0  397.36   32.90
  -3 -17   0  414.96   32.90
  -3  17   0  440.76   31.80
   5 -17   0   94.29   13.10
   5  17   0   93.39   11.80
  -5 -17   0   66.99   12.70
  -5 -17   0   92.89   13.30
  -5  17   0   95.39   15.00
   5  17   0   91.39   15.90
   5 -17   0   89.39   10.80
  -5 -17   0   67.99   13.80
  -5  17   0  103.89   16.00
   5  17   0   52.49   13.90
  -5  17   0   86.59   12.00
   5 -17   0   68.99   10.30
   5 -17   0   68.29   12.50
  -5 -17   0   79.49   14.30
   5 -17   0   66.69   10.60
   5  17   0   87.69   12.30
  -7 -17   0   99.29   28.80
   7 -17   0   73.99   14.80
   7 -17   0   94.79   15.70
  -7 -17   0   70.09   17.10
  -7  17   0   57.49   15.40
  -7  17   0   90.19   19.60
   7  17   0   67.59   14.40
  -7  17   0  113.19   17.90
   7  17   0   67.69   16.70
   7  17   0   67.39   20.60
  -7 -17   0   69.89   19.10
   0 -18   0   64.69    9.20
   0  18   0   49.60    9.90
   0  18   0   45.30   10.30
   0 -18   0   28.30    7.90
   0  18   0   45.10    7.20
   0 -18   0   42.90    5.80
   0  18   0   53.79    6.10
   0 -18   0   44.20    9.70
   0  18   0   47.90    6.30
   0  18   0   46.00    5.90
   0  18   0   49.50    7.60
   2 -18   0 4553.14  275.57
  -2  18   0 4400.26  280.97
  -2  18   0 4318.17  279.47
   2 -18   0 4536.75  276.87
   2  18   0 4090.79  281.07
   4 -18   0  846.32   57.89
   4 -18   0  812.52   58.89
   4 -18   0  825.32   58.49
   4  18   0  906.81   65.99
  -4 -18   0  918.01   61.59
   4 -18   0  848.52   61.19
   4 -18   0  879.21   58.49
  -4 -18   0  910.31   61.79
  -4 -18   0  863.41   61.99
  -4  18   0  832.22   63.29
  -4 -18   0  909.61   60.79
  -4  18   0  872.41   60.89
  -4  18   0  853.11   62.19
   4  18   0  960.10   59.49
   4  18   0  865.21   62.39
   4  18   0  900.41   57.59
   4  18   0  943.91   63.29
   4 -18   0  897.41   58.09
  -6  18   0   33.50   13.80
   6  18   0   17.80   10.80
  -6 -18   0   24.10   12.40
  -6  18   0    5.20   10.50
   6 -18   0   31.90    8.90
  -6 -18   0   20.10    9.90
  -6 -18   0   -3.20   12.00
  -6  18   0   37.30   12.70
  -6 -18   0   32.10   15.60
   6  18   0   16.20   15.00
   6 -18   0   29.30   10.90
   6  18   0   25.50   14.80
   8  18   0 1677.83  119.79
  -8  18   0 1750.62  119.39
   8  18   0 1651.03  115.29
  -8 -18   0 1612.14  116.99
  -8  18   0 1833.22  117.19
   8 -18   0 1747.83  116.19
  -8 -18   0 1729.53  120.19
  -8  18   0 1746.03  118.59
   8  18   0 1640.04  118.69
  -8 -18   0 1691.53  116.09
   1 -19   0    5.30    5.00
   1 -19   0   10.60    7.10
   1 -19   0    7.60    3.30
   1  19   0    1.00    4.50
  -1  19   0    3.40    4.40
  -1 -19   0   -0.70    6.10
   1  19   0    2.00    6.70
   1  19   0    5.70    3.10
  -1 -19   0    4.90    6.10
  -1  19   0   -0.50    6.00
  -1  19   0    2.80    4.60
   1 -19   0   -7.30    4.60
   1 -19   0    4.50    5.50
   1  19   0    4.20    3.30
  -1 -19   0    2.00    6.30
   1  19   0    3.00    5.50
   1  19   0    6.20    8.10
  -1  19   0    8.50    7.70
   3 -19   0  258.77   22.70
   3  19   0  353.16   27.80
   3  19   0  306.57   30.70
  -3  19   0  292.47   26.70
  -3 -19   0  339.97   27.50
   3 -19   0  301.57   24.20
  -3 -19   0  329.97   26.80
   3  19   0  308.27   21.50
   3 -19   0  274.17   24.10
   3 -19   0  298.77   23.00
   3 -19   0  278.97   26.40
   3  19   0  330.27   27.80
  -3 -19   0  335.27   26.90
   3  19   0  349.77   23.60
  -3  19   0  289.87   24.60
  -3  19   0  308.27   28.70
   5  19   0   39.00    9.40
  -5  19   0   30.00   11.60
   5 -19   0   27.70    7.40
   5 -19   0   40.10    8.30
  -5  19   0   20.80   12.20
   5  19   0    4.10   12.70
  -5 -19   0   39.80   10.30
  -5 -19   0   40.50   13.80
   5  19   0    9.00   14.20
   5 -19   0    0.70    9.00
  -5 -19   0   22.70   11.60
  -5  19   0   26.40   11.50
  -5 -19   0   42.40   12.70
   5  19   0   11.10   11.10
   7 -19   0   38.60   12.80
   7 -19   0   50.29   14.80
   7  19   0   43.00   15.20
   7  19   0   21.60   15.60
  -7  19   0   31.60   14.90
   7  19   0   61.09   19.30
  -7  19   0   53.09   17.40
  -7 -19   0   48.80   19.40
  -7 -19   0   50.19   16.30
  -7  19   0   41.70   15.10
  -7 -19   0   59.39   16.50
   0  20   0   17.60    4.20
   0 -20   0    9.10    6.60
   0  20   0   19.50    4.60
   0 -20   0   10.20    7.60
   0  20   0   14.10    9.30
   0  20   0   25.40    6.80
   0  20   0    5.30    7.10
   0 -20   0    6.30    6.70
   0  20   0   10.70    4.30
   0  20   0   11.00    5.90
   0 -20   0   21.30    3.90
  -2  20   0    3.20    8.70
   2 -20   0    7.60    5.40
  -2 -20   0    1.90    7.30
   2  20   0   -1.50    6.70
  -2  20   0   13.20    6.20
  -2 -20   0    3.90    7.10
   2 -20   0    4.40    5.50
  -2  20   0   -1.00    7.60
   2  20   0   15.00   11.00
   2  20   0    2.60    4.90
   2 -20   0   -1.80    7.40
  -2 -20   0   21.80    8.60
   2  20   0    8.30    8.00
   2  20   0    9.80    8.00
   2 -20   0   11.50    4.70
   2 -20   0   11.70    6.70
   4  20   0   13.20    6.00
  -4 -20   0   -1.80    9.50
   4  20   0   -0.30    6.40
  -4  20   0   12.10    9.00
   4 -20   0    9.20    8.50
   4 -20   0    6.40    6.80
   4  20   0   -4.30   10.00
   4  20   0    0.10   10.50
   4 -20   0   -1.90   11.00
   4 -20   0    4.30    8.60
   4  20   0   -6.20   13.00
  -4 -20   0   -5.20    9.20
  -4 -20   0   -7.70    8.30
  -4 -20   0    6.80    8.30
  -4  20   0    8.30   10.90
  -4  20   0    5.10    9.00
   4 -20   0   17.50    7.20
   6 -20   0    5.90   12.10
  -6  20   0   16.10   11.90
   6  20   0   18.40   11.40
   6 -20   0    7.30    9.20
   6  20   0   32.00   16.30
  -6 -20   0   12.60   11.40
  -6 -20   0    5.40   12.80
   6  20   0   -4.50   18.70
  -6  20   0   32.90   14.60
  -6 -20   0   12.60   16.00
  -6 -20   0    3.00   13.30
   6  20   0    8.00   13.50
  -1  21   0  174.18   21.80
   1 -21   0  209.18   22.60
  -1 -21   0  267.57   23.40
   1  21   0  260.67   20.70
   1 -21   0  198.18   17.60
   1  21   0  219.08   25.10
   1  21   0  249.08   22.90
   1  21   0  246.78   17.00
  -1 -21   0  270.07   22.10
   1 -21   0  197.58   21.00
  -1  21   0  198.58   23.90
  -1 -21   0  281.87   23.30
  -1  21   0  217.18   18.20
   1  21   0  256.97   18.80
  -1  21   0  208.08   17.80
   1 -21   0  207.88   16.10
   1 -21   0  198.18   19.60
   3 -21   0  349.96   27.80
   3 -21   0  387.86   29.60
   3  21   0  382.86   27.50
   3  21   0  388.56   36.60
   3 -21   0  364.06   32.10
   3  21   0  366.96   32.00
   3  21   0  378.36   33.20
  -3 -21   0  351.26   31.70
  -3  21   0  391.96   32.90
  -3 -21   0  368.66   32.20
   3 -21   0  361.76   28.20
  -3  21   0  395.26   34.80
  -3 -21   0  367.96   31.80
  -3  21   0  397.56   29.90
  -5  21   0   89.89   16.00
   5  21   0   56.19   17.10
  -5  21   0   78.79   15.90
  -5  21   0  129.19   21.60
   5 -21   0  110.99   14.20
  -5 -21   0   93.69   17.70
  -5 -21   0   91.09   15.40
   5 -21   0   96.09   17.00
   5  21   0  111.89   14.50
   5  21   0   82.69   28.50
   5  21   0   81.29   21.10
   5 -21   0  115.99   14.80
  -5 -21   0   96.59   20.70
  -5 -21   0   82.59   16.10
   7 -21   0   57.89   17.10
  -7  21   0   82.09   20.80
   7  21   0   80.19   21.80
  -7 -21   0   82.69   22.80
  -7  21   0   72.69   17.60
   7  21   0   96.99   18.60
  -7 -21   0   70.19   20.30
  -7 -21   0   70.79   18.60
   7  21   0   57.59   19.50
   7  21   0  127.69   29.90
   7 -21   0  110.19   18.90
   0  22   0  461.45   41.10
   0  22   0  545.25   37.80
   0  22   0  446.56   43.00
   0 -22   0  623.44   41.50
   0  22   0  499.55   37.70
   0 -22   0  623.94   42.90
   0  22   0  496.35   35.40
   0 -22   0  583.94   39.90
   0  22   0  559.34   35.70
   2  22   0  811.12   57.39
  -2 -22   0  815.12   57.59
   2 -22   0  859.91   55.59
  -2  22   0  823.32   60.99
   2 -22   0  788.52   58.89
   2  22   0  808.62   53.29
   2 -22   0  844.82   56.99
  -2 -22   0  779.42   58.39
   2 -22   0  772.02   53.39
   2  22   0  804.22   58.69
  -2 -22   0  769.32   58.19
  -2  22   0  840.92   54.99
   2  22   0  834.82   62.19
   2 -22   0  799.02   55.19
  -2  22   0  806.52   59.19
  -4  22   0  396.56   41.00
   4 -22   0  368.36   30.70
  -4  22   0  449.95   33.40
   4 -22   0  394.56   30.50
  -4 -22   0  394.76   33.50
   4  22   0  418.76   30.80
   4  22   0  380.46   40.30
   4  22   0  390.96   36.30
   4  22   0  420.96   36.90
  -4 -22   0  372.16   37.30
  -4  22   0  359.86   35.40
   4 -22   0  435.76   35.40
  -4 -22   0  335.17   34.70
  -4 -22   0  394.66   34.00
   6  22   0  250.77   32.80
   6  22   0  311.47   33.40
  -6  22   0  326.17   34.00
  -6 -22   0  261.97   31.20
  -6 -22   0  298.37   32.90
  -6 -22   0  246.68   28.90
   6 -22   0  357.06   33.20
  -6  22   0  274.67   44.00
   6  22   0  333.47   42.50
   6  22   0  240.08   28.30
   1  23   0   62.29   11.90
   1 -23   0   95.19   16.20
  -1  23   0   77.49    9.80
  -1 -23   0   58.09   14.70
   1 -23   0   94.49    9.80
  -1  23   0  111.29   19.50
  -1  23   0   88.69   12.10
   1  23   0  100.79   18.90
   1 -23   0   92.39   13.10
  -1 -23   0   87.49   13.50
   1  23   0   67.29   13.80
   1 -23   0  111.39   15.40
  -1  23   0   85.59   14.90
   1  23   0   72.29    9.80
   1  23   0   74.09    9.30
  -1 -23   0   72.59   13.80
   1  23   0   47.00   13.20
   1 -23   0   90.59   12.00
   3 -23   0  202.18   23.30
  -3  23   0  185.78   19.80
   3 -23   0  185.48   18.80
  -3  23   0  183.48   25.70
   3  23   0  161.48   23.20
  -3  23   0  184.38   23.20
  -3 -23   0  143.19   20.80
  -3 -23   0  164.68   22.50
  -3 -23   0  209.48   21.00
   3  23   0  214.28   17.20
   3  23   0  151.88   21.90
   3 -23   0  185.98   19.40
  -3 -23   0  149.39   22.00
   3  23   0  192.08   26.70
   5 -23   0  158.38   19.70
  -5  23   0  149.59   21.70
  -5 -23   0  212.58   26.50
  -5 -23   0  129.49   21.50
   5  23   0  181.28   24.70
  -5 -23   0  176.88   23.40
   5  23   0  183.38   28.30
   5  23   0  194.58   27.00
  -5  23   0  189.78   23.00
   5  23   0  199.08   21.20
  -5  23   0  122.19   23.30
  -5 -23   0  172.48   24.20
   5 -23   0  153.78   19.00
   7  23   0  -21.60   26.90
  -7  23   0    2.80   18.90
   7 -23   0   46.30   17.80
   7  23   0   33.20   19.80
   7 -23   0   38.10   15.00
  -7 -23   0   40.40   22.00
  -7  23   0   18.80   17.10
  -7 -23   0  -10.00   17.10
  -7 -23   0   29.70   19.70
   7  23   0    2.50   22.00
   7  23   0   33.60   16.60
   0  24   0  123.89   11.60
   0  24   0  141.09   15.10
   0 -24   0  149.19   19.20
   0  24   0  103.09   18.00
   0 -24   0  127.59   17.60
   0  24   0  116.29   20.00
   0 -24   0  111.99   18.10
   2 -24   0  120.59   15.80
  -2  24   0  135.99   22.00
  -2 -24   0   83.59   16.10
   2 -24   0  129.89   19.00
  -2  24   0  104.39   13.00
   2  24   0   91.29   15.40
   2  24   0   67.59   18.00
   2 -24   0  125.59   16.70
  -2 -24   0  101.59   18.00
  -2 -24   0   53.89   13.70
  -2  24   0   88.19   17.40
   2  24   0   87.19   11.40
   2  24   0   84.39   15.60
   4 -24   0   84.59   13.60
  -4  24   0   38.00   15.50
  -4 -24   0   41.10   14.30
   4 -24   0   65.09   12.70
   4  24   0   69.99   18.60
  -4 -24   0   54.49   16.30
   4  24   0   55.29   16.90
  -4 -24   0   43.90   15.20
   4 -24   0   90.29   19.30
  -4  24   0   75.69   14.60
   4  24   0   89.99   23.50
  -4  24   0   58.19   16.00
  -4 -24   0   81.69   16.70
   4  24   0   64.59   11.90
  -6 -24   0   87.79   18.60
  -6  24   0   46.00   16.40
   6  24   0   80.49   19.30
   6  24   0  111.59   23.90
  -6 -24   0   83.29   22.80
   6 -24   0   73.39   18.30
  -6  24   0   90.19   20.70
   6  24   0   67.89   27.20
   6  24   0   64.59   15.90
  -6 -24   0   57.79   18.60
  -6 -24   0   57.39   18.00
  -1 -25   0   79.49   14.90
  -1  25   0   79.29   19.10
  -1  25   0   77.19   10.80
   1  25   0   87.19   13.40
  -1 -25   0   70.19   15.70
   1  25   0   56.29   15.60
   1 -25   0   77.69   14.30
   1  25   0   74.19   19.90
  -1  25   0   78.89   18.20
   1  25   0   69.09    8.20
   1 -25   0  110.19   14.70
   1 -25   0   52.99   16.40
  -1 -25   0   59.99   14.20
  -3 -25   0    0.80   11.70
   3 -25   0   -1.50    9.20
   3 -25   0   20.60   12.70
   3 -25   0    2.60    9.90
  -3  25   0    7.30   10.40
   3  25   0   18.20   13.30
  -3 -25   0   15.10   12.90
   3  25   0    7.60    7.40
  -3  25   0   22.40   14.80
  -3 -25   0   17.70   12.80
  -3 -25   0   -5.30   12.10
   3  25   0  -12.20   16.90
  -3  25   0    7.30   13.50
  -5  25   0  152.68   25.10
   5  25   0   80.29   26.10
   5  25   0  121.49   22.90
   5 -25   0  152.08   28.10
  -5  25   0  141.39   22.20
   5  25   0  132.09   24.30
  -5 -25   0  131.49   22.00
  -5 -25   0   97.09   19.70
   5  25   0  119.79   17.20
  -5 -25   0  116.79   21.00
   5 -25   0   92.89   19.50
  -5  25   0  129.09   21.30
  -5 -25   0  141.29   23.10
   0 -26   0  694.63   52.69
   0  26   0  747.93   55.29
   0  26   0  718.03   56.99
   0  26   0  663.53   47.90
   0 -26   0  691.33   54.89
   0 -26   0  646.34   50.69
  -2  26   0  205.78   25.80
   2  26   0  108.09   24.70
   2 -26   0  189.88   22.60
  -2  26   0  171.08   26.70
   2 -26   0  152.68   20.60
  -2 -26   0  167.68   23.30
  -2 -26   0  133.89   20.80
   2  26   0  135.99   21.90
  -2  26   0  184.08   18.50
   2 -26   0  178.48   25.70
   2  26   0  174.78   23.30
   4 -26   0   43.10   13.20
  -4 -26   0    7.00   18.00
  -4 -26   0   13.50   14.40
  -4  26   0   30.80   14.00
   4  26   0    2.00   16.10
   4  26   0   11.90   15.20
   4 -26   0   19.00   15.00
   4  26   0   16.10   28.20
   4 -26   0   21.90   11.70
  -4 -26   0    2.20   13.70
  -4  26   0   14.20   15.60
  -4 -26   0   20.80   15.20
  -4  26   0   19.60   15.40
  -1  27   0   41.30   18.60
   1  27   0   17.20   13.90
   1  27   0   17.80   11.80
   1 -27   0   31.20   13.20
  -1 -27   0   20.70   14.80
  -1 -27   0   17.50   15.10
   1 -27   0   22.20   11.20
  -1 -27   0   33.30   14.20
  -1  27   0   40.30   15.60
   1 -27   0   14.10   13.80
  -3 -27   0   87.59   18.60
   3 -27   0   62.69   16.90
  -3  27   0   71.69   14.30
  -3  27   0   44.90   16.70
   3 -27   0   71.29   16.10
   3 -27   0   73.29   15.00
   3  27   0  110.19   20.00
  -3 -27   0   64.99   18.00
  -3 -27   0   87.09   16.50
  -3  27   0   75.99   20.90
  -3 -27   0   59.39   16.60
   3  27   0  100.39   25.10
   3  27   0   63.79   19.10
  -5  27   0  -13.70   16.80
   5  27   0   -1.70   19.40
   5  27   0  -11.30   25.00
  -5  27   0   22.30   18.30
   5 -27   0    3.00   15.40
  -5 -27   0    9.70   20.00
  -5 -27   0  -18.50   17.30
  -5 -27   0  -21.80   15.20
  -5  27   0   16.40   16.50
  -5 -27   0  -29.80   17.20
   5  27   0  -18.20   17.40
   0  28   0  306.07   25.80
   0 -28   0  261.97   33.20
   0  28   0  308.77   38.00
   0  28   0  302.67   35.10
   0 -28   0  262.17   30.50
  -2 -28   0   28.00   17.20
  -2 -28   0   72.49   16.70
   2 -28   0   56.79   17.80
  -2 -28   0   49.50   15.70
  -2  28   0   33.30   16.50
  -2  28   0   56.39   20.90
   2  28   0   31.70   16.60
   2  28   0   62.59   22.60
   2 -28   0   38.50   14.30
   2  28   0   56.89   19.10
   2 -28   0   49.10   15.10
   2  28   0   42.80   16.10
   4  28   0  -11.40   17.80
  -4  28   0    1.40   19.60
  -4  28   0   11.70   15.50
  -4 -28   0   -2.10   15.50
  -4 -28   0    4.90   15.20
   4 -28   0    2.50   14.20
  -4 -28   0    6.50   16.80
   4  28   0  -56.99   21.80
   4 -28   0   -2.60   14.90
   4 -28   0   28.80   14.80
  -4  28   0   20.90   18.90
   4  28   0    2.70   15.90
  -4 -28   0  -23.60   23.70
  -1 -29   0  381.06   38.90
   1  29   0  366.16   43.80
   1  29   0  287.67   39.00
   1 -29   0  382.76   36.40
  -1 -29   0  362.16   36.40
  -1  29   0  416.36   43.70
   1  29   0  364.76   33.80
   1 -29   0  393.76   37.70
   1 -29   0  368.06   38.60
  -1 -29   0  336.17   35.30
  -1  29   0  357.06   38.40
  -3 -29   0 1161.28   86.89
   3  29   0 1189.88   87.69
   3 -29   0 1140.89   84.69
  -3  29   0 1250.57   87.89
  -3 -29   0 1124.59   86.29
   3  29   0 1261.27   85.89
   3  29   0 1215.18   92.69
   3 -29   0 1189.98   87.39
   3 -29   0 1216.78   82.99
  -3  29   0 1307.77   91.39
  -3 -29   0 1098.69   84.79
   0  30   0   96.39   25.00
   0 -30   0   84.69   19.80
   0 -30   0  117.69   22.30
   0 -30   0   91.89   19.50
   0  30   0  127.39   23.40
  -2 -30   0   29.30   16.80
   2 -30   0   73.29   17.80
  -2  30   0   89.99   21.50
  -2 -30   0  122.19   22.90
   2 -30   0   97.49   22.30
   2 -30   0  126.49   21.10
  -2  30   0   70.99   21.90
   2  30   0   76.49   21.10
   2  30   0   91.99   28.20
  -2 -30   0   77.09   19.10
  -1 -31   0    3.60   18.00
   1 -31   0  -18.30   15.80
  -1  31   0  -34.40   19.90
  -1 -31   0   33.90   17.60
   1  31   0    9.30   22.10
   1 -31   0  -28.60   16.00
   1  31   0  -30.90   18.30
  -1  31   0  -15.20   17.60
   1 -31   0    7.10   15.70
  -1 -31   0   -1.00   16.70
   2   0  -1    0.30    1.20
   2   0  -1    0.40    1.10
   2   0  -1    4.90    2.10
  -2   0   1    1.80    1.70
   2   0   1   -1.80    1.10
   2   0  -1    1.20    1.60
   2   0   1    2.20    1.70
  -2   0  -1   -1.60    1.60
  -2   0  -1    0.10    1.70
  -2   0   1    0.50    1.50
   2   0  -1   -1.80    1.80
  -2   0   1   -0.90    1.00
  -2   0   1   -1.50    1.40
   2   0  -1   -3.00    1.70
  -2   0   1    0.30    1.30
  -2   0  -1    0.20    1.50
   2   0  -1   -0.50    1.30
  -2   0   1    1.30    1.40
  -2   0   1   -1.00    1.80
  -2   0  -1   -1.30    1.40
  -2   0  -1    0.60    1.00
   2   0   1   -0.90    1.50
   2   0   1    0.50    1.80
   2   0   1   -0.60    1.90
  -2   0  -1    1.70    1.80
   2   0  -1   -0.30    1.40
  -4   0   1   -3.30    2.10
   4   0   1    9.70    4.30
  -4   0   1   -4.00    3.80
   4   0  -1    2.00    3.90
  -4   0   1   -1.80    3.20
  -4   0  -1   -3.70    3.60
  -4   0   1   -2.30    2.40
   4   0  -1    1.80    3.20
   4   0  -1   -2.10    4.20
   4   0   1   -4.10    3.60
  -4   0   1   -1.10    3.50
  -4   0  -1   -3.50    3.40
   4   0   1   -2.10    2.60
   4   0  -1   -2.80    3.20
  -4   0   1    0.70    3.50
   4   0   1    0.70    3.00
  -4   0  -1   -3.10    3.70
   4   0  -1    2.50    2.80
   4   0   1    3.70    5.00
   4   0   1    0.10    3.40
  -4   0  -1   -1.30    2.00
  -4   0  -1    3.20    3.60
  -4   0   1    3.10    3.20
   4   0   1   -0.30    2.90
   4   0  -1   -4.50    4.60
   4   0  -1    4.00    2.30
  -4   0   1    1.90    1.80
  -6   0  -1    5.00    7.10
   6   0   1    5.10    5.60
   6   0   1   -2.70    6.00
  -6   0   1   -2.60    5.90
   6   0  -1   11.40    7.00
  -6   0   1    6.20    7.70
  -6   0   1    8.80    6.50
   6   0   1    5.10    4.90
   6   0  -1    0.10    4.10
  -6   0  -1   10.40    6.80
  -6   0  -1   -1.00    7.40
   6   0   1   -5.10    6.20
  -6   0   1    0.20    4.50
   6   0  -1   -2.90    6.70
  -6   0   1    6.90    5.90
   8   0   1   -4.00   10.00
  -8   0  -1    3.30   13.80
   8   0  -1    0.00    9.30
   8   0   1    1.70   10.70
  -8   0  -1   14.00   11.10
  -8   0   1    1.70   11.90
  -8   0  -1    7.40   12.00
   8   0   1    4.60    9.80
  -8   0   1   -7.60   10.70
   8   0  -1   -0.60   11.10
  -8   0   1  -14.90   11.90
 -10   0   1  -27.80   18.40
  10   0  -1    9.40   15.90
 -10   0  -1  -29.60   19.60
  10   0   1   -2.50   14.00
 -10   0  -1   14.50   19.00
  10   0   1  -33.80   14.80
 -10   0   1   13.50   20.90
  10   0  -1   -5.70   14.10
  10   0   1   19.00   19.80
  10   0  -1  -10.40   19.30
  -1   1   1    3.70    1.30
  -1  -1  -1    6.80    1.50
   1   1  -1    4.50    1.20
   1   1  -1    5.90    1.40
  -1  -1  -1    5.60    1.60
  -1  -1  -1    5.00    1.30
   1   1  -1    6.10    1.20
   1   1  -1    5.20    1.50
   1   1  -1    6.20    1.50
   1  -1   1    6.90    1.40
   1  -1   1    8.40    1.40
   1  -1   1    6.80    1.60
   1   1  -1    6.00    1.30
  -1   1   1    8.00    1.50
   1  -1   1    5.00    1.40
   1  -1   1    4.90    1.40
  -1   1   1    7.70    1.30
  -1  -1  -1    5.90    1.20
  -1  -1  -1    4.50    1.30
  -1  -1  -1    3.90    1.30
  -1   1   1    4.70    1.10
   1  -1   1    5.00    1.60
  -1   1   1    5.10    1.20
  -1  -1  -1    5.80    1.00
   1  -1   1    7.50    1.30
  -1   1   1    8.20    1.50
   1  -1  -1    5.90    1.40
  -1   1  -1    6.30    1.70
   1  -1  -1    7.90    1.60
   1   1   1    5.90    1.20
   1   1   1    5.20    1.40
  -1  -1   1    5.10    1.30
  -1  -1   1    5.10    1.30
   1  -1  -1   10.10    1.60
  -1  -1   1    5.70    1.10
  -1  -1   1    7.30    1.80
  -1  -1   1    6.40    1.40
  -1   1  -1    8.30    1.50
  -1   1  -1    5.70    1.30
   1   1   1    5.70    1.40
  -1  -1   1    2.90    1.10
   1   1   1    4.50    1.20
   1   1   1    5.10    1.50
   1  -1  -1    3.50    1.10
   1   1   1    6.40    1.50
  -1   1  -1    6.60    1.30
   1   1   1    8.40    1.10
  -1   1  -1    4.60    1.40
  -1  -1   1    4.50    1.30
   1  -1  -1    7.50    1.30
   1   1   1    6.50    1.50
  -1   1  -1    3.90    1.30
   3   1  -1    5.90    2.70
   3   1  -1   10.00    3.30
   3   1  -1    5.20    3.50
   3  -1   1    8.30    2.20
   3  -1   1    6.40    2.50
  -3   1   1    7.40    1.80
  -3   1   1    8.70    2.40
  -3  -1  -1    7.40    3.30
   3   1  -1    7.40    3.50
   3   1  -1    7.00    3.20
   3  -1   1    7.50    2.70
   3  -1   1    5.50    3.00
  -3  -1  -1    7.60    2.20
  -3   1   1    3.90    2.70
   3  -1   1    8.60    3.10
  -3  -1  -1    3.30    3.20
  -3   1   1    7.70    2.00
  -3   1   1    9.10    2.40
   3  -1   1    7.20    3.30
   3  -1   1   11.70    4.20
  -3  -1  -1    7.90    2.90
   3   1  -1   10.20    3.10
  -3   1   1    8.60    3.20
  -3   1   1   11.90    3.80
  -3  -1  -1   10.20    2.80
  -3  -1  -1    4.50    3.00
   3   1  -1    7.10    2.70
  -3  -1  -1    1.70    2.40
   3   1   1    7.70    3.20
   3  -1  -1    2.70    3.10
   3  -1  -1    6.90    1.80
   3   1   1    9.30    2.70
   3   1   1    8.80    2.50
  -3  -1   1    5.70    3.10
   3   1   1    5.40    3.20
   3  -1  -1    7.30    2.70
   3   1   1    4.10    3.00
   3  -1  -1    6.80    2.70
   3  -1  -1    3.10    2.60
  -3   1  -1    6.40    3.10
  -3  -1   1    2.00    2.90
  -3   1  -1    8.40    3.00
  -3  -1   1    6.90    3.50
   3   1   1    4.70    2.90
  -3  -1   1    4.60    3.10
  -3  -1   1    4.10    2.60
  -3  -1   1    6.20    2.50
   3  -1  -1    9.90    2.80
   3  -1  -1    8.60    2.20
  -3  -1   1    8.20    2.10
  -3  -1   1    2.40    1.90
   3  -1  -1   10.50    4.00
  -3   1  -1    2.40    2.80
  -3   1  -1    8.80    3.20
   5   1  -1    7.90    5.20
  -5   1   1   12.10    4.90
   5  -1   1   11.00    5.20
  -5  -1  -1    5.20    4.80
   5  -1   1    3.40    3.70
   5  -1   1   -0.50    3.80
   5  -1   1   12.50    6.80
   5   1  -1    1.50    4.80
   5  -1   1    6.90    5.40
   5   1  -1    6.10    3.60
   5   1  -1    2.40    5.10
  -5  -1  -1    1.40    4.10
  -5  -1  -1    4.80    5.50
   5   1  -1    7.80    5.70
  -5   1   1    1.60    4.60
  -5   1   1    6.20    4.80
   5  -1   1    5.30    4.30
  -5   1   1    6.90    4.20
  -5  -1  -1   10.20    5.30
  -5  -1  -1    9.60    3.50
  -5   1   1    4.20    3.40
  -5   1   1    5.30    2.40
   5  -1  -1    8.70    2.90
   5  -1  -1   11.50    5.80
   5   1   1    6.50    4.30
  -5  -1   1    2.20    3.30
  -5  -1   1    0.20    5.00
  -5   1  -1    3.70    5.30
  -5  -1   1   -3.20    5.00
  -5  -1   1    4.40    4.00
  -5   1  -1    5.20    5.20
  -5  -1   1    3.50    4.60
   5  -1  -1   18.30    5.50
   5   1   1    8.20    3.90
  -5  -1   1    4.40    5.00
   5   1   1   -1.20    5.20
   5  -1  -1    2.30    4.60
   5  -1  -1   -3.40    4.50
  -5   1  -1   -1.90    5.20
   5   1   1   -1.10    4.30
   7  -1   1    0.40    6.30
   7  -1   1   -0.70    7.60
   7   1  -1   12.10    9.70
  -7   1   1    3.20    9.40
  -7  -1  -1   -1.90    8.80
   7   1  -1   -0.70    5.90
  -7  -1  -1   14.20    9.90
  -7   1   1    6.50    7.90
  -7  -1  -1    9.70    9.30
  -7   1   1    2.60    4.60
  -7   1   1    3.70    8.50
  -7   1   1   -2.80    5.30
   7   1  -1    8.70    7.70
   7  -1   1    4.30    8.00
  -7  -1   1   -0.30    7.90
  -7  -1   1   -3.90    7.70
   7  -1  -1   12.40    9.50
  -7   1  -1    5.80   10.30
  -7   1  -1    2.70    9.80
   7  -1  -1    3.30    4.90
   7   1   1    1.80    8.30
   7  -1  -1    2.70    8.20
  -7  -1   1   17.40   10.20
  -7  -1   1    5.30    9.20
   7   1   1   -3.30    7.50
  -7   1  -1    6.90    8.50
   7   1   1  -17.90    6.50
   7   1   1   -1.40    6.90
   9   1  -1    2.40   15.00
   9   1  -1   -8.80   11.90
   9  -1   1   26.30   12.80
  -9   1   1   -6.20   15.80
   9  -1   1   -6.90   12.10
   9  -1   1   14.20   15.10
  -9   1   1  -27.70   17.20
  -9  -1  -1    4.10   16.70
  -9  -1  -1  -12.40   16.90
  -9  -1  -1  -19.40   15.10
  -9  -1   1   23.20   17.40
  -9   1  -1    1.50   16.50
   9  -1  -1   -0.80   15.50
   9  -1  -1    4.60   12.20
  -9   1  -1  -17.40   15.80
  -9  -1   1  -31.90   14.90
   9   1   1    9.80   15.00
  -9  -1   1   -3.10   16.10
   9   1   1   20.50   14.00
   9   1   1   -5.70   11.00
  -9   1  -1   -0.30   16.70
   0  -2   1   75.89    5.30
   0  -2   1   73.29    4.70
   0  -2   1   74.99    5.20
   0  -2  -1   70.69    5.30
   0  -2   1   71.39    4.70
   0   2   1   73.59    5.00
   0  -2  -1   76.99    5.20
   0  -2  -1   70.09    5.20
   0  -2   1   74.59    4.90
   0   2  -1   69.49    5.50
   0   2   1   65.89    5.10
   0   2   1   71.39    5.20
   0  -2  -1   70.69    5.10
   0  -2  -1   62.09    5.10
   0   2  -1   73.29    5.80
   0  -2  -1   70.29    4.80
   0   2   1   68.19    5.20
   0  -2   1   68.19    5.00
   2  -2   1   30.20    2.80
   2  -2   1   28.80    3.90
  -2   2   1   31.70    3.40
  -2   2   1   31.90    3.00
   2  -2   1   38.20    4.70
  -2  -2  -1   29.90    4.20
  -2   2   1   26.30    4.20
   2   2  -1   24.50    3.70
  -2  -2  -1   24.50    3.80
  -2  -2  -1   23.90    2.40
  -2  -2  -1   26.70    4.30
  -2   2   1   36.70    3.40
   2  -2   1   31.90    4.20
  -2  -2  -1   22.90    3.20
   2   2  -1   26.60    3.30
   2   2  -1   27.80    4.00
   2  -2   1   25.50    3.80
  -2  -2  -1   28.50    4.00
  -2   2   1   30.80    3.10
  -2   2   1   24.90    3.80
  -2   2   1   28.90    3.70
   2   2  -1   26.70    3.80
  -2   2   1   35.50    3.50
   2   2  -1   23.90    4.10
   2  -2   1   37.10    4.60
  -2  -2  -1   20.30    3.70
   2  -2   1   30.00    3.60
   2   2  -1   16.10    3.20
  -2  -2   1   21.60    3.50
  -2  -2   1   23.60    3.60
  -2   2  -1   30.70    4.10
   2   2   1   29.30    4.20
   2  -2  -1   28.00    3.90
   2  -2  -1   33.90    3.70
   2   2   1   24.10    4.10
  -2   2  -1   38.70    4.50
  -2  -2   1   28.00    3.60
  -2   2  -1   26.00    3.90
   2  -2  -1   36.30    3.60
   2   2   1   27.30    3.90
  -2  -2   1   22.90    3.70
  -2  -2   1   24.20    3.60
   2   2   1   24.00    4.00
   2   2   1   23.20    2.30
   2  -2  -1   28.90    3.50
   2   2   1   29.80    3.70
   2   2   1   25.40    3.40
  -2   2  -1   27.60    3.80
  -2  -2   1   16.80    3.80
   2  -2  -1   26.80    2.80
  -2  -2   1   28.70    3.30
   2   2   1   20.30    3.40
   2  -2  -1   19.10    3.50
   2  -2  -1   33.70    3.50
  -4  -2  -1    2.40    2.60
  -4   2   1   -2.60    2.10
   4   2  -1    6.40    3.70
  -4  -2  -1    3.70    4.00
  -4  -2  -1    4.20    3.40
   4  -2   1    7.20    4.60
   4   2  -1   -1.10    2.90
   4   2  -1   -0.30    4.20
   4   2  -1    0.90    4.50
   4  -2   1   -3.00    4.20
  -4  -2  -1    4.20    3.90
  -4   2   1   -0.50    3.20
  -4   2   1   -1.40    3.00
  -4  -2  -1   -3.70    4.50
  -4   2   1    0.30    2.20
   4  -2   1    2.10    3.50
   4  -2   1   -2.10    3.00
  -4  -2  -1   -1.20    3.10
   4  -2   1   -2.30    2.60
  -4  -2  -1    1.70    4.10
  -4   2   1    5.60    3.80
   4  -2   1    3.90    2.60
   4   2  -1    4.80    2.90
   4  -2   1   -4.10    4.70
   4   2  -1   -0.60    3.40
  -4   2   1   -3.30    2.90
   4  -2   1    1.20    3.70
   4  -2  -1    0.40    2.90
  -4   2  -1    0.00    3.20
   4  -2  -1    0.50    2.20
  -4  -2   1    0.60    2.70
   4  -2  -1    0.80    4.90
  -4  -2   1   -2.10    3.80
  -4  -2   1   -0.70    3.60
   4  -2  -1   -1.20    1.70
  -4  -2   1   -2.60    3.60
   4  -2  -1    1.60    3.40
   4   2   1    0.70    3.90
  -4  -2   1    3.40    2.80
   4   2   1   -2.90    2.90
  -4   2  -1    3.30    4.20
   4   2   1    4.30    4.60
   4  -2  -1    1.30    3.00
  -4  -2   1    4.20    2.10
   4  -2  -1    0.80    3.00
  -4  -2   1   -2.60    4.30
   4   2   1   -2.50    3.70
   4   2   1   -1.40    2.70
   4   2   1    0.30    3.50
   4  -2  -1   -1.80    4.10
  -4   2  -1    3.20    3.70
   6   2  -1   22.60    7.30
  -6   2   1   42.30    7.70
  -6  -2  -1   33.50    8.40
   6   2  -1   10.40    7.90
  -6  -2  -1   27.70    9.40
   6  -2   1   40.90    8.40
   6   2  -1   14.80    5.90
   6  -2   1   27.50    6.90
   6  -2   1   35.40    6.10
  -6   2   1   33.20    4.90
  -6  -2  -1   31.20    6.00
  -6   2   1   17.50    7.20
  -6  -2  -1   23.00    7.10
   6  -2   1   22.40    7.00
  -6   2   1   27.60    5.30
  -6  -2  -1   36.70    9.50
  -6   2   1   31.10    8.50
  -6  -2   1   22.10    6.10
   6  -2  -1   20.40    7.00
   6   2   1   31.90    8.50
   6  -2  -1   14.30    8.10
  -6   2  -1   28.90    8.40
  -6  -2   1   30.20    8.60
  -6   2  -1   22.90    7.50
   6   2   1   38.20    7.30
  -6  -2   1   20.60    7.90
  -6   2  -1   40.70    9.90
   6  -2  -1   30.60    8.10
  -6  -2   1   16.80    7.00
   6   2   1   27.10    8.30
   6  -2  -1   32.40    4.70
  -6  -2   1   23.50    8.10
  -6  -2   1   15.90    5.70
   6   2   1   29.50    7.80
  -8   2   1    6.70   12.40
  -8  -2  -1   30.80   15.20
   8  -2   1   34.10   11.90
  -8  -2  -1   -7.80   12.80
  -8  -2  -1   12.90   13.80
   8   2  -1   11.80   11.20
   8  -2   1   16.80   10.40
   8  -2   1    8.00   11.20
  -8   2   1   26.40   11.00
   8   2  -1   18.80   12.40
  -8   2   1   13.50   14.10
  -8  -2   1   25.70   13.50
   8   2   1   33.10   12.50
  -8  -2   1   33.40   13.20
  -8   2  -1   30.00   13.20
   8  -2  -1    0.70   12.00
  -8  -2   1   20.10    8.20
   8   2   1    9.40   11.70
  -8  -2   1   15.50   11.70
   8  -2  -1    3.50    9.60
  -8   2  -1   -2.00   11.90
   8   2   1   28.70   11.50
  -8   2  -1   39.20   13.70
 -10   2   1  -39.50   19.30
  10   2  -1  -34.60   17.30
 -10  -2  -1  -14.80   18.70
 -10   2   1    0.30   20.80
  10   2  -1   15.60   16.50
  10  -2   1    2.60   15.30
 -10  -2  -1   18.20   23.30
  10  -2   1   -8.00   14.90
  10   2  -1   25.40   20.30
  10   2   1    3.30   15.10
 -10  -2   1   -6.50   19.60
  10  -2  -1  -16.40   20.10
 -10   2  -1   26.40   21.00
  10  -2  -1   -6.90   14.60
  10   2   1    1.30   16.20
 -10   2  -1   19.70   21.10
  10   2   1  -19.80   18.40
 -10  -2   1  -11.30   21.10
  -1   3   1    1.80    0.90
  -1   3   1    1.50    0.70
   1  -3   1    2.60    1.60
  -1   3   1    1.70    1.10
   1  -3   1    2.90    1.40
   1  -3   1    2.30    1.60
  -1   3   1    2.10    1.00
  -1  -3  -1    2.10    1.20
  -1   3   1    3.00    1.30
   1   3  -1    3.10    1.40
  -1   3   1   -0.20    1.20
   1   3  -1   -0.50    1.30
   1  -3   1    1.50    1.20
  -1  -3  -1    2.70    1.80
  -1  -3  -1    2.50    1.40
  -1  -3  -1    3.20    1.30
  -1   3   1    1.90    0.70
   1  -3   1    2.30    1.40
  -1  -3  -1    1.00    0.90
  -1   3   1    1.00    1.00
   1   3  -1    3.50    1.10
   1   3  -1    2.20    1.70
  -1  -3  -1    3.70    1.20
   1   3  -1    2.40    1.30
   1  -3  -1    1.00    1.30
   1   3   1    2.10    1.30
  -1   3  -1    2.70    1.40
   1   3   1    1.90    1.10
   1   3   1    3.10    1.40
  -1  -3   1    2.60    1.40
  -1   3  -1    1.30    1.20
   1   3   1    1.30    1.00
   1   3   1    1.70    1.20
   1  -3  -1    1.70    1.30
  -1  -3   1    0.50    1.10
  -1  -3   1    0.90    0.80
  -1   3  -1    1.40    1.50
  -1  -3   1    1.30    1.10
  -1  -3   1    3.00    1.40
  -1   3  -1    2.20    1.50
   1  -3  -1    2.60    0.80
   1  -3  -1    1.70    0.70
  -1  -3   1    2.50    2.10
  -1   3  -1    1.80    1.10
   1  -3  -1    3.20    1.10
   1  -3  -1    2.40    1.10
   3  -3   1   42.30    5.70
  -3  -3  -1   24.20    5.50
  -3  -3  -1   32.70    5.50
  -3   3   1   38.20    4.40
  -3  -3  -1   29.20    5.10
   3   3  -1   24.00    5.10
  -3   3   1   39.90    6.20
   3   3  -1   32.00    4.60
   3  -3   1   40.40    5.90
  -3   3   1   31.70    5.10
  -3  -3  -1   42.00    6.30
  -3  -3  -1   25.50    4.60
   3   3  -1   24.50    4.40
   3  -3   1   31.00    5.00
   3  -3   1   29.30    5.60
   3  -3   1   40.20    3.80
   3   3  -1   26.60    5.50
  -3   3   1   38.10    4.60
  -3   3   1   36.10    3.90
   3  -3   1   38.40    5.40
   3  -3   1   36.60    3.50
   3  -3   1   37.90    6.00
  -3   3   1   37.50    4.10
   3  -3   1   38.10    3.90
   3   3  -1   32.40    4.80
  -3   3   1   23.90    4.50
  -3  -3  -1   36.30    4.70
   3   3  -1   43.50    6.00
  -3  -3   1   26.70    4.70
   3  -3  -1   33.20    5.10
  -3   3  -1   35.10    6.00
  -3   3  -1   40.00    6.30
  -3  -3   1   32.30    4.50
   3  -3  -1   41.30    5.90
   3   3   1   25.90    5.10
   3  -3  -1   38.50    4.50
   3   3   1   22.20    4.00
  -3   3  -1   28.00    4.80
   3  -3  -1   34.40    4.70
   3  -3  -1   37.90    4.90
  -3   3  -1   39.80    5.90
   3  -3  -1   31.80    5.90
  -3  -3   1   36.80    6.20
  -3  -3   1   31.10    4.70
   3   3   1   33.10    6.00
  -3  -3   1   31.30    4.40
  -3  -3   1   34.40    5.60
   3  -3  -1   36.30    4.20
   3   3   1   32.80    5.40
   3   3   1   41.00    5.20
   3  -3  -1   30.70    4.20
   3   3   1   27.60    5.10
  -3  -3   1   34.00    5.60
  -5   3   1    5.90    4.80
  -5  -3  -1    2.90    5.00
  -5  -3  -1   -0.10    5.10
  -5   3   1    2.40    4.70
   5  -3   1    6.00    2.30
  -5  -3  -1    7.90    5.40
   5   3  -1    4.00    5.10
   5   3  -1    7.10    4.00
  -5   3   1    3.90    2.90
   5  -3   1    0.70    3.20
   5  -3   1    3.20    5.40
   5  -3   1   -0.40    4.60
   5   3  -1    5.30    6.40
  -5  -3  -1    5.50    4.10
  -5   3   1    6.90    2.70
   5   3  -1   11.10    5.40
   5   3  -1   -1.90    6.40
  -5   3   1    8.00    4.90
   5  -3   1    4.80    3.70
  -5  -3  -1    2.20    4.40
   5  -3   1   -3.40    6.70
  -5  -3  -1    6.90    6.00
   5  -3   1    5.70    4.50
  -5   3  -1    8.90    5.40
   5   3   1    1.60    4.30
   5   3   1    5.10    4.50
   5   3   1    9.90    4.70
   5  -3  -1    5.40    3.20
  -5  -3   1   -1.10    6.40
   5   3   1    6.30    5.10
   5  -3  -1   10.80    4.60
   5  -3  -1   -4.60    4.20
   5   3   1    9.20    5.60
  -5  -3   1   -2.40    5.10
  -5  -3   1    9.90    4.40
  -5   3  -1   -0.70    4.80
  -5  -3   1    9.60    6.10
  -5  -3   1    1.60    4.50
   5  -3  -1    4.00    2.20
   5  -3  -1    7.00    4.10
   7   3  -1    8.90    8.00
  -7   3   1   13.30    9.40
   7  -3   1   21.00    6.30
  -7  -3  -1   12.90    9.00
   7   3  -1   18.60    7.30
  -7   3   1    8.40    9.90
  -7  -3  -1   32.60   11.80
  -7  -3  -1   19.10   10.90
   7  -3   1   13.90    8.20
  -7  -3  -1   12.90    8.10
   7  -3   1   16.00    8.30
   7   3  -1   28.90   10.80
  -7   3  -1   33.20   11.30
  -7  -3   1   26.10   10.60
   7  -3  -1   10.50    8.00
  -7  -3   1    5.20    8.80
   7   3   1   24.70    9.60
   7  -3  -1   15.90    9.20
  -7   3  -1   18.20    9.50
  -7   3  -1   29.50   11.00
   7   3   1   15.40    9.00
  -7  -3   1    6.20    6.70
   7   3   1   27.20   10.50
  -7  -3   1    9.50   10.30
  -7  -3   1   21.40    9.90
   7   3   1   13.70    8.50
  -9  -3  -1   15.60   17.60
   9  -3   1   -4.70   11.70
  -9   3   1    5.10   16.50
  -9  -3  -1  -12.30   16.20
   9  -3   1   34.10   15.10
  -9   3   1  -12.90   14.40
  -9  -3  -1   20.60   17.20
   9  -3   1  -18.00   10.50
   9   3  -1   -0.10   13.50
  -9  -3   1   11.50   16.00
  -9  -3   1   18.90   16.10
   9   3   1   -1.40   13.50
   9   3   1    5.80   15.90
   9   3   1   20.40   13.30
  -9   3  -1  -37.20   14.20
  -9   3  -1   21.50   16.30
  -9   3  -1   21.80   17.80
   9  -3  -1    9.10   15.60
   9  -3  -1   -2.00   11.30
  -9  -3   1  -19.70   17.10
   0  -4  -1   16.10    2.60
   0   4  -1   18.20    2.60
   0   4   1   17.60    2.60
   0   4  -1   20.30    2.10
   0   4  -1   18.20    2.20
   0   4   1   19.30    2.70
   0  -4   1   17.60    1.70
   0   4  -1   18.60    2.10
   0  -4  -1   22.90    2.60
   0   4  -1   22.00    3.70
   0  -4  -1   19.80    2.30
   0   4   1   22.10    2.80
   0  -4   1   12.10    3.40
   0  -4  -1   19.10    2.60
   0   4   1   19.70    2.40
   0  -4   1   20.90    2.30
   0   4   1   19.60    2.40
   0   4   1   17.90    2.20
   0  -4  -1   19.40    1.60
   0  -4   1   18.00    2.40
   0  -4   1   19.50    2.50
   0  -4   1   22.20    2.20
   0  -4  -1   23.80    2.80
   0   4   1   17.90    2.40
   0  -4  -1   21.20    2.50
   0   4  -1   18.50    2.30
   0  -4  -1   12.30    2.40
   0  -4   1   19.60    2.20
   2  -4   1   56.09    5.40
  -2   4   1   68.69    5.90
  -2  -4  -1   65.79    6.00
  -2   4   1   60.79    5.70
  -2   4   1   59.19    6.20
   2   4  -1   62.09    6.00
  -2  -4  -1   54.79    6.60
   2   4  -1   62.19    5.80
  -2  -4  -1   60.49    5.10
   2   4  -1   58.49    6.00
   2  -4   1   61.89    6.30
  -2  -4  -1   66.49    6.70
   2   4  -1   58.79    7.00
  -2   4   1   59.69    6.40
   2  -4   1   63.09    6.80
   2  -4   1   67.49    6.80
   2   4  -1   63.29    6.10
   2  -4   1   64.89    6.50
  -2   4   1   66.19    5.00
  -2   4   1   57.79    4.90
  -2  -4  -1   68.09    6.40
  -2  -4  -1   60.99    6.20
   2   4  -1   69.29    6.50
   2  -4   1   68.99    6.70
  -2   4  -1   61.49    6.30
  -2  -4   1   66.39    7.60
   2  -4  -1   59.89    5.40
  -2  -4   1   64.89    6.30
  -2  -4   1   62.09    6.60
   2  -4  -1   68.59    7.00
   2   4   1   68.19    5.10
   2  -4  -1   69.09    7.00
   2   4   1   67.69    6.10
   2  -4  -1   61.09    5.20
  -2  -4   1   63.69    5.90
  -2  -4   1   63.49    5.70
  -2   4  -1   54.09    6.20
   2   4   1   60.79    5.90
   2  -4  -1   61.69    5.80
   2  -4  -1   66.29    6.50
  -2   4  -1   64.59    6.50
  -2   4  -1   62.79    6.10
   2   4   1   53.29    5.80
   2   4   1   69.29    6.30
   2  -4  -1   60.49    5.30
   2   4   1   65.49    6.60
  -2   4  -1   50.79    5.90
   2   4   1   61.09    6.60
  -2  -4   1   70.29    6.20
  -4  -4  -1    4.10    3.40
  -4  -4  -1   -1.30    4.60
   4  -4   1   -0.50    2.70
  -4  -4  -1   -7.60    3.20
   4  -4   1   -2.20    4.40
   4   4  -1    6.30    3.50
   4   4  -1    3.70    3.70
  -4   4   1   -2.80    3.60
   4  -4   1    2.80    2.40
  -4   4   1   -0.20    1.80
   4  -4   1   -1.50    2.00
   4  -4   1    4.10    3.40
   4   4  -1    5.50    4.50
  -4  -4  -1    2.50    5.10
   4  -4   1    1.40    2.70
   4   4  -1    1.80    4.50
  -4  -4  -1    2.40    4.10
  -4   4   1    3.50    3.30
   4   4  -1    6.00    3.80
  -4   4   1   -0.30    2.00
  -4   4   1    0.20    3.60
  -4  -4  -1    1.70    3.50
   4  -4   1   -1.50    4.90
  -4   4   1    3.20    3.60
  -4   4   1    4.30    2.70
   4  -4   1    3.80    4.70
   4   4  -1    0.90    3.20
   4  -4   1    6.60    5.80
   4  -4   1   -2.20    4.10
   4   4   1   -2.10    3.50
   4  -4  -1   -8.40    4.40
  -4  -4   1   -6.90    4.30
   4   4   1    2.90    4.60
   4  -4  -1    4.70    4.80
   4  -4  -1   -0.30    2.50
  -4   4  -1    1.60    3.40
  -4   4  -1    6.50    4.50
   4   4   1   -6.90    4.10
   4   4   1    2.30    3.30
   4  -4  -1    1.80    3.00
  -4  -4   1   -1.10    2.60
   4  -4  -1   -1.40    3.10
   4  -4  -1    3.10    5.00
   4   4   1   -2.40    3.20
   4  -4  -1    0.50    3.10
  -4  -4   1    4.30    4.00
   4   4   1    0.30    3.20
  -4  -4   1    3.20    3.60
  -4   4  -1   -1.10    2.80
  -4  -4   1   -0.90    3.80
   4   4   1   -0.50    4.30
   4  -4  -1   -1.90    2.90
  -4  -4   1   -0.30    2.90
  -4  -4   1    7.00    5.10
  -4   4  -1   -0.70    4.10
   6   4  -1    5.60    6.90
   6  -4   1   -7.70    5.10
  -6  -4  -1   -2.60    8.00
   6   4  -1  -10.90    6.60
  -6  -4  -1   -1.80    6.60
  -6   4   1   -5.30    6.80
  -6  -4  -1    5.50    5.60
  -6  -4  -1    7.30    7.70
   6  -4   1    6.20    4.40
  -6   4   1   -0.20    3.80
  -6   4   1   -1.80    6.40
   6  -4   1   -0.80    5.90
   6   4  -1    5.80    5.90
  -6  -4  -1    5.40    5.40
  -6  -4  -1    1.30    7.10
  -6   4   1   -1.80    5.80
   6  -4  -1   -4.30    3.70
  -6  -4   1    6.30    6.40
   6   4   1   -1.30    6.00
  -6  -4   1    9.40    8.90
  -6   4  -1   -1.20    6.90
  -6   4  -1    0.30    6.70
  -6  -4   1   -4.30    5.20
  -6  -4   1   -3.00    6.80
  -6  -4   1  -10.40    7.00
   6   4   1    9.20    7.60
   6  -4  -1    6.30    5.70
   6  -4  -1    1.80    6.40
  -6   4  -1    1.30    6.90
   6   4   1   -4.50    5.30
   6   4   1   -3.30    5.90
   6  -4  -1   -0.40    6.00
  -6  -4   1   -1.40    5.50
   8  -4   1    7.90   11.30
   8  -4   1   26.80   11.20
   8   4  -1    9.00   13.20
  -8   4   1   -7.00   11.50
  -8   4   1   -7.00   17.50
  -8   4   1    9.00   13.20
  -8  -4  -1   15.60   12.40
  -8  -4  -1  -22.30   11.10
  -8  -4  -1    1.50   11.20
  -8  -4   1   41.50   15.20
  -8  -4   1   10.80    8.20
   8   4   1   -2.50   15.90
   8   4   1    1.20   11.60
  -8  -4   1    1.60   16.10
   8   4   1    1.40   12.10
  -8   4  -1    0.60   12.30
   8  -4  -1   -5.60    8.50
   8  -4  -1   10.30   11.70
  -8   4  -1    5.70   13.20
  -8  -4   1    2.20   11.30
 -10  -4  -1  -19.20   23.40
  10   4  -1    6.20   16.10
 -10   4   1  -22.10   20.00
 -10   4   1  -18.00   18.70
  10  -4   1  -24.00   14.00
 -10  -4  -1  -15.30   18.00
  10   4  -1    3.20   17.00
  10   4  -1   24.20   20.70
  10  -4   1    5.60   15.70
  10  -4  -1    4.00   14.90
  10  -4  -1   -2.30   20.50
 -10  -4   1  -22.30   22.10
  10   4   1  -20.70   13.50
 -10   4  -1  -13.60   20.40
  10   4   1  -32.50   18.70
 -10  -4   1   15.80   20.20
  10   4   1   27.20   19.30
 -10   4  -1   -0.90   21.30
   1  -5   1  163.88   10.90
   1   5  -1  170.78   11.60
  -1   5   1  159.58   11.80
   1  -5   1  157.08   11.80
  -1  -5  -1  165.28   11.40
   1   5  -1  167.78   10.70
   1   5  -1  166.18   11.80
   1  -5   1  164.38   11.50
   1  -5   1  165.98   11.70
  -1  -5  -1  147.49   12.00
   1   5  -1  162.48   11.60
  -1  -5  -1  166.08   12.00
  -1  -5  -1  163.58   11.60
  -1   5   1  152.38   11.90
  -1  -5  -1  184.18   11.80
  -1   5   1  156.18   11.80
  -1   5   1  157.78   11.00
  -1  -5  -1  175.08   12.10
   1  -5   1  156.18   11.80
  -1   5   1  164.68   11.60
  -1   5   1  158.18   12.10
  -1   5   1  156.38   10.70
  -1   5   1  169.08   11.10
   1   5  -1  166.38   11.90
  -1  -5  -1  172.38   11.50
   1   5  -1  163.48   12.30
   1  -5   1  162.88   12.60
  -1   5   1  166.88   11.10
   1  -5   1  163.08   12.50
  -1  -5   1  159.98   10.60
   1   5   1  149.79   11.90
  -1  -5   1  156.28   11.70
   1   5   1  158.88   11.70
  -1  -5   1  172.28   12.00
   1  -5  -1  153.18   12.10
   1   5   1  158.98   12.00
   1   5   1  169.28   11.80
   1  -5  -1  159.68   12.30
  -1   5  -1  156.18   12.40
   1   5   1  170.48   11.90
  -1  -5   1  169.08   11.70
   1  -5  -1  158.58   11.00
  -1  -5   1  151.98   12.30
   1   5   1  167.08   11.50
  -1   5  -1  166.38   12.60
   1  -5  -1  160.68   11.20
   1  -5  -1  167.18   11.90
  -1   5  -1  153.38   11.60
   1  -5  -1  150.58   11.60
   1   5   1  157.28   11.90
  -1   5  -1  153.08   11.60
  -1   5  -1  163.88   11.50
  -1   5  -1  149.09   11.70
  -1  -5   1  178.58   11.80
  -3  -5  -1    0.30    2.80
  -3  -5  -1    4.70    1.90
  -3   5   1    5.50    2.80
  -3   5   1    8.40    3.00
   3  -5   1    4.20    3.20
   3   5  -1    4.10    3.20
   3  -5   1    1.60    3.50
   3   5  -1    9.00    3.40
  -3   5   1    5.40    2.70
   3   5  -1    6.80    3.10
  -3   5   1    5.60    1.60
  -3   5   1    2.30    3.00
  -3  -5  -1    4.80    4.60
   3  -5   1    3.50    3.80
   3  -5   1    3.90    3.70
  -3  -5  -1    9.70    4.30
   3   5  -1    4.60    3.80
   3  -5   1    6.20    2.70
   3  -5   1    4.50    3.80
   3   5  -1   10.10    4.30
  -3  -5  -1    3.60    2.80
   3  -5   1    5.40    2.30
   3   5  -1    6.40    3.00
  -3   5   1    3.00    3.90
  -3  -5  -1    3.70    2.80
  -3  -5  -1    5.30    3.50
   3   5   1    5.50    4.20
   3   5   1   -0.90    3.50
   3   5   1    2.60    3.40
   3   5   1    1.40    2.80
  -3   5  -1    6.70    3.30
   3  -5  -1    4.70    2.60
   3  -5  -1    6.90    2.40
   3  -5  -1    7.00    4.20
   3   5   1    5.10    3.00
  -3   5  -1    2.50    3.00
  -3   5  -1    6.40    3.40
  -3  -5   1   11.80    3.30
   3  -5  -1    4.40    2.20
  -3  -5   1    4.80    4.20
   3  -5  -1    6.10    2.50
   3   5   1    7.00    3.20
  -3  -5   1    4.90    3.20
   3  -5  -1    4.90    4.00
  -3   5  -1    8.30    3.80
  -3  -5   1   -2.00    4.20
   3  -5  -1    6.70    2.50
   3   5   1    4.80    2.80
  -3  -5   1   11.00    3.30
  -3  -5   1    2.60    3.80
   3  -5  -1    3.80    3.40
   5   5  -1  154.38   16.60
   5  -5   1  179.58   13.80
  -5   5   1  168.08   16.90
   5  -5   1  186.08   13.00
  -5   5   1  162.58   15.80
   5   5  -1  173.98   14.50
   5  -5   1  190.78   13.20
   5  -5   1  174.18   15.80
  -5   5   1  193.48   14.60
   5  -5   1  170.48   15.40
  -5  -5  -1  169.88   15.90
  -5  -5  -1  165.18   17.20
  -5  -5  -1  140.49   16.20
   5  -5   1  191.18   12.70
  -5  -5  -1  155.38   14.80
  -5   5   1  173.58   16.20
  -5  -5  -1  167.68   14.30
   5   5  -1  150.58   15.90
   5  -5   1  187.08   24.00
   5  -5   1  180.58   15.40
   5   5  -1  125.99   16.30
   5   5   1  150.28   18.00
  -5  -5   1  145.99   14.10
   5  -5  -1  168.18   15.40
   5   5   1  139.09   14.80
  -5   5  -1  169.68   16.30
  -5  -5   1  143.29   14.10
   5  -5  -1  178.68   14.10
   5   5   1  147.19   15.10
   5  -5  -1  188.68   15.00
  -5   5  -1  161.98   16.40
   5   5   1  144.49   16.40
  -5  -5   1  153.48   18.00
  -5   5  -1  159.88   16.10
  -5  -5   1  154.78   15.80
  -5  -5   1  158.18   12.60
   5  -5  -1  168.68   14.60
  -5  -5   1  130.99   16.00
   5   5   1  138.79   14.80
   5   5   1  143.39   16.00
  -7   5   1   11.10    9.80
  -7  -5  -1   19.00   10.90
  -7  -5  -1  -16.40    8.80
  -7   5   1   18.90   11.20
  -7  -5  -1    0.10    6.90
   7   5  -1   16.30   10.50
  -7  -5  -1   -0.60    9.00
   7  -5   1   -1.90    8.00
  -7  -5  -1  -17.90    9.50
   7   5  -1   -1.90    7.90
  -7   5   1   -7.70    8.70
   7  -5   1    0.50    5.20
   7  -5   1    8.00    8.10
   7   5  -1    3.20    8.60
   7  -5   1    2.40    7.30
  -7  -5   1   -0.20    6.70
   7  -5  -1   -3.70    6.30
  -7  -5   1   -4.40    8.90
   7  -5  -1    1.70    4.90
  -7  -5   1    2.10    6.80
   7   5   1   -0.90    7.40
  -7  -5   1   -3.10    8.70
  -7   5  -1  -12.90    9.30
   7   5   1   -7.70    9.10
   7  -5  -1   -3.00    7.70
  -7  -5   1    1.20    8.50
  -7   5  -1   -4.80    9.00
   7   5   1    9.20    8.70
  -7   5  -1    4.30    8.70
  -9   5   1   12.30   17.20
   9   5  -1   -8.60   13.30
  -9   5   1  -16.10   16.40
  -9  -5  -1   46.30   19.10
   9  -5   1   13.60   12.50
   9   5  -1   11.80   13.50
   9  -5   1   18.60   15.50
   9   5  -1  -22.40   15.90
  -9  -5  -1  -13.90   17.50
   9  -5   1    4.50   12.00
  -9  -5  -1    8.50   15.90
   9  -5  -1   16.50   17.20
   9  -5  -1  -16.40   12.30
   9   5   1  -11.30   13.10
   9   5   1    5.90   12.40
  -9   5  -1   14.10   17.30
  -9  -5   1    7.80   16.00
  -9  -5   1    2.60   16.00
  -9  -5   1    3.40   16.20
  -9   5  -1  -15.50   18.00
  -9   5  -1   15.70   15.60
   0   6   1  238.98   16.60
   0   6   1  224.38   16.60
   0   6   1  237.88   16.10
   0   6  -1  233.28   16.10
   0  -6  -1  250.87   16.70
   0   6   1  235.08   16.30
   0   6  -1  234.98   16.40
   0  -6  -1  229.38   16.20
   0  -6   1  232.48   15.70
   0  -6   1  241.28   15.10
   0  -6   1  205.48   17.20
   0   6  -1  217.68   17.30
   0   6  -1  237.28   15.60
   0  -6   1  249.48   15.90
   0  -6  -1  243.98   16.10
   0   6  -1  242.58   15.10
   0  -6  -1  229.88   15.70
   0  -6  -1  228.38   16.80
   0  -6  -1  243.38   16.30
   0   6   1  235.98   15.80
   0   6  -1  223.78   15.80
   0   6   1  240.88   16.60
   0   6  -1  236.98   15.70
   0   6   1  244.68   16.10
   0  -6  -1  225.48   16.50
   0  -6   1  236.78   16.40
  -2   6   1    4.90    2.30
  -2  -6  -1    7.50    3.10
   2  -6   1    2.60    2.40
   2  -6   1    1.10    2.70
   2  -6   1    9.70    3.30
  -2   6   1    7.70    1.60
  -2   6   1   10.10    1.80
   2   6  -1   10.10    3.00
   2  -6   1    9.90    2.20
  -2  -6  -1    7.00    3.30
  -2   6   1    7.80    2.30
   2   6  -1    9.60    3.30
  -2   6   1    8.40    2.70
  -2   6   1    7.00    1.60
  -2  -6  -1    7.90    2.60
   2   6  -1    7.90    2.70
  -2  -6  -1   11.00    3.20
  -2   6   1    5.60    3.00
  -2  -6  -1    8.10    2.20
  -2   6   1    4.50    2.80
   2  -6   1    6.30    3.30
   2   6  -1    5.70    2.40
   2  -6   1    6.00    2.30
   2  -6   1    6.20    3.10
  -2  -6  -1    9.20    3.30
   2   6  -1    2.60    3.40
   2   6   1    5.10    2.60
   2   6   1    5.80    2.60
  -2   6  -1    5.40    2.60
   2   6   1    6.30    2.40
   2  -6  -1    9.20    2.10
   2  -6  -1    7.90    2.80
   2  -6  -1    8.40    2.70
   2  -6  -1    7.90    1.70
   2  -6  -1    1.80    2.40
   2  -6  -1    4.10    3.10
   2   6   1    8.10    3.40
   2  -6  -1    6.20    1.60
  -2   6  -1    3.60    2.30
   2  -6  -1   -1.90    2.60
  -2   6  -1    9.80    3.50
   2  -6  -1   10.70    2.60
  -2  -6   1    6.60    2.10
  -2  -6   1    6.60    2.50
  -2   6  -1    0.80    2.70
  -2   6  -1    8.60    3.00
   2   6   1    7.70    2.70
   2   6   1    4.40    2.50
   2   6   1   11.60    2.50
  -2  -6   1    7.00    2.90
  -2  -6   1    8.60    2.90
   2   6   1    9.40    3.00
   2  -6  -1    4.70    2.90
  -2  -6   1    3.90    2.40
   2  -6  -1    8.80    2.00
  -2  -6   1    7.80    3.70
  -4   6   1   -0.10    3.00
   4   6  -1    2.90    3.80
  -4  -6  -1    1.00    4.10
  -4  -6  -1   -7.70    6.00
   4   6  -1    4.10    4.10
  -4   6   1    4.60    4.20
   4  -6   1    1.60    4.40
   4   6  -1    8.20    4.30
  -4  -6  -1   -3.60    4.00
   4  -6   1    3.00    4.60
   4  -6   1    6.30    2.60
   4   6  -1    1.50    3.70
   4  -6   1   10.70    6.00
  -4  -6  -1    0.40    2.00
  -4  -6  -1   -0.70    3.80
   4  -6   1   -5.30    5.50
   4  -6   1    6.50    5.70
  -4  -6  -1    9.80    5.60
   4  -6   1   -0.80    2.30
  -4  -6  -1   -0.70    3.90
  -4   6   1   -5.70    3.60
   4  -6   1   -0.30    2.70
  -4   6   1    6.90    4.80
   4   6  -1   -1.00    4.10
   4   6  -1    3.60    4.30
  -4   6   1   -2.00    3.30
  -4  -6   1   -2.80    5.20
  -4   6  -1   -0.20    2.90
   4   6   1   10.20    4.50
   4  -6  -1    4.20    6.60
   4  -6  -1   -2.60    2.90
   4  -6  -1   -5.60    2.90
   4  -6  -1    5.40    3.30
   4   6   1    1.00    3.90
  -4   6  -1    7.50    5.00
   4  -6  -1    4.60    3.40
   4  -6  -1   -2.50    5.10
   4   6   1    4.50    4.60
   4  -6  -1   -3.00    3.20
  -4   6  -1   -4.20    3.70
  -4  -6   1   -1.80    5.80
   4  -6  -1    4.40    5.50
  -4  -6   1    7.70    5.80
  -4  -6   1    2.20    3.40
   4   6   1    5.70    3.40
   4   6   1    7.00    4.30
   4   6   1    7.60    4.90
  -4  -6   1    1.10    4.00
   4  -6  -1    9.20    3.30
   4   6   1    0.00    4.30
  -4   6  -1   -4.00    4.50
  -6   6   1  110.09   10.40
  -6   6   1   82.69   12.70
   6  -6   1   93.69   11.50
  -6  -6  -1   81.39   11.60
   6  -6   1   72.79   11.00
   6   6  -1   71.69   10.80
  -6  -6  -1   69.39   12.60
   6  -6   1   96.39   11.00
   6   6  -1   80.89   13.60
  -6  -6  -1   77.39   13.60
  -6   6   1   86.79   12.20
   6   6  -1   85.49   12.90
  -6  -6  -1   90.49   11.10
   6  -6   1   94.89    8.70
  -6   6   1   75.19   12.20
  -6  -6  -1   67.89   12.60
   6  -6   1  101.69    9.40
  -6  -6  -1   62.29   11.70
  -6   6  -1   94.29   14.30
  -6  -6   1   74.29   10.40
   6  -6  -1   94.09   10.00
   6  -6  -1  107.09   12.30
   6  -6  -1   94.19   12.60
  -6   6  -1   81.69   13.00
  -6  -6   1   84.99   11.50
  -6  -6   1   95.19   13.70
  -6  -6   1   54.29   11.30
  -6   6  -1   97.69   13.30
   6   6   1   76.99   13.10
   6  -6  -1   90.79   12.40
   6   6   1   77.39   11.60
   6   6   1   72.79   12.90
   8  -6   1   17.70   11.70
  -8  -6  -1   26.50    9.30
  -8   6   1   24.40   14.90
   8   6  -1   31.50   14.90
  -8  -6  -1    6.10   13.40
  -8  -6  -1   27.70   13.40
  -8   6   1    9.00   12.90
  -8   6   1   27.40   13.70
   8  -6   1   11.80   10.30
   8   6  -1   54.29   15.40
  -8  -6  -1   48.40   16.60
  -8   6  -1   17.60   13.60
  -8  -6   1    0.60   12.20
  -8   6  -1   -1.60   12.60
  -8   6  -1   30.50   13.60
  -8  -6   1   36.40   14.80
  -8  -6   1   50.59   16.10
   8   6   1   24.30   13.70
   8   6   1   40.80   17.30
  -8  -6   1    5.30   10.00
   8   6   1   30.10   14.20
  -8  -6   1   20.20   10.40
   8  -6  -1   33.10   13.20
   1   7  -1   55.49    5.80
   1  -7   1   61.59    7.20
  -1   7   1   62.19    5.20
   1   7  -1   56.09    6.00
  -1   7   1   70.69    5.70
   1  -7   1   58.29    6.20
   1  -7   1   59.29    7.10
  -1   7   1   51.69    6.40
   1  -7   1   63.59    4.80
  -1  -7  -1   62.39    6.50
   1   7  -1   64.89    5.80
  -1  -7  -1   55.39    5.40
  -1   7   1   61.59    6.40
   1   7  -1   52.19    6.40
  -1  -7  -1   64.19    6.10
   1  -7   1   57.29    5.90
   1   7  -1   55.69    4.90
  -1   7   1   59.39    6.50
  -1   7   1   61.69    6.00
   1  -7   1   60.79    4.80
   1   7  -1   63.69    6.40
   1  -7   1   66.09    4.80
  -1  -7  -1   52.89    6.40
  -1   7   1   57.69    5.60
   1  -7   1   60.29    5.70
   1  -7   1   68.19    5.90
   1  -7   1   62.09    6.50
  -1   7   1   59.19    4.60
  -1  -7  -1   60.09    6.00
  -1  -7  -1   59.09    6.20
  -1  -7   1   56.89    5.70
   1  -7  -1   64.89    4.60
  -1  -7   1   59.59    6.10
   1  -7  -1   63.59    6.60
   1  -7  -1   64.79    5.60
   1  -7  -1   65.39    7.10
  -1   7  -1   58.59    5.50
  -1  -7   1   63.39    6.40
   1   7   1   62.89    5.60
   1   7   1   54.19    6.30
   1  -7  -1   62.59    5.50
   1   7   1   54.69    5.30
  -1  -7   1   62.99    6.80
  -1   7  -1   74.09    6.10
  -1   7  -1   64.39    4.80
   1   7   1   60.49    6.20
   1   7   1   65.99    6.20
  -1  -7   1   62.69    6.10
  -1   7  -1   58.39    7.00
   1  -7  -1   57.99    6.30
  -1   7  -1   54.89    6.10
   1  -7  -1   57.99    5.50
   1   7   1   47.30    6.40
   1  -7  -1   58.39    5.50
   1   7   1   57.99    6.00
   1   7   1   52.49    6.30
  -3   7   1   58.59    7.80
   3  -7   1   50.79    6.00
  -3  -7  -1   53.19    9.20
  -3   7   1   49.99    6.20
   3  -7   1   45.90    5.10
   3   7  -1   49.60    7.00
   3   7  -1   50.49    6.30
   3   7  -1   50.89    7.30
  -3  -7  -1   41.80    7.50
   3  -7   1   42.90    6.90
   3   7  -1   52.39    6.80
  -3   7   1   55.19    6.50
  -3  -7  -1   46.00    5.30
   3  -7   1   55.29    8.50
   3  -7   1   37.90    6.20
  -3   7   1   32.40    5.90
   3  -7   1   58.69    7.80
   3   7  -1   38.60    7.40
   3  -7   1   61.69    7.80
  -3  -7  -1   62.69    8.20
   3  -7  -1   55.79    6.60
  -3  -7   1   57.59    9.10
  -3  -7   1   47.00    6.60
  -3   7  -1   31.00    5.70
   3   7   1   60.69    7.70
   3   7   1   56.39    6.90
   3  -7  -1   52.49    7.70
   3  -7  -1   46.70    4.10
   3  -7  -1   43.70    7.10
   3  -7  -1   48.10    6.20
   3  -7  -1   43.70    5.20
   3  -7  -1   46.20    5.30
   3  -7  -1   50.19    5.10
   3   7   1   39.60    5.80
  -3   7  -1   60.49    8.50
  -3   7  -1   54.89    6.90
  -3  -7   1   41.80    6.20
   3   7   1   62.19    8.40
   3   7   1   52.99    7.40
   3   7   1   42.00    6.50
  -3  -7   1   61.59    8.40
  -3   7  -1   36.70    6.70
  -3  -7   1   46.00    7.20
   3  -7  -1   35.00    6.70
  -3  -7   1   47.50    6.00
   3   7   1   49.40    7.30
  -5   7   1   23.60    7.30
  -5   7   1   31.90    7.10
   5   7  -1   35.90    7.10
   5  -7   1   21.20    4.70
   5  -7   1   23.60    4.90
  -5   7   1   14.10    5.00
  -5   7   1   28.10    6.60
  -5  -7  -1   11.10    8.80
  -5  -7  -1   29.00    6.50
  -5  -7  -1    5.10    5.80
   5   7  -1   22.90    7.50
  -5  -7  -1   16.90    6.30
   5  -7   1   26.10    6.00
  -5   7   1   28.00    7.30
   5  -7   1   16.90    3.80
  -5  -7  -1   22.00    7.10
   5   7  -1   22.30    7.70
   5   7  -1   19.20    7.70
   5  -7   1   19.80    4.60
   5  -7   1   22.60    4.60
   5  -7   1   35.20    7.70
   5  -7  -1   27.50    5.90
  -5  -7   1   24.30    6.50
  -5  -7   1   18.70    4.00
  -5  -7   1   19.70    5.20
   5  -7  -1   20.20    5.20
  -5  -7   1   17.10    9.70
   5  -7  -1   25.90    5.30
  -5   7  -1   21.50    7.60
   5  -7  -1   21.60    5.80
  -5  -7   1   20.00    6.20
   5  -7  -1   12.40    5.00
   5   7   1   26.20    7.20
   5   7   1   13.20    6.30
   5   7   1   15.40    7.30
  -5   7  -1   19.90    6.30
  -5   7  -1   31.60    8.00
  -5   7  -1   26.50    6.80
   5   7   1    8.40    5.50
  -5  -7   1   27.10    5.90
  -5  -7   1   28.00    7.20
   5  -7  -1   12.20    5.10
   5   7   1   15.20    7.30
   7   7  -1   35.00   11.50
   7  -7   1   30.50    5.50
  -7  -7  -1   19.60   11.90
   7  -7   1   24.00    8.70
  -7  -7  -1   21.80    9.20
  -7   7   1   12.90   10.30
   7  -7   1   27.30    7.00
   7  -7   1   24.60    9.00
  -7  -7  -1   18.50   10.00
   7   7  -1   12.80   11.20
  -7  -7  -1    2.00    9.80
  -7   7   1   11.50   10.10
   7  -7   1   22.90    5.60
   7  -7   1    6.80    8.30
  -7  -7  -1   12.40    8.60
  -7   7  -1   32.70   11.20
  -7  -7   1   19.20   10.40
  -7  -7   1   26.20   13.00
  -7  -7   1   19.00    8.70
   7  -7  -1   25.20    9.10
   7  -7  -1   25.90    9.50
  -7   7  -1   20.50   10.90
   7   7   1   11.60    9.20
  -7  -7   1   28.90    9.10
   7   7   1   16.30   11.40
  -7   7  -1   29.10   11.30
  -7  -7   1   17.40   10.50
   7   7   1   15.80    9.90
   7  -7  -1   35.10    6.80
   9   7  -1   15.10   18.30
  -9  -7  -1  -20.00   19.00
   9   7  -1   14.80   14.20
  -9   7   1   -5.60   16.20
  -9   7   1   18.80   17.90
  -9  -7  -1   -5.70   15.80
   9  -7   1    4.80   13.10
   9  -7   1   10.50   14.50
   9   7  -1   19.50   13.40
  -9  -7  -1    3.40   17.50
   9  -7   1   15.20   13.70
   9   7   1    0.90   17.50
   9   7   1    3.60   14.20
  -9   7  -1    8.40   15.60
  -9  -7   1   -5.20   17.90
   9  -7  -1   -9.00   16.00
  -9  -7   1    6.40   17.50
  -9   7  -1    8.10   17.40
   9  -7  -1   22.00   13.60
  -9   7  -1   -1.90   17.90
  -9  -7   1   12.50   13.20
   9   7   1   21.10   13.10
  -9  -7   1   -0.20   16.40
   0  -8  -1  103.49    9.50
   0   8   1  101.19    7.20
   0   8  -1  104.39    6.90
   0  -8   1   93.49    7.50
   0  -8  -1   97.19    8.50
   0   8   1  101.29    9.20
   0  -8  -1  105.39    8.90
   0   8   1   92.59    8.70
   0   8  -1   96.89    8.20
   0  -8   1   99.09    8.00
   0  -8   1   85.69    8.60
   0  -8   1  101.99    8.40
   0   8  -1  105.99    7.80
   0  -8   1   89.69   10.10
   0   8   1   99.19    8.40
   0   8  -1  101.79    7.90
   0   8   1  108.09    9.00
   0  -8   1   94.49    8.30
   0  -8  -1   99.19    8.90
   0  -8   1  100.29    8.70
   0  -8  -1   91.99    8.10
   0  -8  -1  106.59    8.60
   0  -8  -1  102.89    7.60
   0   8   1   99.79    8.10
   0   8  -1  106.19    8.80
   0   8   1  101.99    7.70
   0   8   1   93.79    8.10
   0   8  -1   84.99    7.90
   0   8  -1  101.79   10.00
   2   8  -1   29.60    6.00
   2  -8   1   37.60    5.90
   2  -8   1   39.10    5.20
  -2  -8  -1   30.40    5.00
  -2  -8  -1   24.80    4.70
   2   8  -1   34.90    5.70
   2   8  -1   31.90    5.10
  -2   8   1   33.40    3.30
  -2  -8  -1   36.40    4.80
   2   8  -1   35.90    4.50
  -2   8   1   31.20    3.40
  -2  -8  -1   26.90    4.50
   2   8  -1   31.80    4.00
  -2  -8  -1   34.90    6.00
  -2   8   1   24.50    4.60
  -2   8   1   33.30    4.10
  -2   8   1   25.00    4.70
   2  -8   1   31.50    4.30
  -2   8   1   30.30    5.50
  -2  -8  -1   30.10    5.40
   2   8  -1   26.70    4.50
   2  -8   1   31.30    3.40
   2   8  -1   26.30    4.60
   2  -8   1   34.40    6.10
   2  -8   1   26.30    4.50
   2  -8   1   34.30    5.40
   2  -8   1   34.60    6.10
  -2   8   1   25.90    5.10
  -2   8   1   33.40    4.10
  -2  -8  -1   28.10    4.40
   2  -8  -1   36.20    3.90
  -2  -8   1   33.60    5.30
   2  -8  -1   49.40    6.40
   2   8   1   35.80    4.90
   2  -8  -1   34.50    2.80
  -2   8  -1   29.10    5.10
   2   8   1   29.90    5.20
  -2  -8   1   27.30    4.60
   2  -8  -1   23.60    5.00
  -2  -8   1   28.00    3.70
  -2   8  -1   28.10    5.10
   2  -8  -1   40.60    5.40
   2   8   1   29.90    4.40
   2  -8  -1   29.00    4.10
  -2   8  -1   32.00    4.70
   2  -8  -1   22.50    3.70
   2  -8  -1   22.90    4.90
   2   8   1   28.70    4.80
   2   8   1   33.40    5.90
   2   8   1   39.10    6.10
  -2  -8   1   35.70    6.50
  -2  -8   1   29.10    4.70
   2   8   1   34.90    4.90
  -2  -8   1   25.60    4.70
  -2   8  -1   24.40    4.60
   2  -8  -1   23.20    4.40
   2   8   1   21.10    4.30
  -4   8   1   46.30   11.50
   4  -8   1   53.19    7.40
   4  -8   1   58.89    8.30
   4  -8   1   39.20    9.10
   4  -8   1   51.19    8.50
  -4  -8  -1   53.19    5.80
   4  -8   1   53.29    8.60
   4   8  -1   64.19    8.40
   4  -8   1   52.29    6.80
  -4  -8  -1   64.59    8.70
  -4  -8  -1   39.60    6.60
  -4   8   1   52.99    7.50
   4   8  -1   41.50    8.70
  -4   8   1   53.69    9.00
  -4   8   1   43.20    7.50
   4   8  -1   41.60    7.20
   4   8  -1   54.79    9.00
  -4  -8  -1   38.50    7.60
   4   8  -1   33.00    6.80
   4  -8   1   45.10    5.70
  -4  -8  -1   35.10    8.90
   4  -8   1   59.79   10.60
   4  -8   1   46.90    4.90
   4   8  -1   37.90    8.10
   4   8   1   41.60    8.20
   4  -8  -1   35.30    7.90
   4  -8  -1   72.39   13.80
  -4  -8   1   57.39    8.10
   4  -8  -1   65.19    7.80
   4  -8  -1   44.80    6.10
   4   8   1   45.90    7.50
  -4  -8   1   56.69    8.00
   4  -8  -1   51.09    6.60
   4  -8  -1   54.69    7.60
   4   8   1   65.29    8.50
  -4  -8   1   43.20   10.10
   4   8   1   64.59    8.60
   4   8   1   44.80    7.70
  -4   8  -1   36.50    6.80
  -4   8  -1   37.40    8.50
  -4   8  -1   58.19    8.10
  -4  -8   1   49.00    7.30
  -4  -8   1   53.09    6.40
   4   8   1   34.90    7.30
  -4   8  -1   40.60    7.40
   4  -8  -1   59.19    6.50
  -4  -8   1   39.20    8.20
   4   8   1   31.00    7.10
  -6  -8  -1   15.30    6.70
   6  -8   1   12.60    4.70
  -6   8   1   11.20    8.20
   6  -8   1   16.50    7.40
   6  -8   1    6.00    3.80
   6   8  -1   12.80    9.70
  -6   8   1   15.90    8.00
   6  -8   1   10.80    5.30
  -6   8   1   18.10    7.70
  -6  -8  -1   12.50    9.70
   6  -8   1   19.30    6.10
   6  -8   1    7.50    8.70
   6   8  -1   16.60    8.40
   6  -8   1   13.60    5.30
  -6  -8  -1   15.00    7.80
  -6  -8  -1   11.40    7.20
  -6   8   1   11.80    6.40
  -6  -8   1    4.60    4.80
   6  -8  -1   12.50    6.60
   6  -8  -1    0.50   10.10
  -6   8  -1   13.30    7.20
   6  -8  -1    7.00    6.60
   6   8   1    7.70    9.30
  -6   8  -1    7.90    8.10
  -6  -8   1    9.60    7.40
  -6  -8   1   14.50    7.00
  -6  -8   1    6.60    3.80
  -6   8  -1   11.30    7.90
  -6   8  -1   12.80    9.30
  -6  -8   1   12.10    9.20
   6   8   1   16.70    9.20
   6  -8  -1   16.00    6.50
  -6  -8   1   14.60    6.40
   6  -8  -1    5.70    6.20
   6   8   1   12.70    7.20
   8  -8   1    8.40   10.80
  -8  -8  -1   27.40   10.70
   8  -8   1   34.70   12.20
  -8   8   1   17.50   13.90
  -8  -8  -1   32.60   14.20
   8   8  -1   24.30   13.10
  -8  -8  -1   22.20   15.40
  -8  -8  -1   17.40   14.20
  -8   8   1   35.80   16.10
   8   8  -1   10.30   12.70
   8   8  -1   26.40   16.10
  -8   8  -1   34.20   15.40
  -8  -8   1   21.10   14.80
   8  -8  -1   23.40   12.50
  -8  -8   1   40.10   11.30
  -8   8  -1    5.90   14.50
  -8   8  -1   38.70   15.80
   8   8   1   47.10   14.90
   8   8   1   19.50   10.30
   8  -8  -1   34.70   12.30
  -8  -8   1   31.70   14.20
  -8  -8   1   26.80   11.20
  -8  -8   1   38.80   15.20
   8   8   1   38.30   15.20
  -1   9   1   30.70    4.10
   1  -9   1   28.10    6.40
   1   9  -1   33.10    5.20
   1  -9   1   35.30    4.80
   1  -9   1   40.80    7.40
  -1  -9  -1   27.30    4.80
  -1   9   1   33.10    4.60
   1   9  -1   20.50    3.70
  -1  -9  -1   20.80    4.20
   1  -9   1   28.00    3.10
   1  -9   1   26.70    3.70
   1  -9   1   38.00    5.20
  -1   9   1   21.90    4.50
   1   9  -1   30.20    3.30
   1   9  -1   22.60    5.60
   1  -9   1   37.00    5.60
  -1   9   1   31.20    4.20
  -1   9   1   31.00    5.40
  -1  -9  -1   33.30    5.40
  -1   9   1   39.80    5.80
   1   9  -1   31.00    4.40
   1  -9   1   34.10    4.40
   1   9  -1   19.80    4.40
   1   9  -1   29.30    5.10
   1  -9   1   30.70    4.60
  -1  -9  -1   33.10    5.30
   1  -9   1   33.00    4.10
   1  -9   1   31.70    3.30
  -1  -9  -1   27.20    4.70
  -1  -9  -1   33.10    4.10
   1  -9   1   31.70    4.90
  -1   9   1   30.10    4.50
   1  -9  -1   32.20    3.00
   1  -9  -1   32.80    4.20
  -1   9  -1   24.90    4.20
  -1   9  -1   33.80    3.20
   1  -9  -1   30.60    5.10
  -1   9  -1   33.50    4.40
   1   9   1   32.10    5.60
   1   9   1   30.50    4.10
   1   9   1   22.50    4.30
   1   9   1   26.30    5.00
   1  -9  -1   37.00    6.60
  -1  -9   1   30.50    4.30
   1   9   1   26.70    4.60
   1  -9  -1   31.00    4.30
  -1  -9   1   36.30    5.80
  -1   9  -1   39.90    5.60
  -1  -9   1   34.60    5.50
   1  -9  -1   33.30    4.50
  -1  -9   1   33.60    4.90
   1   9   1   29.60    4.10
  -1  -9   1   23.70    4.40
  -1  -9   1   26.10    4.70
   1   9   1   34.90    4.90
   1  -9  -1   36.00    5.50
   1  -9  -1   32.80    4.50
  -1   9  -1   22.10    5.00
  -3   9   1    9.20    4.20
  -3   9   1    8.90    3.80
   3  -9   1    4.30    4.90
  -3  -9  -1    7.90    3.70
   3   9  -1    3.50    3.40
  -3   9   1    4.40    4.00
   3  -9   1    5.40    3.80
  -3  -9  -1    5.20    5.20
   3  -9   1    8.30    2.90
  -3  -9  -1    6.00    3.80
   3   9  -1   14.60    4.20
   3   9  -1    4.80    4.60
   3  -9   1    4.00    5.70
   3  -9   1   13.90    5.50
  -3   9   1   11.00    4.60
   3  -9   1    9.00    3.70
   3   9  -1    0.50    4.20
  -3  -9  -1    8.50    3.40
  -3  -9  -1    5.90    4.50
   3   9  -1   11.20    3.50
  -3  -9  -1    8.20    4.00
   3   9  -1    5.50    3.50
   3  -9   1    5.60    4.90
  -3   9   1    7.80    3.50
   3   9  -1    7.10    4.20
   3  -9  -1    7.90    2.30
   3   9   1   10.60    4.20
  -3  -9   1    3.60    3.00
   3  -9  -1    3.20    4.10
   3  -9  -1    8.80    5.00
   3  -9  -1    1.60    5.00
   3   9   1    4.30    3.70
  -3   9  -1    2.80    3.80
   3  -9  -1    7.20    2.90
   3  -9  -1    6.90    4.10
  -3  -9   1    8.50    4.20
  -3   9  -1    8.70    4.30
  -3  -9   1    5.40    3.40
   3   9   1    7.10    4.10
   3  -9  -1   12.60    4.10
   3  -9  -1   -2.30    3.90
   3   9   1    2.50    4.20
   3  -9  -1    9.60    3.20
   3   9   1    6.50    3.70
   3   9   1    5.00    4.50
   3   9   1    5.50    3.50
  -3  -9   1    6.60    3.40
  -3  -9   1    7.30    4.80
  -3  -9   1    2.40    3.30
  -3   9  -1    7.50    3.90
   3  -9  -1    8.80    3.50
  -3  -9   1   12.90    6.10
  -3   9  -1    9.30    3.70
   5  -9   1   28.10    8.40
  -5  -9  -1   40.70    7.80
   5   9  -1   41.10    8.30
   5  -9   1   37.10    5.40
   5   9  -1   43.70   10.30
  -5   9   1   23.90    7.10
  -5  -9  -1   48.40   10.40
   5   9  -1   30.80    8.80
  -5   9   1   35.10    9.40
  -5  -9  -1   39.40    8.60
  -5  -9  -1   36.40    5.10
   5  -9   1   40.80    6.80
  -5   9   1   34.80    7.70
  -5   9   1   47.40    7.50
   5   9  -1   25.10    8.90
   5  -9   1   36.30    5.10
   5  -9   1   29.80    6.70
   5  -9   1   33.80    5.00
  -5  -9   1   38.30    8.60
  -5  -9   1   34.90    5.80
  -5   9  -1   44.50    9.20
   5   9   1   12.60    7.60
  -5   9  -1   31.80    7.90
   5   9   1   38.40    7.60
   5   9   1   34.70    9.10
  -5   9  -1   28.00    7.20
   5  -9  -1   30.20    6.00
   5  -9  -1   28.20    5.70
   5  -9  -1   32.10    6.70
   5  -9  -1   42.70    7.50
  -5   9  -1   40.40    9.20
   5  -9  -1   37.40    7.70
   5  -9  -1   38.90    7.10
   5   9   1   26.20    7.70
  -5  -9   1   40.00    7.80
  -5  -9   1   32.30    7.70
  -5  -9   1   39.80    7.30
   7   9  -1    4.00    8.00
   7  -9   1    5.50    8.70
   7  -9   1    2.40    7.90
   7  -9   1    7.50    4.20
  -7  -9  -1   -4.70   11.00
  -7  -9  -1   12.90    8.80
  -7   9   1  -10.00    8.50
   7  -9   1    3.90    8.20
   7  -9   1    1.40    6.20
  -7   9   1  -15.30    9.70
  -7  -9  -1    2.80   10.70
  -7   9   1   14.50   10.20
  -7  -9  -1    7.00    8.70
   7   9  -1   23.70   13.00
   7   9  -1    8.20   10.20
  -7  -9   1    7.20   11.60
  -7   9  -1   -1.80    9.60
   7   9   1   12.00   11.60
  -7  -9   1   -9.00    8.30
  -7   9  -1   14.20   11.50
  -7   9  -1   -3.70   11.00
   7  -9  -1   16.50    9.30
  -7  -9   1   17.90    9.00
  -7  -9   1    8.30    9.40
   7   9   1    8.40    9.60
   7   9   1    5.10   10.90
   7  -9  -1    0.00    7.20
   7  -9  -1   -5.00    7.90
  -9   9   1   10.10   16.90
   9  -9   1    6.60   12.60
  -9  -9  -1    0.10   19.90
   9  -9   1    9.80   13.30
   9   9  -1   24.70   15.10
   9   9  -1   49.60   14.70
   9   9  -1   14.30   18.10
  -9   9   1   18.50   18.00
  -9  -9  -1  -25.90   19.80
  -9  -9   1    7.60   14.90
  -9   9  -1  -34.50   15.50
  -9  -9   1   12.60   18.40
   9   9   1   10.20   15.50
  -9  -9   1    9.80   14.80
   9  -9  -1   35.50   17.90
   9   9   1   10.00   19.00
  -9   9  -1   24.50   17.70
   9   9   1   21.00   13.00
  -9  -9   1   20.70   16.70
  -9  -9   1   52.19   21.10
   9  -9  -1    5.70   12.10
   0  10  -1  118.89    8.10
   0  10  -1  109.49   11.70
   0  10  -1  113.49    9.10
   0 -10   1  108.29    9.90
   0  10   1  118.69    9.60
   0 -10   1  106.69    9.40
   0  10   1  118.79   10.60
   0 -10   1  111.79   10.20
   0  10   1  122.19   11.10
   0 -10  -1  109.59   10.60
   0 -10   1  134.79   10.20
   0  10  -1  112.49   10.30
   0 -10  -1  115.29   11.60
   0  10  -1  117.19    9.30
   0  10   1  123.89    9.00
   0 -10  -1  119.39   10.10
   0  10  -1  106.49    8.60
   0 -10  -1  114.89   10.10
   0 -10   1  107.89   12.10
   0 -10  -1  114.59   10.50
   0  10   1  112.19    9.50
   0 -10  -1  115.59    9.70
   0  10   1  123.09   10.30
   0 -10  -1  111.69    8.90
   0 -10   1  104.09   10.40
   0  10  -1  110.79    9.90
   0 -10   1  115.79    8.80
   0  10   1  118.19    8.40
   0  10   1  113.79   10.60
  -2 -10  -1  103.99   10.60
  -2 -10  -1   98.49    9.00
   2  10  -1   94.09   10.90
  -2  10   1   96.09    7.80
   2 -10   1   89.69    8.90
  -2 -10  -1   95.19   10.30
   2 -10   1   92.49   11.20
   2  10  -1   96.49    9.40
  -2  10   1   95.59    7.20
   2 -10   1   93.49    7.10
  -2 -10  -1   98.69   10.10
  -2  10   1   96.79   10.70
  -2  10   1  102.89    9.70
   2 -10   1   86.49   10.00
   2 -10   1   91.89    9.50
  -2  10   1  100.49   10.60
   2 -10   1   84.19    8.40
  -2 -10  -1   94.29    9.60
   2  10  -1   92.79    9.00
   2 -10   1   82.39   11.40
  -2  10   1   96.09    9.90
  -2 -10  -1   92.89    8.60
  -2  10   1   94.89    7.20
   2 -10   1  110.99   10.80
   2  10  -1   96.29   10.10
   2 -10   1   91.99    7.30
   2  10  -1   95.09    8.10
  -2  10   1  101.09    8.40
   2  10  -1   93.59    7.40
  -2 -10  -1   92.09    9.20
   2 -10  -1   99.89    8.30
   2 -10  -1  107.39    9.00
  -2 -10   1   82.99    9.80
   2  10   1   87.49    9.00
   2  10   1   82.69   10.00
   2 -10  -1   89.69   11.20
  -2 -10   1   97.39    9.40
  -2  10  -1   89.79    9.70
  -2  10  -1   93.29   11.00
   2 -10  -1   91.29    8.30
   2 -10  -1   62.49   12.60
   2  10   1  102.99   10.30
   2 -10  -1   91.29    8.50
   2  10   1   89.99   10.90
   2 -10  -1   97.99    8.20
   2  10   1  117.59   10.60
  -2 -10   1  102.99    9.80
   2  10   1   90.69    9.50
  -2 -10   1   90.99    9.40
   2  10   1  108.59    9.40
   2 -10  -1   80.59   10.30
   2  10   1   97.59    8.20
  -2  10  -1   85.19    9.20
  -2 -10   1   89.29    9.70
  -2 -10   1  103.49   11.30
   2  10   1   89.79    8.70
  -2  10  -1   98.19    8.90
   4  10  -1   11.30    6.20
   4 -10   1  -13.40    6.90
   4 -10   1   15.60    4.70
  -4 -10  -1    5.70    3.60
   4 -10   1   15.70    6.90
  -4  10   1    1.60    4.90
  -4 -10  -1   14.40    6.20
  -4 -10  -1    7.30    4.90
   4  10  -1   11.80    4.40
  -4  10   1   10.00    5.40
  -4  10   1   10.20    5.00
   4  10  -1    9.60    5.20
   4  10  -1    9.80    4.90
   4 -10   1    4.40    5.50
  -4 -10  -1   14.90    6.20
   4 -10   1    8.30    3.30
  -4  10   1   -0.50    5.00
   4  10  -1   11.60    7.50
   4  10   1   -0.90    7.00
   4 -10  -1   12.90    2.70
   4 -10  -1    5.30    3.20
   4 -10  -1    7.60    6.00
  -4 -10   1    2.60    4.60
  -4  10  -1    8.80    5.00
   4 -10  -1    1.90    5.30
   4  10   1    1.90    4.00
  -4 -10   1   10.80    5.00
   4 -10  -1    9.30    4.90
  -4 -10   1    6.30    4.40
  -4  10  -1   10.70    4.90
  -4  10  -1   11.20    5.30
  -4  10  -1    8.50    5.30
   4 -10  -1   11.90    3.90
   4  10   1    7.40    5.10
   4  10   1    2.60    5.90
   4 -10  -1    8.00    3.70
   4  10   1   10.40    5.00
  -4 -10   1    9.00    4.60
   6 -10   1   14.20    9.60
  -6 -10  -1   -1.20    3.60
  -6 -10  -1    5.90    7.20
   6  10  -1  -20.50    8.80
  -6 -10  -1   10.80    7.90
   6 -10   1   -1.00    5.30
   6  10  -1    2.50    7.20
   6 -10   1   -5.60    5.00
   6 -10   1   -2.80    5.90
   6  10  -1   -5.40    7.00
  -6  10   1   -0.80    6.80
   6 -10   1   -0.40    6.00
   6 -10   1    9.30    4.80
  -6  10   1    0.60    8.50
   6 -10   1   -5.40    3.70
  -6  10   1   -2.20    6.90
   6 -10   1   -7.90    6.40
   6  10   1    8.30    6.90
   6 -10  -1   -1.20    6.20
   6  10   1   -9.90    8.30
  -6  10  -1    0.00    7.60
  -6  10  -1    5.40    7.20
  -6  10  -1   -0.70    9.10
   6 -10  -1    1.50    6.00
   6 -10  -1    5.50    5.40
   6  10   1    5.70    8.50
   6 -10  -1   -3.20    6.00
  -6 -10   1    5.40    7.10
   6 -10  -1    5.50    7.30
  -6 -10   1    0.90    6.90
  -6  10  -1    3.60    8.00
  -6 -10   1    1.10    4.50
  -6 -10   1    5.10    6.80
   6 -10  -1    0.20    6.00
  -6 -10   1    1.00    7.00
  -6 -10   1   20.40   10.40
   8  10  -1   -8.50   11.00
  -8  10   1   22.20   13.70
   8 -10   1   14.50   14.20
   8 -10   1   12.00   11.30
  -8 -10  -1   26.00   12.40
   8  10  -1    2.00   15.10
  -8  10   1   11.00   13.60
  -8 -10  -1   -3.10   12.50
  -8 -10  -1   14.90   15.20
   8  10  -1   38.30   13.60
  -8 -10  -1   12.80   16.00
  -8  10  -1   19.90   15.90
   8  10   1   12.90   11.20
  -8 -10   1    0.30   12.90
  -8  10  -1   10.30   14.50
  -8 -10   1   17.90   14.00
   8 -10  -1    5.00   11.90
  -8 -10   1   15.50   12.10
   8  10   1   14.80   23.10
  -8  10  -1   20.70   14.70
  -8 -10   1   19.20   14.80
   8 -10  -1   19.40   12.10
   8  10   1    3.00   12.80
  -8 -10   1   10.70   11.50
   1 -11   1   -0.10    2.50
   1 -11   1   -0.10    2.10
  -1 -11  -1    0.80    3.00
   1 -11   1    0.00    4.50
   1 -11   1    0.00    3.00
   1 -11   1   -1.30    2.50
   1 -11   1   -1.60    2.70
   1  11  -1   -0.90    2.40
   1  11  -1   -0.40    1.50
   1  11  -1    0.50    2.60
  -1 -11  -1    0.20    2.90
  -1 -11  -1    5.10    3.90
   1 -11   1    1.00    1.60
  -1  11   1    4.20    4.00
  -1 -11  -1    0.40    2.30
   1 -11   1   -2.40    2.90
  -1  11   1    2.60    2.60
  -1  11   1   -0.70    2.90
  -1  11   1    6.50    3.70
  -1 -11  -1    0.90    3.40
  -1  11   1    0.30    2.10
   1 -11   1   -1.40    1.50
   1  11  -1   -6.20    3.00
  -1 -11  -1   -7.40    3.40
   1  11  -1   -4.20    3.00
  -1  11   1    2.30    2.90
   1  11  -1    1.20    3.80
   1  11   1   -1.50    2.20
   1 -11  -1   -2.50    3.70
   1  11   1   -0.40    2.90
   1 -11  -1    0.50    3.20
   1 -11  -1   -2.80    1.50
  -1 -11   1   -1.60    2.70
  -1  11  -1    0.40    1.60
  -1 -11   1    2.90    3.90
   1 -11  -1    6.40    4.50
  -1 -11   1    0.90    3.30
  -1  11  -1    0.40    3.30
   1  11   1   -1.90    3.10
   1  11   1    2.60    4.00
   1  11   1   -5.50    2.70
   1 -11  -1   -1.00    2.50
   1  11   1    6.10    3.80
   1 -11  -1    3.00    2.40
  -1 -11   1    0.50    2.40
   1 -11  -1   -1.60    2.70
   1 -11  -1   -2.20    2.50
  -1 -11   1    3.00    3.70
  -1  11  -1    3.30    3.40
   1  11   1   -5.00    3.80
  -1  11  -1   -0.90    2.40
   1  11   1    4.40    2.30
  -1  11  -1   -0.40    3.90
  -1  11  -1   -1.20    1.50
   3 -11   1  109.29   11.10
   3 -11   1  100.09   11.70
   3  11  -1  117.49   12.20
   3 -11   1  100.49    8.10
  -3  11   1  106.79    9.40
  -3  11   1  120.89    9.00
  -3 -11  -1  121.49   13.60
   3 -11   1   97.19   10.70
   3  11  -1   83.39    9.60
   3  11  -1  104.39    9.10
  -3 -11  -1   98.39   12.10
  -3  11   1  121.49   11.50
   3  11  -1   98.79   11.10
  -3 -11  -1   93.59   10.70
   3 -11   1  116.69   12.90
  -3 -11  -1  103.19   11.20
  -3  11   1  101.09   11.40
  -3  11   1   89.89   11.50
   3  11  -1   97.79   12.40
  -3  11   1   95.69   11.90
   3  11  -1   91.19   11.00
   3 -11   1  104.59    7.90
   3  11  -1   96.89   11.20
   3 -11   1   88.69   12.50
  -3 -11  -1  102.69   11.50
   3 -11   1   93.29   13.40
  -3 -11  -1   97.29   10.20
   3 -11   1  108.49    9.50
   3 -11  -1  115.69   11.20
   3 -11  -1   86.19   13.30
   3  11   1   85.49   11.70
  -3 -11   1   91.69   10.90
   3  11   1  103.49   11.70
   3  11   1  100.29   11.10
   3 -11  -1  105.59    8.70
  -3 -11   1  112.69   11.50
  -3  11  -1  109.69   11.50
  -3 -11   1  112.59   12.70
  -3 -11   1  102.59   10.80
  -3  11  -1  114.49   10.90
   3 -11  -1  101.09    9.10
   3  11   1   86.09   10.10
  -3  11  -1  105.39   12.10
   3  11   1  101.99   11.90
  -3 -11   1   82.99   12.40
  -3 -11   1  108.99   11.00
   3  11   1  103.39    9.90
   3  11   1   96.49   11.00
   3 -11  -1  113.59   13.10
   3 -11  -1  103.89    7.50
   3 -11  -1  102.49   11.60
   3 -11  -1   96.49   10.90
  -3  11  -1  105.79   11.20
   3 -11  -1  105.49    9.70
  -5 -11  -1   17.10    6.80
  -5 -11  -1   30.20    9.30
  -5  11   1   18.60    7.20
  -5  11   1   10.60    5.90
  -5  11   1   13.10    7.60
   5 -11   1   16.80    4.00
   5  11  -1   25.40    8.40
   5 -11   1   20.70    6.00
   5 -11   1   18.20    5.30
   5 -11   1   14.50    4.20
  -5  11   1   15.90    7.30
   5 -11   1   22.40    6.80
  -5 -11  -1   16.80    6.90
   5  11  -1   10.80    7.30
  -5 -11  -1   13.60    4.90
   5 -11   1    5.70    4.10
   5  11  -1   21.60    9.30
   5  11  -1   16.50    6.30
   5 -11   1   18.70    9.00
   5 -11  -1   25.80    7.50
   5  11   1   21.90    9.20
   5  11   1   12.20    6.10
  -5  11  -1   25.00    7.70
   5 -11  -1   18.20    5.50
   5  11   1   17.30    7.80
  -5  11  -1   11.90    6.10
   5 -11  -1    9.20    6.10
  -5 -11   1   17.80    7.20
  -5 -11   1   24.10    6.00
  -5 -11   1   22.10    8.10
   5  11   1   20.90    7.60
  -5 -11   1   30.80    6.70
   5 -11  -1   22.30    5.70
  -5 -11   1    4.60    6.80
   5 -11  -1   20.70    5.30
  -5  11  -1   23.80    7.50
  -7  11   1   20.70   10.50
  -7 -11  -1   22.90   13.70
   7 -11   1   17.60    9.80
  -7  11   1   31.00   12.80
  -7  11   1   24.50   11.30
   7 -11   1   13.80    6.80
   7  11  -1   28.00   14.60
   7  11  -1   20.40   11.30
   7 -11   1   21.30    8.70
  -7 -11  -1   10.70   10.10
   7  11  -1   40.40   12.00
  -7 -11  -1   24.70   10.70
  -7 -11   1   20.60   10.60
   7 -11  -1   10.30    8.60
  -7 -11   1   19.70    5.50
  -7 -11   1   33.20   11.30
   7  11   1   56.09   12.00
  -7 -11   1   18.60   10.20
   7  11   1    8.60   10.20
   7 -11  -1   27.90    9.60
  -7  11  -1   12.60    9.80
  -7  11  -1   33.80   11.70
  -7  11  -1   12.40   12.40
   7  11   1   31.70   14.10
   7 -11  -1   18.30    8.50
  -7 -11   1   21.10   14.00
   9 -11   1   -6.50   12.80
  -9 -11  -1    4.60   21.60
   9  11  -1  -10.90   13.50
  -9  11   1  -10.40   18.40
  -9 -11  -1   19.40   15.50
   9  11  -1    9.80   18.40
   9  11  -1   -5.40   15.30
   9 -11   1   11.40   13.60
  -9 -11  -1    5.10   20.40
  -9  11   1  -22.50   17.30
  -9 -11   1   -0.20   19.90
   9  11   1   -6.90   13.60
   9  11   1  -27.30   17.60
   9 -11  -1    8.20   13.00
  -9 -11   1  -17.60   15.20
  -9  11  -1  -10.60   17.50
  -9 -11   1   24.80   19.60
  -9 -11   1   10.80   16.60
  -9  11  -1   11.60   17.90
   9  11   1  -14.10   15.40
   0  12  -1  139.99   10.60
   0  12   1  146.79   12.60
   0  12  -1  140.09    9.60
   0 -12  -1  137.49   10.70
   0 -12  -1  160.78   12.70
   0 -12   1  136.79   13.00
   0 -12   1  146.39   12.30
   0 -12   1  149.79   12.50
   0  12  -1  133.79   12.20
   0  12  -1  133.29   11.30
   0  12   1  142.19   10.80
   0  12   1  136.49   15.60
   0 -12   1  119.79   14.80
   0  12  -1  153.58   11.30
   0 -12  -1  133.99   14.30
   0 -12  -1  134.99   12.30
   0  12   1  159.88   13.30
   0 -12   1  144.99   12.80
   0 -12   1  149.88   10.90
   0  12   1  134.99   11.80
   0 -12  -1  138.79   13.00
   0 -12  -1  119.59   14.20
   0  12  -1  146.49   12.90
   0  12  -1  148.59   14.80
   0 -12   1  146.39   11.80
   0  12  -1  146.09   10.00
   0 -12  -1  139.89   12.90
   0  12   1  139.39   11.70
   0  12   1  139.99   13.00
  -2 -12  -1   11.00    4.50
   2  12  -1   14.70    3.30
  -2 -12  -1   15.90    5.60
   2 -12   1   14.70    4.30
   2  12  -1   17.80    4.30
  -2  12   1   21.30    2.90
   2  12  -1   14.10    6.10
  -2 -12  -1   13.40    5.90
  -2 -12  -1   13.90    4.50
   2 -12   1   17.40    4.80
   2 -12   1   13.80    4.40
   2 -12   1   10.20    4.10
   2 -12   1    4.30    6.40
   2 -12   1   10.00    4.70
   2  12  -1   21.50    5.30
   2 -12   1   16.70    2.60
  -2  12   1   12.50    5.10
   2  12  -1   19.80    2.90
   2  12  -1   12.30    4.50
  -2 -12  -1   15.90    4.90
  -2  12   1   13.40    4.90
   2 -12   1   16.60    3.50
  -2  12   1   20.90    4.60
   2  12  -1    9.40    4.40
   2 -12   1   22.60    3.70
   2  12  -1   25.60    6.10
   2 -12   1   19.40    3.40
  -2  12   1   13.00    4.70
  -2 -12  -1   15.80    4.10
  -2  12   1   22.20    4.90
   2 -12   1   25.90    7.00
   2  12   1   20.40    3.80
   2 -12  -1   16.80    3.80
  -2 -12   1   20.40    5.80
   2 -12  -1   17.30    5.20
   2 -12  -1   19.10    4.00
   2  12   1   16.70    4.70
  -2 -12   1   12.60    4.30
   2 -12  -1   15.60    5.10
  -2 -12   1   10.90    4.20
  -2  12  -1   12.70    4.40
   2  12   1   13.50    3.80
   2 -12  -1   20.10    4.30
  -2  12  -1   20.10    4.90
   2  12   1   19.80    5.80
   2 -12  -1   19.50    3.90
   2 -12  -1   19.30    6.20
   2  12   1   10.20    4.60
   2  12   1   22.20    5.00
  -2  12  -1   24.40    5.00
   2 -12  -1    9.90    3.80
  -2  12  -1    8.70    4.80
  -2 -12   1    3.80    5.60
  -2 -12   1   12.90    4.70
  -2 -12   1   15.30    4.60
   2  12   1    9.60    5.70
   4  12  -1   40.60    6.50
  -4  12   1   42.00    7.40
  -4  12   1   40.40    8.30
   4  12  -1   35.60    6.50
  -4 -12  -1   38.20    8.30
   4  12  -1   44.20    8.70
   4 -12   1   47.00   10.00
  -4 -12  -1   25.20    7.10
   4 -12   1   42.50    5.40
   4 -12   1   42.10    4.90
   4 -12   1   42.20    6.10
   4  12  -1   43.80    9.60
  -4  12   1   30.60    7.40
  -4  12   1   35.80    8.00
  -4 -12  -1   49.10    7.20
  -4 -12  -1   46.00    8.80
   4 -12   1   37.20    7.80
   4 -12   1   39.50    7.20
   4 -12   1   38.50    4.80
   4 -12  -1   31.60    7.80
  -4 -12   1   50.99    8.80
   4  12   1   35.20    7.00
   4 -12  -1   40.50    6.10
  -4 -12   1   49.10    9.00
  -4  12  -1   28.10    8.10
  -4  12  -1   33.40    7.40
   4  12   1   20.50    5.90
   4 -12  -1   58.19    8.70
  -4  12  -1   37.90    8.20
   4 -12  -1   37.30    5.30
  -4  12  -1   44.60    7.80
   4 -12  -1   32.70    6.90
   4  12   1   40.40    9.10
   4 -12  -1   40.00    6.30
   4  12   1   39.30    9.10
   4 -12  -1   44.60    5.40
  -4 -12   1   42.20    7.20
   6 -12   1    1.70    4.50
   6  12  -1    7.00   10.90
   6  12  -1    8.50    8.50
  -6 -12  -1   -1.80    8.00
  -6 -12  -1   14.90    8.40
  -6 -12  -1    6.30    5.10
   6 -12   1    6.10    6.60
  -6  12   1   -1.70    9.90
   6 -12   1   12.50    5.10
  -6  12   1   10.30    8.70
   6  12  -1    3.40    7.10
   6 -12   1   -2.90    5.40
  -6 -12  -1   16.80   10.80
   6 -12   1   -4.20    6.30
   6 -12   1    2.50    7.00
  -6  12   1    4.90    7.40
   6 -12  -1   -5.10    6.00
   6  12   1    7.10    9.90
  -6  12  -1    1.10    8.10
   6  12   1   15.00    9.60
  -6 -12   1    4.70    5.90
   6 -12  -1    4.50    7.00
  -6  12  -1  -12.60    8.80
   6 -12  -1    4.80    6.50
   6 -12  -1   -1.80    6.30
   6 -12  -1   20.30    7.90
   6 -12  -1    1.50    8.20
   6  12   1    0.80    6.90
  -6 -12   1    9.80    8.30
  -6 -12   1    1.10    7.50
  -6 -12   1   12.50    7.40
  -6 -12   1   10.50   10.20
  -6  12  -1    9.80    7.60
   8  12  -1   -8.80   15.90
  -8 -12  -1   13.10   13.30
  -8  12   1   22.50   15.90
  -8 -12  -1  -23.80   15.20
   8  12  -1   -0.30   11.60
   8  12  -1   -8.70   13.60
  -8  12   1   -6.80   13.70
   8 -12   1    2.10   10.50
  -8 -12  -1   16.50   17.90
  -8 -12  -1    2.80   12.80
  -8 -12   1   -4.60   12.80
  -8  12  -1   32.00   16.90
  -8  12  -1   -3.30   14.40
   8 -12  -1    0.90   12.30
   8  12   1   -0.30   12.60
   8 -12  -1   23.40   12.50
   8  12   1   -3.70   15.30
  -8 -12   1   14.10   13.30
  -8 -12   1   14.70   17.60
   8  12   1    6.60   11.50
  -1 -13  -1   -8.50    4.40
  -1 -13  -1   -3.30    3.10
   1 -13   1   -3.30    3.30
   1 -13   1    2.00    1.70
   1  13  -1   -1.90    4.40
   1 -13   1   -1.40    3.30
   1  13  -1    7.80    3.90
  -1 -13  -1    0.40    3.10
   1 -13   1   -4.10    2.60
  -1 -13  -1   -1.70    4.00
   1 -13   1    2.20    3.40
  -1  13   1    2.00    2.50
   1  13  -1   -1.60    3.30
  -1  13   1    3.70    4.20
   1 -13   1    4.20    6.20
   1 -13   1   -2.80    1.70
  -1  13   1    2.80    3.80
   1  13  -1   -1.00    3.90
  -1  13   1    1.00    3.10
   1 -13   1   -3.00    3.90
  -1  13   1   -1.40    4.40
  -1 -13  -1    4.70    3.30
  -1  13   1   -5.80    4.00
   1  13  -1    4.40    4.80
   1  13  -1    1.30    2.80
  -1  13   1    3.90    2.90
  -1  13   1    2.60    2.70
   1  13  -1    2.20    1.80
   1 -13   1   -3.30    2.90
  -1 -13  -1   -0.40    2.50
   1 -13  -1   -2.30    2.00
   1  13   1   -0.60    2.50
   1 -13  -1    4.20    2.80
  -1  13  -1   -0.30    1.80
  -1 -13   1    2.00    3.50
  -1  13  -1   -1.50    2.60
   1  13   1   -1.40    4.40
  -1 -13   1    0.10    4.50
   1 -13  -1    4.70    4.80
  -1  13  -1   -3.90    4.30
  -1 -13   1   -1.90    3.40
  -1  13  -1   -1.10    4.00
  -1 -13   1    1.30    3.20
   1 -13  -1    5.90    4.10
  -1  13  -1   -1.60    3.50
   1  13   1    0.10    3.80
  -1  13  -1    3.20    1.90
   1  13   1    4.00    4.80
   1 -13  -1   -7.00    4.50
  -1 -13   1   -0.60    2.70
  -1 -13   1    0.10    4.20
   1 -13  -1   -0.10    3.40
   1  13   1    3.50    3.70
   1  13   1    5.10    4.60
   1 -13  -1    4.40    3.50
   1  13   1   -1.60    2.60
   1  13   1    4.30    3.90
   3 -13   1  185.28   15.60
   3 -13   1  191.88   14.10
   3 -13   1  189.08   13.60
  -3  13   1  190.78   17.00
  -3 -13  -1  224.78   17.00
   3  13  -1  237.28   19.30
  -3  13   1  197.08   18.50
   3 -13   1  183.88   17.00
  -3  13   1  186.78   17.70
  -3 -13  -1  214.98   16.90
  -3  13   1  193.08   17.70
   3  13  -1  191.68   14.40
   3 -13   1  189.98   15.60
   3 -13   1  176.98   13.80
   3  13  -1  193.08   16.60
   3  13  -1  216.98   17.90
   3 -13   1  191.28   17.60
  -3  13   1  178.78   14.90
   3  13  -1  220.48   15.90
   3 -13   1  195.48   16.30
  -3 -13  -1  203.48   17.70
  -3 -13  -1  219.98   17.50
   3 -13   1  179.58   19.20
  -3  13   1  178.08   14.90
  -3  13  -1  170.78   18.00
   3 -13  -1  185.98   17.10
   3  13   1  207.08   19.30
   3 -13  -1  189.48   15.00
  -3  13  -1  211.48   17.70
  -3  13  -1  184.68   16.60
   3  13   1  213.18   18.30
  -3  13  -1  174.78   16.00
  -3 -13   1  215.98   16.90
   3 -13  -1  185.68   15.20
  -3 -13   1  195.88   17.20
   3 -13  -1  190.88   18.40
   3 -13  -1  191.18   15.00
   3  13   1  199.08   15.40
  -3 -13   1  207.58   17.70
   3  13   1  219.18   16.40
   3 -13  -1  174.88   15.00
   3 -13  -1  190.28   16.20
   3  13   1  219.08   18.30
   3  13   1  221.68   17.30
  -5 -13  -1   19.40    7.70
  -5 -13  -1   14.40    7.90
   5 -13   1   16.50    5.00
   5 -13   1   22.40    6.00
   5 -13   1   14.40    6.00
  -5  13   1   22.60    7.00
   5 -13   1   17.20    4.80
   5 -13   1   24.80    4.80
  -5 -13  -1   19.80    9.40
  -5  13   1   28.30    7.80
   5  13  -1   18.80    7.60
   5 -13   1   25.10    5.80
   5  13  -1   26.50    6.80
   5  13  -1   15.00    7.40
  -5  13   1   11.00    7.90
   5  13  -1   31.70   11.00
  -5  13  -1   27.10    8.60
   5 -13  -1   21.90    7.50
  -5 -13   1   23.70    9.50
   5 -13  -1   17.50    6.30
   5 -13  -1   22.20    3.80
  -5  13  -1   28.50    9.00
  -5 -13   1   21.20    8.80
   5  13   1   10.80    6.60
   5 -13  -1   18.30    4.90
   5 -13  -1   15.30    8.90
  -5 -13   1   26.80    7.10
  -5  13  -1   23.60    7.70
   5  13   1   29.90   11.20
   5  13   1   14.90    8.20
  -5 -13   1   23.30    8.40
   5  13   1   16.10    8.30
  -7  13   1    8.20   10.40
   7 -13   1   14.20   10.40
   7 -13   1   17.40    8.50
   7  13  -1   22.80   10.50
   7 -13   1    8.30    8.60
  -7  13   1   22.80   13.90
  -7 -13  -1   10.50   10.70
  -7 -13  -1   14.00   14.30
   7  13  -1    7.30   13.80
  -7 -13  -1    6.50   11.10
   7  13  -1   22.00   16.40
  -7 -13   1    1.60    6.50
   7  13   1   30.30   19.50
   7 -13  -1    3.70    9.40
   7  13   1    4.50    9.60
  -7 -13   1   19.20   11.80
  -7  13  -1   37.50   12.80
   7 -13  -1   22.40    9.50
  -7  13  -1   15.80   13.50
  -7  13  -1    7.50   12.30
   7  13   1   20.90   14.30
   7 -13  -1   23.00    9.30
  -7 -13   1   38.30   15.20
  -7 -13   1    8.80   10.50
   9 -13   1   24.30   15.70
  -9  13   1   59.29   19.90
  -9 -13  -1   58.99   19.10
  -9 -13  -1   49.40   23.40
   9 -13   1   30.50   15.10
   9  13  -1   38.20   20.40
   9  13  -1    1.10   16.80
  -9 -13  -1   68.39   24.30
   9  13  -1   35.90   14.50
  -9 -13  -1   27.90   19.40
  -9  13   1   70.69   22.50
  -9  13  -1   -8.50   18.40
  -9  13  -1   29.90   19.60
   9  13   1   25.40   20.00
  -9 -13   1   78.79   25.10
   9  13   1   27.20   14.50
   9 -13  -1    1.70   12.70
  -9 -13   1   48.00   18.70
   9  13   1   14.80   17.60
   0 -14  -1    0.50    5.20
   0 -14   1   20.60    5.20
   0 -14   1   11.00    4.80
   0  14  -1    9.00    3.70
   0 -14  -1    6.90    4.90
   0 -14   1    9.80    5.00
   0  14   1    8.60    2.80
   0  14   1    2.10    4.40
   0  14   1   11.00    5.10
   0 -14   1   11.80    3.00
   0 -14   1   13.00    4.90
   0 -14  -1    8.70    4.20
   0  14   1   12.90    5.20
   0 -14  -1   12.00    3.10
   0 -14  -1   18.10    8.00
   0  14   1    6.00    5.00
   0 -14  -1   10.60    4.10
   0  14  -1    8.90    5.10
   0 -14  -1    9.50    4.20
   0  14  -1   -2.40    4.80
   0  14   1    4.50    5.00
   0  14  -1   13.20    4.80
   0  14   1    9.20    2.80
   0 -14   1    2.40    3.60
   0  14   1   10.60    4.20
   0  14  -1    9.20    4.50
   0  14   1   21.60    6.20
   0 -14   1    6.10    6.90
   0  14  -1   12.30    3.20
   0  14  -1    9.00    3.60
   0  14  -1    8.30    2.50
   2  14  -1   69.79    8.50
  -2  14   1   51.59    9.50
  -2  14   1   61.89    7.10
   2 -14   1   57.59    6.60
   2 -14   1   54.79    7.30
  -2  14   1   62.49    6.00
  -2 -14  -1   71.29    7.90
  -2 -14  -1   63.09    9.10
  -2  14   1   37.30    7.80
  -2 -14  -1   53.69    8.70
   2 -14   1   65.39   10.00
   2 -14   1   49.70    7.70
   2 -14   1   54.59   11.10
   2  14  -1   77.59   12.30
  -2  14   1   67.89    8.80
   2  14  -1   66.49    6.80
   2  14  -1   55.19    8.80
   2  14  -1   44.70    7.90
   2 -14   1   64.49    6.90
   2 -14   1   54.29    5.20
   2 -14   1   78.89    9.90
   2  14  -1   52.79    8.20
  -2 -14  -1   59.89    8.90
   2 -14   1   45.90    8.10
  -2  14   1   64.39    9.50
  -2  14   1   60.19    8.10
   2 -14   1   64.29    8.00
   2  14   1   58.29    8.80
  -2 -14   1   59.39    8.20
   2 -14  -1   59.99    7.70
  -2  14  -1   56.19   10.40
  -2  14  -1   76.19    9.30
   2  14   1   55.69    7.40
  -2  14  -1   58.89    8.00
  -2 -14   1   66.29    8.90
   2  14   1   41.70    7.80
  -2 -14   1   47.80    7.70
   2  14   1   67.69    8.30
   2  14   1   64.89    6.90
   2 -14  -1   65.49    9.60
   2 -14  -1   64.59    8.30
  -2 -14   1   63.39    9.60
   2  14   1   38.70    7.60
   2 -14  -1   57.89    6.60
  -2  14  -1   69.69   10.00
   2 -14  -1   56.29    9.30
   2 -14  -1   59.39    8.20
   2  14   1   66.59   10.60
  -2 -14   1   47.10    9.30
   2 -14  -1   55.09    7.50
   4  14  -1    5.60    5.00
   4  14  -1   -8.20    5.90
   4 -14   1   17.90    9.50
   4 -14   1   -0.60    5.90
  -4  14   1   -4.60    6.10
   4 -14   1    3.40    2.90
  -4 -14  -1    8.00    5.20
   4  14  -1    8.90    8.80
   4 -14   1    5.80    5.40
   4 -14   1   -2.00    4.50
  -4  14   1   -5.10    5.20
  -4  14   1    0.00    6.00
   4  14  -1   -0.70    4.60
  -4 -14  -1   -2.80    5.80
  -4 -14  -1    3.50    6.40
   4 -14   1   -1.10    6.10
   4 -14   1   -2.10    3.20
  -4  14   1   -2.60    4.70
  -4 -14  -1   -2.00    6.60
   4 -14  -1   -4.30    5.40
   4  14   1    4.70    4.80
  -4 -14   1   -2.20    4.70
   4 -14  -1    1.80    4.70
   4  14   1    1.60    6.90
  -4 -14   1   -2.30    5.80
   4 -14  -1   -1.10    3.30
   4  14   1   12.20    6.00
  -4  14  -1   -4.90    5.20
  -4  14  -1    3.40    5.60
  -4  14  -1   -4.00    6.70
  -4  14  -1   -2.50    4.90
  -4 -14   1   -3.80    5.80
   4 -14  -1  -13.00    7.20
   4 -14  -1    0.30    6.80
   4  14   1   -4.70    6.00
   4 -14  -1    0.80    4.60
   6  14  -1   -4.70    7.20
   6  14  -1    0.50    8.50
   6 -14   1    8.50    6.00
  -6  14   1   13.30    8.30
   6  14  -1    4.50   11.50
  -6 -14  -1   15.70   11.10
  -6 -14  -1   19.00    9.70
   6 -14   1   13.30    9.80
   6 -14   1   11.90    7.20
  -6  14   1   12.10    9.90
   6 -14   1    6.10    5.20
   6 -14   1    4.90    6.20
  -6 -14  -1    8.20    8.90
  -6  14   1    2.70   10.50
   6 -14   1    8.40    5.30
   6 -14   1   -2.80    6.40
  -6 -14   1   15.90    6.90
   6 -14  -1   15.50    6.50
  -6  14  -1    9.40    9.20
   6 -14  -1   23.30    7.40
  -6 -14   1   23.80    9.30
  -6  14  -1    6.70   10.70
  -6 -14   1   15.10    9.50
  -6 -14   1   -6.00   10.80
   6 -14  -1   -1.50    8.40
   6  14   1   10.20    8.20
   6  14   1    0.80    8.80
   6  14   1   14.70   11.40
   6 -14  -1   11.20    8.20
  -6  14  -1   10.00    8.50
   8  14  -1   27.80   18.50
   8  14  -1    8.90   15.40
  -8  14   1   24.70   16.40
  -8 -14  -1   -4.50   14.30
  -8 -14  -1  -23.50   17.30
  -8  14   1   -7.10   12.80
  -8  14   1   -4.30   14.30
  -8 -14  -1   -5.10   18.30
   8 -14   1   -1.20   11.70
   8  14  -1    1.00   12.00
   8  14   1    4.80   15.20
  -8  14  -1    9.90   15.80
  -8 -14   1    1.00   18.50
  -8  14  -1   -6.70   14.30
  -8 -14   1   27.90   18.40
   8  14   1   31.80   17.80
   8  14   1   -8.30   12.30
  -8 -14   1    7.30   14.70
   8 -14  -1   21.00   12.30
   8 -14  -1    3.10   12.70
   1 -15   1   32.50    3.90
  -1 -15  -1   27.90    6.20
   1  15  -1   34.60    4.30
   1  15  -1   32.90    7.10
  -1  15   1   35.40    5.60
   1 -15   1   40.00    7.70
  -1 -15  -1   36.90    7.40
  -1  15   1   32.20    6.70
   1  15  -1   35.10    6.30
  -1  15   1   42.20    6.50
   1 -15   1   44.90    6.60
  -1  15   1   40.60    5.60
  -1  15   1   33.60    7.90
  -1 -15  -1   45.20    9.80
   1  15  -1   50.29    6.70
   1 -15   1   30.20    6.20
  -1  15   1   46.50    8.60
   1 -15   1   41.80    7.50
  -1 -15  -1   36.10    9.70
   1  15  -1   39.30    6.50
  -1 -15  -1   31.60    6.60
  -1  15   1   43.50    5.80
   1 -15   1   37.00    4.70
   1  15  -1   21.40    8.00
  -1 -15  -1   30.90    4.80
   1 -15   1   34.50    6.60
   1 -15   1   36.10    6.40
  -1  15  -1   40.20    5.20
   1 -15  -1   35.00    4.90
   1  15   1   36.40    7.90
  -1  15  -1   30.10    4.30
   1 -15  -1   26.00    6.30
   1 -15  -1   36.10    6.30
  -1 -15   1   37.00    7.20
  -1 -15   1   35.80    6.80
   1  15   1   31.10    6.90
  -1  15  -1   36.20    4.70
   1 -15  -1   27.20    5.70
  -1 -15   1   37.90    6.80
  -1 -15   1   35.40    5.70
   1  15   1   34.00    5.30
   1 -15  -1   43.50    8.10
  -1  15  -1   25.40    6.90
  -1  15  -1   27.60    6.50
   1  15   1   39.10    5.40
   1  15   1   46.10    8.40
   1 -15  -1   32.00    4.10
  -1  15  -1   30.70    5.10
  -1 -15   1   44.90    7.70
  -1 -15   1   28.00    7.30
   1 -15  -1   35.80    7.40
   1  15   1   30.90    6.20
   1  15   1   41.30    6.90
   1 -15  -1   39.00    9.50
  -1  15  -1   33.80    8.60
   3  15  -1   24.60    9.20
   3 -15   1   38.40    8.40
  -3  15   1   26.60    5.90
  -3 -15  -1   28.30    7.30
  -3  15   1   24.70    7.50
   3  15  -1   21.30    7.30
  -3 -15  -1   39.40    8.20
  -3 -15  -1   30.70    7.00
  -3 -15  -1   37.20    8.20
  -3  15   1   24.10    7.20
   3 -15   1   22.50    6.50
  -3  15   1   32.40    7.50
   3 -15   1   31.00    3.80
   3 -15   1   36.30    5.50
   3 -15   1   28.80    5.10
   3 -15   1   29.10    6.10
   3 -15   1   27.20    6.40
   3  15  -1   13.90    7.10
   3  15  -1   33.70    4.80
   3 -15   1   18.50    6.70
   3 -15  -1   40.60    5.80
  -3  15  -1   31.10    6.60
  -3  15  -1   32.40    8.20
   3 -15  -1   43.40   11.00
   3  15   1   28.00    9.20
   3  15   1   43.10   10.40
   3  15   1   18.80    7.40
  -3  15  -1   45.90   10.30
   3  15   1   23.90    7.60
   3  15   1   28.20    5.70
   3 -15  -1   37.30    7.90
   3 -15  -1   26.90    6.10
   3 -15  -1   30.80    6.20
   3  15   1   28.60    5.80
   3 -15  -1   30.50    6.70
  -3 -15   1   25.20    7.10
  -3  15  -1   35.80    7.10
  -3 -15   1   23.90    7.10
  -3 -15   1   26.10    6.90
  -5 -15  -1   16.90    9.60
   5  15  -1   15.50    8.00
   5 -15   1   21.40    7.30
   5 -15   1   31.80    5.40
   5 -15   1   24.30    5.50
  -5 -15  -1   12.70    9.70
   5 -15   1   19.40    7.90
   5  15  -1   29.90    7.80
  -5 -15  -1   13.10    8.40
  -5  15   1   13.70    7.00
  -5  15   1   10.70    8.60
  -5 -15  -1   17.80    6.90
   5 -15   1   13.40    5.70
  -5  15   1   25.10   11.10
   5  15  -1   21.20    8.80
   5  15  -1   28.40   11.90
  -5  15  -1   36.60   11.80
   5  15   1   18.40    9.10
  -5  15  -1   22.00    9.30
  -5 -15   1   15.40    7.00
  -5 -15   1   32.80   10.60
   5 -15  -1   24.00    8.60
   5 -15  -1   18.50   11.40
   5 -15  -1   16.00    4.70
  -5  15  -1   27.80    9.30
   5 -15  -1   23.50    6.70
   5  15   1   17.20   10.40
  -5  15  -1   36.90    9.10
  -5 -15   1    9.50    7.70
   5 -15  -1   24.40    4.80
   5 -15  -1   18.80    4.00
   5  15   1   26.70    9.20
   5  15   1   20.50    7.40
  -5 -15   1   21.10    9.00
  -7 -15  -1   38.40   13.10
   7 -15   1    8.70   10.30
   7  15  -1   31.70   16.40
   7  15  -1   -2.50   11.60
  -7 -15  -1   16.80   13.00
   7 -15   1   11.40    9.70
   7 -15   1    3.40    6.90
   7 -15   1    3.40    9.80
  -7  15   1    3.40   10.30
  -7  15   1    1.60   13.20
  -7  15   1   15.30   11.40
  -7 -15  -1   16.80   17.90
   7  15  -1   22.70   10.70
   7 -15  -1    4.20    9.50
  -7 -15   1   22.80   13.00
   7 -15  -1    6.50   10.10
   7  15   1   29.00   14.20
  -7 -15   1    4.70   15.90
  -7  15  -1   24.40   13.10
  -7 -15   1   30.60    9.20
   7  15   1    3.70   14.80
  -7 -15   1   30.30   13.30
  -7  15  -1   42.50   13.80
   7  15   1   16.10   11.60
   7 -15  -1   -4.80   10.90
   0  16  -1  186.88   15.80
   0 -16  -1  198.78   13.70
   0  16  -1  180.68   12.70
   0  16  -1  189.68   14.70
   0  16   1  175.98   13.70
   0 -16   1  172.68   16.70
   0  16   1  183.08   15.10
   0 -16   1  162.98   16.60
   0  16   1  196.28   13.20
   0  16   1  171.48   16.70
   0 -16   1  185.18   17.20
   0  16  -1  179.48   17.00
   0 -16  -1  196.18   15.90
   0  16  -1  177.98   13.50
   0 -16   1  194.48   16.60
   0  16   1  150.38   16.80
   0 -16   1  170.18   13.80
   0 -16   1  204.58   15.70
   0  16   1  166.18   17.90
   0 -16  -1  174.58   16.30
   0 -16  -1  157.38   16.50
   0 -16  -1  154.78   16.50
   0  16   1  164.58   15.10
   0  16  -1  164.48   18.10
   0 -16  -1  172.58   20.10
  -2  16   1   -1.70    3.00
  -2 -16  -1   -2.70    4.70
  -2 -16  -1   -6.10    4.70
   2 -16   1    1.50    4.60
   2  16  -1    3.80    5.50
   2 -16   1    9.70    4.80
   2  16  -1   -1.20    4.70
   2 -16   1   -0.60    6.10
   2 -16   1   -1.10    4.20
  -2 -16  -1    3.30    5.00
   2  16  -1    2.20    3.10
   2 -16   1    0.40    4.10
  -2  16   1    6.00    5.80
   2  16  -1    5.80    5.30
   2 -16   1    6.80    5.30
  -2  16   1    3.30    5.40
   2  16  -1    5.90    7.50
  -2  16   1   -4.10    2.70
  -2  16   1    2.50    4.50
  -2  16   1   -5.00    4.90
   2 -16   1    1.80    2.10
   2 -16   1   -2.90    3.00
   2 -16  -1    8.90    5.20
   2 -16  -1   -2.10    4.20
   2 -16  -1   -0.80    3.90
   2  16   1    0.10    5.20
   2 -16  -1   -0.10    4.10
   2  16   1    5.50    7.00
  -2  16  -1   -1.40    6.00
   2  16   1    6.70    3.70
  -2  16  -1    6.80    5.70
   2  16   1   -3.40    5.50
  -2 -16   1    5.00    4.40
  -2 -16   1    9.20    5.40
   2 -16  -1    0.70    5.90
   2  16   1  -10.40    4.10
   2 -16  -1   -9.30    3.70
   2  16   1    0.20    4.30
  -2 -16   1    1.70    5.20
  -2  16  -1   -5.40    4.30
  -2  16  -1   -4.00    5.20
  -2 -16   1   11.50    6.00
  -4 -16  -1   72.49   10.10
   4  16  -1   44.50   10.60
  -4  16   1   70.09    9.40
   4  16  -1   48.00   11.80
   4 -16   1   59.39   10.10
   4 -16   1   63.49    9.60
   4 -16   1   60.29   10.20
  -4  16   1   65.49   13.00
  -4 -16  -1   71.19   11.10
  -4  16   1   26.40    9.10
   4 -16   1   51.19    7.00
   4  16  -1   55.59    9.00
   4 -16   1   57.89    6.20
   4  16  -1   57.09    7.80
  -4  16   1   71.79   11.50
   4 -16   1   59.19    8.70
  -4 -16  -1   60.89   10.60
   4 -16   1   50.29    7.30
  -4 -16  -1   65.09   11.60
  -4  16  -1   74.79   12.00
  -4 -16   1   61.19   10.70
  -4 -16   1   64.79   11.70
   4 -16  -1   50.99    9.50
   4 -16  -1   60.39    8.50
  -4  16  -1   90.09   12.40
   4  16   1   66.29   12.80
   4 -16  -1   34.80   11.00
   4 -16  -1   49.50    8.60
   4  16   1   50.89   10.80
   4  16   1   41.90   13.30
   4  16   1   59.39    8.90
  -4  16  -1   47.20   10.50
  -4 -16   1   61.39    9.80
   4 -16  -1   65.99    8.50
   4  16   1   78.39   10.20
   4 -16  -1   51.39    9.90
  -6 -16  -1  -14.40   11.10
   6 -16   1   -2.40    6.70
  -6 -16  -1    9.40   10.30
  -6  16   1   15.80    9.40
  -6 -16  -1   23.40   11.00
   6  16  -1    1.60   13.20
   6 -16   1    2.30    8.20
  -6  16   1    4.40   10.30
   6  16  -1    1.70    8.30
   6  16  -1    2.70   10.70
   6 -16   1    8.50    6.20
  -6 -16  -1    9.00    7.60
  -6  16   1   -8.80    9.40
   6 -16   1   24.40    6.30
   6 -16   1   11.00    7.90
  -6 -16   1   10.40   11.10
   6 -16  -1   17.20    9.50
  -6 -16   1    9.30   10.00
   6  16   1    5.90    8.60
  -6  16  -1    5.10    9.90
   6 -16  -1    6.40    4.80
  -6 -16   1   11.40    8.00
   6  16   1   23.70   13.00
  -6  16  -1    5.70    9.90
   6 -16  -1    4.30    7.90
   6  16   1   13.20   12.00
  -6  16  -1  -11.30    9.80
  -6 -16   1   20.70   13.30
   8  16  -1   21.10   13.60
  -8 -16  -1   38.80   16.70
  -8 -16  -1   -2.50   16.60
  -8  16   1   23.70   17.40
  -8  16   1   -9.90   13.10
   8  16  -1   15.30   19.10
   8  16  -1   27.40   16.30
  -8 -16  -1   16.30   20.50
  -8  16   1   18.40   16.20
   8 -16   1   24.80   13.90
  -8 -16   1   -5.80   16.30
  -8  16  -1    2.30   13.40
   8  16   1  -28.00   17.40
   8 -16  -1   14.40   13.40
   8  16   1    8.30   16.70
   8  16   1   -6.70   13.60
  -8  16  -1   23.30   17.50
  -8 -16   1    3.10   18.00
  -8  16  -1   21.00   17.40
  -8 -16   1    0.50   15.50
   1 -17   1   28.60    6.70
   1 -17   1   30.00    7.90
   1 -17   1   17.00    7.20
   1 -17   1   14.30    5.50
   1 -17   1   15.70    3.60
  -1  17   1   13.40    7.00
   1 -17   1   14.00    6.40
  -1  17   1   14.70    5.00
   1  17  -1   17.80    3.20
  -1  17   1   24.00    6.70
  -1 -17  -1   12.20    5.60
  -1  17   1   24.10    5.10
  -1 -17  -1   15.80    4.40
   1  17  -1   18.40    6.50
   1 -17   1   14.90    4.80
  -1  17   1   17.40    4.70
   1  17  -1   19.00    6.20
   1 -17   1   20.90    2.90
   1  17  -1   12.80    8.20
  -1  17   1   22.60    5.00
  -1 -17  -1   22.30    6.80
   1  17  -1   18.10    5.10
   1  17  -1   11.90    5.60
  -1  17   1    9.00    6.20
  -1 -17  -1   23.50    6.70
  -1  17  -1   11.50    6.10
  -1 -17   1   15.90    7.20
   1 -17  -1   15.50    5.90
  -1 -17   1   14.50    6.60
   1  17   1   23.80    8.00
  -1  17  -1   18.10    3.40
  -1  17  -1   17.80    8.40
   1  17   1   17.70    7.10
  -1 -17   1   27.00    6.90
   1 -17  -1   14.80    6.30
   1  17   1   15.10    4.30
   1  17   1   24.90    8.40
   1  17   1   17.40    4.50
   1 -17  -1   22.70    5.80
  -1  17  -1   20.20    4.20
   1  17   1   23.60    6.30
   1 -17  -1   30.90    6.10
   1 -17  -1   19.50    3.70
  -1  17  -1   20.00    4.70
   1 -17  -1   20.10    4.30
   3 -17   1   12.10    6.30
   3  17  -1   -0.50    9.20
  -3  17   1   19.20    6.30
  -3  17   1    8.20    6.30
   3  17  -1   12.00    3.70
   3 -17   1   16.20    5.50
  -3  17   1    9.40    8.80
  -3 -17  -1    6.20    6.50
  -3 -17  -1   16.00    7.60
  -3 -17  -1    9.00    6.60
  -3 -17  -1   15.70    7.10
   3  17  -1   22.60    7.80
   3  17  -1   22.30    5.40
   3  17  -1    3.50    7.30
   3 -17   1   16.40    6.20
   3 -17   1    7.10    4.70
   3 -17   1    4.00    6.90
   3 -17   1   11.70    5.30
  -3  17   1   18.10    8.00
   3 -17  -1    0.00    4.80
   3  17   1   17.60    7.90
   3 -17  -1   17.30    5.70
   3 -17  -1   14.50    6.20
  -3 -17   1   11.80    6.90
   3  17   1   12.40    7.00
   3  17   1    9.40    8.90
  -3 -17   1   12.10    7.30
  -3  17  -1   14.10    7.30
   3 -17  -1   10.40    6.70
  -3 -17   1   13.30    7.10
   3  17   1    9.50    5.00
  -3  17  -1    5.30    6.40
  -3  17  -1   15.40    8.50
   3 -17  -1   10.30    6.10
   3  17   1    9.10    5.00
  -3  17  -1    4.30    5.80
   3 -17  -1   14.60    5.10
   5  17  -1   21.20    9.60
   5  17  -1    3.60    7.10
  -5 -17  -1   31.80   11.70
  -5 -17  -1   28.10   10.20
  -5  17   1   19.00    8.90
   5  17  -1   19.90   11.80
  -5 -17  -1    1.30    9.40
   5  17  -1   16.10    7.90
   5 -17   1   10.60    7.70
   5 -17   1   15.80    6.50
  -5 -17  -1   17.40    7.80
   5 -17   1   13.40    5.60
  -5  17   1   22.50   10.60
   5 -17   1   27.60    6.40
   5 -17   1   12.90    4.30
  -5  17   1    4.40    7.00
   5 -17  -1   16.30    8.90
  -5  17  -1   17.40   10.00
  -5  17  -1   25.70   10.70
  -5  17  -1   17.90    8.60
   5  17   1   24.90    8.50
   5  17   1   35.00   12.60
   5  17   1   20.30   13.30
  -5  17  -1    5.70    9.50
   5  17   1   40.60   13.30
   5 -17  -1   20.20    5.40
  -5 -17   1   -8.60    8.90
  -5 -17   1    7.70    8.90
   5 -17  -1   16.50    6.70
   5  17   1   -3.90    9.00
  -5 -17   1   24.00    8.60
  -5 -17   1   25.70   11.10
   5 -17  -1    5.00    7.70
   7 -17   1    5.20   11.30
   7  17  -1   22.00   15.10
  -7 -17  -1    0.60   16.30
  -7  17   1   -4.10   13.70
  -7 -17  -1   13.10   13.60
  -7  17   1   -4.90   12.00
   7  17  -1  -29.20   15.70
   7  17  -1    0.20   10.80
  -7 -17  -1    7.60   13.10
   7 -17   1    3.60   14.70
  -7  17   1  -17.80   10.90
  -7  17  -1  -12.20   12.30
  -7 -17   1    8.90   10.80
   7 -17  -1    5.10   10.50
  -7 -17   1    4.40   16.50
  -7  17  -1    7.30   15.00
   7  17   1   11.50   15.50
   7  17   1   -0.30   12.30
   7  17   1    0.90   14.00
   7 -17  -1  -10.30    9.80
  -7  17  -1    5.50   14.10
  -7 -17   1    7.40   13.50
   7 -17  -1   -6.20   10.60
   0  18  -1  318.47   23.80
   0 -18   1  319.67   26.40
   0 -18  -1  300.67   26.60
   0  18  -1  326.27   21.70
   0 -18  -1  328.77   22.70
   0 -18   1  336.17   25.30
   0  18  -1  334.07   22.80
   0  18   1  333.77   24.80
   0  18   1  324.57   28.10
   0  18   1  339.87   23.40
   0  18   1  314.07   22.10
   0 -18   1  337.57   23.10
   0  18  -1  323.37   24.00
   0 -18  -1  330.77   25.30
   0  18  -1  317.57   26.70
   0  18   1  330.37   27.50
   0  18  -1  364.46   29.40
   0 -18  -1  344.67   26.20
   0  18   1  327.77   23.00
   0 -18   1  288.57   26.60
   0  18   1  314.17   24.40
  -2  18   1    7.90    3.80
  -2 -18  -1   14.60    6.80
   2 -18   1   24.90    8.70
   2  18  -1    9.50    6.10
  -2 -18  -1   11.20    6.40
  -2  18   1   21.50    7.70
  -2  18   1   18.80    4.30
  -2  18   1   33.20    9.30
   2  18  -1   14.50    7.10
   2 -18   1   25.10    6.50
   2 -18   1   17.40    4.00
   2  18  -1   18.70    7.50
  -2 -18  -1   14.20    7.20
   2  18  -1   22.60   10.80
  -2  18   1   22.30    5.90
   2 -18   1   11.00    6.50
  -2  18   1   14.60    8.50
   2 -18   1   17.60    5.60
   2 -18   1   10.40    5.70
   2  18  -1   19.70    4.40
   2  18   1   13.80    4.50
   2 -18  -1    3.90    6.30
  -2  18  -1   12.20    7.50
   2  18   1   17.60    7.80
   2  18   1   29.00   10.70
   2 -18  -1   19.90    6.10
   2 -18  -1    6.60    5.60
   2 -18  -1   21.80    5.10
  -2 -18   1   20.50    8.00
  -2  18  -1   12.20    8.70
  -2 -18   1    8.10    6.60
  -2  18  -1   14.40    6.20
   2  18   1   20.00    5.10
   2  18   1   12.90    5.70
   2 -18  -1   13.80    7.00
   2  18   1   21.90    7.70
  -2 -18   1    1.20    6.50
  -4 -18  -1  123.69   17.30
   4 -18   1  108.69   13.60
   4 -18   1  115.49   13.70
   4  18  -1   95.39   12.40
  -4 -18  -1  119.49   16.00
   4 -18   1  103.69   12.20
   4 -18   1  102.59   12.50
  -4  18   1  127.69   16.60
   4  18  -1  125.79   17.20
   4  18  -1  122.99   16.60
   4 -18   1  105.79   15.30
   4  18  -1   95.09   10.90
   4 -18   1   97.09   12.00
  -4 -18  -1  103.69   14.50
   4  18  -1  109.59   19.60
  -4  18   1   88.39   15.10
  -4 -18  -1   98.29   14.50
  -4  18   1  120.49   17.10
   4  18   1   82.09   14.10
   4  18   1   84.69   15.00
  -4 -18   1   93.29   14.00
   4 -18  -1   96.89   12.50
   4  18   1  103.29   18.80
  -4  18  -1  103.19   15.10
   4 -18  -1  107.59   12.20
  -4  18  -1  114.79   14.70
   4  18   1  106.89   13.20
   4 -18  -1   94.59   12.20
   4  18   1  104.49   12.80
  -4 -18   1  117.09   15.30
   4 -18  -1  117.19   16.00
  -4  18  -1   78.29   14.60
  -4 -18   1  117.69   15.70
  -6 -18  -1   65.99   14.80
   6 -18   1   83.79   10.60
  -6  18   1   56.59   12.70
   6 -18   1   96.79   11.30
   6 -18   1   48.90   12.30
  -6 -18  -1   62.39   12.00
   6  18  -1   58.79   12.70
   6  18  -1   54.79   17.20
  -6  18   1   70.59   16.80
  -6 -18  -1   70.19   17.10
  -6  18   1   94.19   17.50
  -6 -18  -1   68.29   14.80
   6 -18   1   60.09   12.40
   6  18   1   75.69   19.30
  -6 -18   1   58.39   11.90
  -6 -18   1   56.39   14.00
   6  18   1   66.89   17.60
   6  18   1   58.79   18.10
  -6  18  -1   93.89   20.00
  -6  18  -1   94.29   18.40
   6 -18  -1   65.79   11.60
  -6 -18   1   48.00   16.40
  -6  18  -1   73.69   14.30
   6 -18  -1   76.99   13.90
   6  18   1   64.09   13.50
  -8  18   1   30.00   15.00
  -8  18   1    9.80   18.60
  -8 -18  -1   15.40   18.10
   8 -18   1   16.00   14.20
  -8  18   1   50.39   19.10
   8  18  -1   24.70   20.90
   8  18  -1   17.10   17.50
  -8 -18  -1   16.30   16.60
   8  18  -1   11.40   15.20
  -8 -18  -1   29.40   22.50
  -8  18  -1   12.10   15.40
  -8 -18   1  -15.90   16.20
  -8  18  -1    2.30   18.10
   8  18   1   45.00   21.30
   8 -18  -1   18.80   13.50
  -8 -18   1   35.50   18.00
  -8  18  -1    3.60   22.50
   8  18   1   23.70   18.90
  -8 -18   1    9.70   19.70
   8  18   1   -5.10   14.90
  -1  19   1   23.10    6.00
   1  19  -1   19.30    3.50
   1 -19   1   22.10    4.00
   1  19  -1   27.60    8.50
  -1 -19  -1   14.20    6.80
   1 -19   1   16.40    6.20
  -1  19   1    7.80    7.40
  -1 -19  -1   20.30    7.50
  -1 -19  -1   17.30    4.60
  -1  19   1   18.70    8.90
  -1 -19  -1   13.50    7.20
   1  19  -1   12.80    5.50
   1 -19   1   27.20    7.90
   1  19  -1   33.90   11.50
   1 -19   1   13.60    6.30
   1 -19   1   10.10    6.70
   1  19  -1   15.70    6.40
  -1 -19   1    5.80    6.70
  -1 -19   1   17.70    7.50
   1  19   1   15.30    7.00
   1  19   1   23.00    7.00
   1 -19  -1   14.30    6.00
   1  19   1    7.90    8.10
  -1  19  -1   18.30    7.90
  -1  19  -1   21.40    3.90
  -1  19  -1   26.50   10.00
  -1  19  -1   15.60    4.90
   1  19   1   13.20    4.70
   1  19   1   16.70    5.50
  -1 -19   1   14.20    7.50
   1 -19  -1   10.20    6.20
   1 -19  -1    5.30    6.60
   1 -19  -1   21.50    5.00
  -1  19  -1   13.50    4.50
  -3  19   1   -1.90    6.30
  -3  19   1   -7.80    7.90
   3 -19   1   12.20    8.00
   3 -19   1    2.20    6.50
   3 -19   1   10.30    5.10
   3 -19   1   11.30    7.00
  -3  19   1    1.10    6.90
  -3 -19  -1   14.60    8.10
   3  19  -1    0.50    8.00
   3 -19   1    6.90    5.80
  -3 -19  -1   14.00    7.60
  -3  19   1    8.70    8.10
  -3 -19  -1    7.80    7.70
   3 -19   1    1.80    5.30
   3  19  -1    0.50    7.40
  -3 -19  -1   14.40    6.90
   3  19  -1   11.40    5.50
   3  19  -1  -10.10   10.60
   3  19   1   11.10   11.10
   3 -19  -1   -6.40    5.20
   3  19   1   18.60    8.80
  -3  19  -1    4.80    7.60
   3  19   1   19.50    6.40
   3 -19  -1    7.80    6.60
   3 -19  -1   -2.50    5.60
  -3  19  -1    8.50    9.40
  -3 -19   1   14.20    7.40
   3  19   1    7.80    5.20
  -3 -19   1   -1.70    7.80
   3  19   1    6.90    8.30
  -3 -19   1    6.80    7.40
  -3  19  -1    8.50    6.30
   3 -19  -1    9.70    7.90
   5 -19   1   25.80    7.50
   5  19  -1   13.90    8.30
   5  19  -1    8.60   10.70
  -5 -19  -1   31.40   12.40
  -5  19   1   14.00   10.50
  -5 -19  -1   17.20   11.60
   5 -19   1   13.30    9.40
  -5  19   1    5.80   10.90
   5 -19   1   15.30    7.30
   5  19  -1   30.90   13.60
  -5 -19  -1    3.30   10.60
   5  19  -1   -1.40   15.80
  -5 -19  -1   10.10    8.70
  -5  19  -1   29.30   10.50
  -5 -19   1    8.40   11.50
  -5  19  -1   18.00   11.80
  -5  19  -1   -1.20   10.10
   5  19   1   31.00    9.10
   5  19   1   -3.20   12.40
   5 -19  -1   15.20   10.30
   5 -19  -1   12.50    8.20
   5  19   1   39.90   14.70
  -5 -19   1   11.40    9.50
  -5 -19   1    2.90    9.40
   5  19   1   10.90   11.80
  -5 -19   1   15.10   12.10
   7 -19   1   11.00   13.00
  -7 -19  -1  -16.80   14.90
  -7  19   1   -0.10   12.80
   7  19  -1   -9.10   12.10
  -7  19   1   16.60   15.40
   7  19  -1  -16.10   16.30
   7  19  -1    3.10   14.40
  -7 -19  -1  -17.00   14.60
   7 -19   1   13.80   11.50
  -7  19   1    5.90   13.40
  -7 -19  -1    0.40   18.40
  -7  19  -1  -16.60   12.40
   7 -19  -1    2.20   12.00
   7  19   1   21.00   17.30
   7  19   1    1.50   22.00
   7 -19  -1   12.10   13.30
   7  19   1   -2.70   14.30
  -7 -19   1   15.90   14.80
  -7  19  -1   24.50   14.90
  -7  19  -1  -25.90   16.10
   7  19   1    8.50   16.30
  -7 -19   1   20.10   18.90
  -7 -19   1   12.60   14.90
   0  20  -1   20.70    8.80
   0 -20   1    5.90    6.40
   0  20   1   15.00    5.20
   0  20   1   14.50    4.40
   0 -20   1   13.80    7.70
   0 -20   1   15.40    7.70
   0  20   1    6.30    8.50
   0  20   1   14.20    5.90
   0 -20  -1    1.70    6.60
   0 -20  -1   14.90    4.80
   0  20  -1   17.70    9.90
   0  20  -1   10.20    5.30
   0  20  -1   11.70    6.70
   0  20  -1   13.00    4.80
   0  20   1   13.10    3.90
   0  20   1    7.30    6.80
   0 -20  -1    7.40    6.30
   0  20   1    9.90    8.00
   0 -20  -1   14.80    8.10
  -2 -20  -1    4.60    7.00
  -2 -20  -1   11.30    7.90
  -2 -20  -1  -10.00    6.40
  -2  20   1    5.80    9.20
   2  20  -1   11.80    8.30
   2  20  -1   11.90   10.90
   2 -20   1   -1.70    5.30
   2  20  -1    5.40    4.20
  -2  20   1    3.70    5.70
   2 -20   1    6.40    7.00
  -2  20   1    0.70    8.20
   2 -20   1  -14.80    7.00
  -2 -20  -1    6.30    7.70
   2 -20   1   -6.60    6.50
  -2  20   1   -4.90    3.50
   2  20  -1    3.50    7.70
  -2  20   1    0.90    4.10
   2 -20   1    5.70    3.60
   2 -20  -1   12.50    5.40
   2 -20  -1    0.90    6.00
   2 -20  -1   -4.20    5.50
  -2 -20   1   -8.60    6.50
   2  20   1    5.20   10.50
  -2  20  -1    5.70    8.50
   2  20   1    5.40    7.40
   2 -20  -1    7.70    7.60
   2  20   1   -1.60    5.10
  -2  20  -1    1.20    5.60
  -2 -20   1    6.90    7.30
   2  20   1  -10.40    7.60
   2  20   1   -6.70    5.90
   2  20   1   -8.60    4.40
  -2  20  -1   -8.30    7.30
  -2 -20   1    0.40    7.10
   4 -20   1   13.70    9.20
   4 -20   1   31.80    8.60
   4 -20   1   20.20    6.40
   4 -20   1   30.40   13.90
   4 -20   1  -11.90   11.00
   4  20  -1   14.70   10.90
  -4  20   1   10.30   10.50
   4  20  -1   20.50   12.30
  -4 -20  -1   21.80   11.00
  -4 -20  -1   42.20   10.00
  -4 -20  -1   20.10   11.50
   4  20  -1   24.30    7.20
   4 -20   1   30.30    8.00
   4  20  -1    9.90   14.10
  -4  20   1   17.60    8.90
  -4 -20  -1   24.50   10.80
  -4  20   1   25.20   11.80
  -4  20   1   30.80   10.10
   4  20   1   24.50   11.00
  -4  20  -1   28.90    9.50
   4  20   1   20.10    7.70
   4 -20  -1    1.50    7.00
   4  20   1   29.30   13.50
  -4 -20   1   16.20   10.10
   4  20   1   28.90    8.80
  -4  20  -1   35.90   14.00
   4  20   1   18.20   11.30
  -4  20  -1   33.00   11.50
  -4 -20   1   27.00    9.90
   4 -20  -1   22.70    7.60
  -4 -20   1   15.40   10.00
   4 -20  -1   25.40   10.60
   6 -20   1    1.90   11.10
   6  20  -1    9.70   10.70
  -6  20   1   17.40   12.20
  -6 -20  -1    2.60   13.30
  -6  20   1   -4.40   13.40
  -6 -20  -1   11.50   14.70
   6  20  -1   21.50   14.50
   6  20  -1   21.80   21.60
  -6 -20  -1   11.70   11.20
  -6 -20  -1   -8.60   14.60
   6  20  -1  -20.80   14.60
  -6 -20   1   17.60   11.40
   6 -20  -1    4.40   11.80
  -6 -20   1    9.80   13.30
   6  20   1   -2.20   13.70
  -6  20  -1    4.70   14.10
   6  20   1   -7.20   14.90
  -6  20  -1   -5.00   11.10
   6  20   1    5.60   19.30
  -6 -20   1   -7.30   15.50
   6 -20  -1   19.80   10.30
   6  20   1   -5.60   10.80
  -6 -20   1   -3.60   12.10
  -1  21   1   41.30    7.80
   1 -21   1   22.60    7.60
  -1 -21  -1   32.60    6.30
   1 -21   1   42.50    8.20
  -1  21   1   39.80    7.90
   1 -21   1   44.70    9.70
  -1  21   1   35.30   11.50
   1  21  -1   22.00    8.00
  -1 -21  -1   28.80    8.30
  -1  21   1   21.10    9.30
   1  21  -1   41.50    9.80
  -1 -21  -1   27.00    9.30
   1  21  -1   25.90   12.00
  -1 -21  -1   23.50    9.10
   1 -21   1   31.40    9.90
   1  21  -1   31.10    7.10
   1 -21  -1   33.00    9.70
   1  21   1   43.10    6.50
  -1  21  -1   34.00    6.00
   1  21   1   39.00    7.20
   1  21   1   31.90    8.90
  -1 -21   1   37.00   10.70
  -1  21  -1   44.70   11.50
  -1  21  -1   27.70   10.70
  -1 -21   1   29.20    9.10
   1 -21  -1   23.90    5.90
   1  21   1   24.40    9.50
  -1  21  -1   28.60    4.80
  -1 -21   1   32.30   10.10
   1 -21  -1   34.10    8.20
   1  21   1   40.20    6.90
  -1  21  -1   39.90    6.30
   1  21   1   25.10   11.10
   1 -21  -1   19.10    8.30
   3  21  -1   30.20   13.80
   3 -21   1   32.80   10.40
  -3  21   1   34.30   10.60
  -3  21   1   44.10   10.30
  -3 -21  -1   44.20   10.30
  -3 -21  -1   47.30   11.60
  -3  21   1   51.39   14.20
   3 -21   1   55.59   10.10
   3 -21   1   33.20   11.60
  -3 -21  -1   44.40   11.00
  -3 -21  -1   32.70   11.50
   3  21  -1   30.80   10.90
   3 -21   1   43.20    8.20
   3  21  -1   34.50   11.00
   3  21  -1   50.59    7.80
   3  21   1   37.70    8.40
   3 -21  -1   38.00    8.80
   3  21   1   30.00   12.10
   3  21   1   39.00   12.60
  -3  21  -1   52.39   14.30
   3 -21  -1   41.80    9.50
   3  21   1   39.40    6.90
  -3 -21   1   30.60   12.00
   3 -21  -1   39.60   11.40
  -3 -21   1   26.90   10.40
  -3  21  -1   50.19   11.30
   3 -21  -1   36.80    9.00
   3  21   1   38.30   14.10
  -3 -21   1   40.00   11.20
  -3  21  -1   37.80    8.90
  -5 -21  -1   69.89   16.80
   5  21  -1   50.39   16.40
   5  21  -1   87.09   21.00
   5 -21   1   80.29   11.90
   5 -21   1   96.09   11.50
  -5 -21  -1   77.29   14.30
   5 -21   1   80.09   14.90
   5  21  -1   71.49   12.30
  -5  21   1   73.29   17.00
  -5 -21  -1   54.79   15.70
  -5  21   1   79.69   15.90
   5  21  -1   93.09   21.70
  -5 -21  -1   74.79   16.20
   5  21   1   54.79   19.10
  -5  21  -1   99.49   16.90
  -5 -21   1   55.49   18.70
   5  21   1   93.19   14.20
  -5 -21   1   81.29   14.80
   5 -21  -1  100.49   12.30
  -5 -21   1   57.59   15.80
   5 -21  -1   59.49   14.20
   5  21   1   73.99   16.70
  -5 -21   1   67.09   16.40
   5  21   1   72.59   17.30
  -5  21  -1   99.29   24.20
   5 -21  -1   83.79   13.10
  -5  21  -1   67.49   16.50
   7  21  -1   23.80   18.60
   7  21  -1   19.10   26.80
  -7 -21  -1    8.40   16.30
  -7 -21  -1  -13.10   16.10
  -7  21   1    4.30   16.50
   7  21  -1   -0.30   20.60
  -7 -21  -1   13.50   20.10
  -7  21   1    4.70   14.80
   7 -21   1   27.00   15.80
   7 -21   1   -1.90   12.20
   7  21  -1   22.00   17.40
   7 -21  -1  -12.80   17.10
   7  21   1  -12.10   14.70
  -7 -21   1    3.70   15.60
  -7 -21   1    7.10   16.10
   7  21   1   13.60   18.80
  -7 -21   1   51.09   21.60
  -7  21  -1    5.40   13.10
  -7  21  -1   23.90   18.70
   7  21   1   15.40   19.00
   7  21   1    8.20   24.50
   7 -21  -1   13.60   11.70
   0 -22  -1   52.19   10.30
   0 -22   1   32.30    9.50
   0  22   1   45.70   13.70
   0  22   1   45.30    7.70
   0  22  -1   44.40    8.70
   0 -22   1   64.19   10.60
   0  22  -1   53.59    8.60
   0  22  -1   54.49   14.20
   0  22  -1   42.70   11.40
   0  22   1   49.40    6.30
   0  22   1   59.19    9.40
   0  22  -1   56.29    7.60
   0  22   1   16.50    9.70
   0 -22  -1   57.29    7.10
   0 -22  -1   74.09   12.90
   0 -22  -1   51.29    7.30
   0 -22   1   65.09   13.10
   0 -22  -1   58.49   13.30
   0  22   1   51.69    7.40
   2  22  -1   19.70    9.20
  -2  22   1   10.30    7.40
   2  22  -1   11.90    4.80
  -2 -22  -1   17.00    9.10
   2 -22   1   25.10    7.50
  -2 -22  -1    1.90    9.00
  -2 -22  -1   25.60    7.40
   2  22  -1    1.60    8.90
  -2  22   1   15.00   10.60
   2 -22   1   14.50    9.70
  -2 -22  -1   18.40    9.30
  -2  22   1    3.10    9.10
   2  22  -1    9.50   12.50
   2 -22   1   -3.50    8.00
   2 -22   1   10.90    7.80
   2 -22  -1    4.90    9.10
   2  22   1   -0.20   11.60
  -2  22  -1   14.50   11.70
   2 -22  -1    7.40    6.10
  -2 -22   1    8.40    9.20
   2 -22  -1   -1.30    6.80
  -2  22  -1   21.00    7.40
   2  22   1    6.50    5.60
  -2 -22   1   31.90   10.60
  -2  22  -1   -9.90    8.60
   2  22   1   16.20    9.30
   2  22   1   11.80    5.10
  -2 -22   1    2.20    8.40
   2 -22  -1   13.70    7.90
   2  22   1    0.70    9.80
  -4 -22  -1    5.90   14.70
   4 -22   1    7.70    7.50
  -4  22   1    6.90   13.70
   4  22  -1    6.60   10.90
   4  22  -1    8.50    7.40
  -4  22   1    0.60   10.40
  -4 -22  -1   37.60   16.90
  -4  22   1    8.80   10.70
   4 -22   1    0.50    8.00
  -4 -22  -1    8.00   10.60
   4 -22   1    7.60   10.20
   4  22  -1    3.20   16.00
   4  22  -1   -0.50   12.30
  -4 -22  -1  -10.90   10.20
   4 -22  -1    5.70    7.60
   4  22   1  -16.90   11.00
   4 -22  -1   -7.20    9.60
  -4  22  -1    9.20    9.70
   4  22   1   20.70   12.70
  -4 -22   1    0.00   10.20
   4 -22  -1   16.80    9.20
  -4 -22   1    0.10   10.10
   4  22   1    2.80    7.80
   4  22   1   13.10   15.40
  -4  22  -1   11.60   11.80
  -4 -22   1   10.00   13.40
  -4  22  -1   14.20   17.20
  -6 -22  -1   12.60   13.20
  -6  22   1   -3.50   13.60
   6 -22   1   -6.00   12.60
  -6  22   1    2.10   15.20
  -6 -22  -1   27.40   16.20
  -6 -22  -1    9.10   15.00
   6  22  -1   45.40   18.70
   6  22  -1  -37.90   22.20
   6  22  -1    2.30   11.90
   6  22  -1  -32.90   13.00
  -6 -22  -1   13.70   17.80
   6  22   1   34.70   22.80
  -6 -22   1    8.20   13.60
   6  22   1   -5.60   12.20
  -6 -22   1    3.30   15.10
  -6 -22   1   23.50   14.90
   6  22   1  -16.30   14.40
  -6  22  -1   17.00   14.50
  -6 -22   1   25.00   17.90
   6 -22  -1   25.90   12.10
  -6  22  -1  -15.50   17.50
   6  22   1  -11.40   16.70
  -1  23   1    1.40   10.90
  -1 -23  -1    8.80    9.10
   1 -23   1   18.00    8.00
   1  23  -1   24.10    8.50
  -1 -23  -1   -4.60    8.10
   1 -23   1    3.40    9.70
  -1  23   1    7.50    7.40
  -1 -23  -1    2.40    9.50
   1  23  -1    3.90    8.70
   1  23  -1   11.80    9.20
   1 -23   1   -3.30    7.30
   1  23  -1   10.00   12.90
  -1  23   1   12.80    7.50
  -1  23   1    1.90    9.00
   1  23  -1    8.40    7.40
   1 -23  -1   16.70    8.90
   1  23   1    7.30    6.40
   1  23   1   -3.80    7.90
  -1  23  -1    9.30    5.60
   1  23   1    2.80    5.00
  -1 -23   1    5.50    9.50
   1 -23  -1    0.80    6.30
  -1  23  -1   18.80   13.50
  -1 -23   1    3.10    8.40
  -1  23  -1    7.20    4.00
   1  23   1    9.90    6.50
   1  23   1   -7.70   10.20
  -1  23  -1   10.70   10.60
  -1  23  -1    3.10    5.50
   1 -23  -1   18.30   10.30
  -1 -23   1    9.10   10.30
   1 -23  -1   17.40    8.80
   1  23   1    5.60   12.30
   3 -23   1   15.50   11.30
  -3 -23  -1   10.40   10.30
  -3 -23  -1    1.80   10.00
  -3 -23  -1   11.10   10.60
  -3 -23  -1   -4.40    9.10
   3  23  -1    2.50    6.60
   3 -23   1    0.40    9.10
   3 -23   1    8.90    7.50
   3  23  -1   -3.80   10.50
  -3  23   1    4.90   10.40
  -3  23   1    9.70   13.40
   3  23  -1   10.50   11.20
  -3  23   1   -1.30    9.20
   3  23  -1   28.30   15.90
  -3 -23   1    7.40   10.40
   3 -23  -1    7.80   10.30
   3 -23  -1    9.50    8.70
   3  23   1   27.70   11.70
  -3  23  -1   -5.80   10.10
   3 -23  -1    4.80    8.40
  -3 -23   1    4.90   10.70
  -3  23  -1    9.40    8.50
   3  23   1   11.70    7.10
  -3 -23   1    9.10    9.60
  -3  23  -1   -3.20   11.00
   3  23   1   13.90   14.90
   3  23   1   10.50   11.90
  -5  23   1    5.40   12.80
  -5 -23  -1   -0.50   12.80
  -5 -23  -1   11.20   14.90
  -5 -23  -1   10.00   12.50
   5  23  -1   38.10   15.80
   5  23  -1   14.90    9.70
   5 -23   1  -18.20    8.90
   5  23  -1    3.80   16.00
   5 -23   1    6.40    9.60
   5 -23   1   45.10   20.60
   5  23  -1   24.00   21.90
  -5  23   1   -6.30   13.00
  -5 -23  -1   -6.70   12.40
  -5 -23   1  -13.40   13.60
  -5  23  -1   24.10   14.30
  -5  23  -1    8.00   13.20
  -5 -23   1   23.20   14.20
   5  23   1   18.50   15.50
  -5 -23   1   -2.80   15.30
   5 -23  -1   -3.20   11.30
   5  23   1   16.30   20.10
   5 -23  -1   16.10   14.70
   5  23   1   11.60   10.90
  -5  23  -1   22.10   15.90
  -5 -23   1    6.10   13.00
   5  23   1    1.90   14.60
  -7 -23  -1   25.70   19.90
  -7  23   1   21.40   18.50
   7  23  -1   31.50   16.10
   7 -23   1   12.70   17.20
  -7 -23  -1  -11.10   17.70
  -7 -23  -1   76.69   23.80
  -7  23   1   24.20   19.60
   7  23  -1  -39.20   19.90
   7  23  -1    6.10   17.50
   7  23  -1  -23.00   28.40
   7 -23   1  -11.40   12.30
  -7 -23   1   13.00   18.10
  -7  23  -1   -2.70   15.10
   7 -23  -1    8.40   13.70
  -7  23  -1   14.70   19.00
   7  23   1   -3.10   26.60
  -7 -23   1  -15.00   21.00
   7 -23  -1  -17.00   17.00
   7  23   1  -12.70   20.30
   7  23   1   -0.50   16.20
  -7 -23   1   13.60   17.70
   7  23   1   -6.10   18.70
   0  24   1   49.30    9.90
   0  24   1   34.30   12.00
   0  24   1   23.40   12.60
   0  24  -1   32.60    8.80
   0  24   1   40.80    7.30
   0  24  -1   28.10    9.30
   0 -24  -1   37.70   10.90
   0 -24   1   48.20   11.40
   0 -24  -1   21.50   11.30
   0 -24   1   29.70   11.20
   0 -24   1   20.10   12.20
   0 -24  -1   22.80   10.00
   0  24  -1   20.70   11.70
   0  24  -1   18.40   13.80
   0  24   1   51.19    7.90
  -2  24   1    0.80   12.90
  -2 -24  -1    7.70   10.50
   2  24  -1   15.90   10.10
  -2 -24  -1   -1.10    9.90
   2 -24   1   27.50   11.70
  -2 -24  -1    8.60    8.10
   2 -24   1    9.80    9.40
  -2  24   1   -6.60   11.50
  -2 -24  -1   14.10   11.20
   2 -24   1    8.40    8.50
   2  24  -1   14.40    5.10
   2  24  -1    8.70   11.60
  -2  24   1    5.40    8.50
   2  24  -1   29.60   15.70
  -2  24  -1   17.10   11.90
  -2  24  -1    7.10   14.50
   2 -24  -1   15.50   10.70
  -2 -24   1   24.60   11.50
  -2  24  -1   31.40    7.70
   2  24   1   18.20   10.30
   2 -24  -1    7.00    9.00
   2  24   1   14.00   14.00
  -2 -24   1   14.30   10.70
   2 -24  -1   32.50    9.80
  -2 -24   1   10.30   11.70
   2  24   1   14.40    6.70
   2  24   1   25.50   12.60
  -4 -24  -1    4.10   11.70
  -4 -24  -1   -8.30   11.90
   4 -24   1  -10.70    8.40
   4 -24   1   -8.70   12.80
  -4  24   1   -8.60   13.50
   4  24  -1   -6.70   13.60
  -4  24   1   18.20   15.60
   4 -24   1   -1.80   10.10
  -4 -24  -1    1.60   13.20
  -4 -24  -1   -7.40   12.30
   4  24  -1  -11.50   17.50
   4  24  -1   -9.70    8.10
   4  24  -1  -20.00   18.10
  -4  24   1    2.70   12.00
  -4  24  -1    5.70   15.30
  -4 -24   1    3.20   12.70
   4  24   1   -4.10   17.30
  -4  24  -1   -7.40   12.10
   4 -24  -1    8.40    9.10
   4  24   1    4.40   13.90
   4  24   1   -6.70   13.40
  -4  24  -1   28.90   12.10
   4 -24  -1   -5.50    9.90
  -4 -24   1    1.70   12.30
   4 -24  -1  -17.10   10.90
  -4 -24   1  -16.90   11.60
   4  24   1   10.10    9.70
  -6 -24  -1   56.89   20.70
  -6  24   1   27.60   17.60
   6 -24   1   34.80   15.80
   6  24  -1   21.70   13.40
   6  24  -1   23.00   17.30
  -6 -24  -1   10.60   16.00
   6  24  -1   31.50   26.50
   6  24  -1   22.40   19.90
  -6  24   1   10.30   15.50
  -6 -24  -1   30.00   17.70
  -6 -24  -1   30.80   16.50
  -6  24  -1    8.40   18.10
   6 -24  -1   22.80   16.90
  -6  24  -1   39.90   16.40
  -6 -24   1   39.40   20.50
  -6 -24   1   39.60   17.60
   6  24   1   36.00   19.90
   6  24   1   12.90   18.50
   6  24   1   26.00   16.30
  -6 -24   1    5.80   16.00
  -6 -24   1    4.80   15.90
  -1 -25  -1    8.10   10.20
  -1  25   1   34.20   14.50
  -1 -25  -1   11.90   11.50
   1  25  -1   23.40   10.30
  -1 -25  -1   40.30    8.80
  -1 -25  -1    9.70   11.40
  -1  25   1   40.30    8.80
   1  25  -1    5.50   12.50
   1  25  -1   29.30   15.20
  -1  25   1   35.30   14.80
   1 -25   1   -2.80    9.60
   1 -25   1   28.10   12.50
   1 -25   1   20.80    9.80
  -1 -25   1   28.10   12.10
  -1  25  -1   14.60   13.20
   1  25   1   21.10   14.50
   1 -25  -1   19.60   11.00
   1  25   1   27.60   11.10
   1 -25  -1   15.30   11.40
  -1  25  -1   18.20   12.00
  -1 -25   1   14.60   12.00
   1  25   1   22.10   10.00
  -1  25  -1   14.60    6.20
   1  25   1   30.10    5.90
   1  25   1   24.80   12.60
  -1 -25   1   24.50   11.50
   1 -25  -1   37.00   10.60
   3  25  -1   34.80   13.90
  -3  25   1   57.89   13.00
  -3 -25  -1   47.20   15.10
  -3  25   1   38.80   15.80
   3  25  -1   34.20   20.80
   3 -25   1   36.80   10.30
   3 -25   1   38.00   14.70
   3  25  -1   23.70   13.80
  -3  25   1   45.00   15.20
  -3 -25  -1   47.00   13.00
   3 -25   1   41.20   12.50
  -3 -25  -1   40.90   13.80
  -3 -25  -1   26.40   13.60
   3  25   1   50.09   18.90
   3 -25  -1   43.40   14.10
  -3 -25   1   42.90   14.80
  -3  25  -1   45.20   18.00
   3 -25  -1   55.79   12.40
   3  25   1   50.09   10.50
  -3  25  -1   42.50   15.40
  -3  25  -1   54.79   12.10
   3  25   1   43.70   15.80
   3 -25  -1   44.60   12.00
   3  25   1   46.70   15.30
  -3 -25   1   27.30   13.10
  -3 -25   1   40.50   14.50
  -5  25   1   18.40   13.50
  -5 -25  -1   24.70   15.20
  -5 -25  -1    3.90   13.90
  -5 -25  -1   31.30   15.80
  -5 -25  -1   37.70   18.50
   5  25  -1  -23.90   22.00
   5 -25   1   -7.30   12.20
   5 -25   1  -12.90   13.80
  -5  25   1   24.40   16.30
   5  25  -1   17.20   16.90
   5  25  -1   20.00   16.50
   5  25   1   14.60   17.00
  -5  25  -1  -20.20   14.60
   5 -25  -1   13.60   12.70
   5  25   1    8.40   17.50
  -5 -25   1    6.80   15.60
  -5  25  -1    1.40   17.30
   5  25   1   10.90   12.30
  -5 -25   1   -7.50   16.90
   5 -25  -1    9.90   14.40
  -5 -25   1    2.30   14.60
  -5  25  -1   40.90   15.90
  -5 -25   1    4.80   14.00
   5  25   1   12.20   22.30
   0 -26   1   55.99   13.60
   0 -26  -1   63.49   15.40
   0 -26  -1   34.10   12.70
   0 -26   1   55.69   15.10
   0  26  -1   53.19   15.50
   0 -26   1   52.89   13.70
   0 -26  -1   36.50   13.40
   0  26   1   38.30   16.90
   0  26  -1   36.50    9.50
   0  26  -1   71.39   19.40
   0  26   1   53.99   11.40
   0  26   1   53.69    8.90
   2  26  -1   34.20   14.20
  -2  26   1   25.80   15.10
   2 -26   1   11.70   13.30
  -2  26   1   26.40   15.10
  -2 -26  -1   -3.70   16.50
  -2 -26  -1   18.50   12.50
  -2 -26  -1    2.90   11.80
   2  26  -1   -0.30   16.10
  -2 -26  -1    6.70    9.60
   2 -26   1   26.70   11.30
  -2  26   1   27.30   10.40
   2  26  -1   29.70   12.90
   2 -26   1   15.90   11.20
  -2 -26   1   22.30   12.90
   2 -26  -1   38.20   12.40
   2 -26  -1    9.40   12.90
   2 -26  -1   29.40   11.00
  -2  26  -1   -7.70   18.90
   2  26   1    0.70   16.80
   2  26   1   24.40   12.90
  -2 -26   1   19.70   12.20
   2  26   1   32.80   16.60
  -2 -26   1   56.29   17.70
   2  26   1   36.20    8.20
  -2  26  -1    4.60   15.10
  -2  26  -1   19.60    8.90
   4  26  -1   38.50   17.70
   4 -26   1  -20.50   12.40
  -4 -26  -1   16.50   15.00
   4 -26   1   10.10   11.70
  -4  26   1   46.30   17.70
  -4  26   1   34.80   14.30
  -4 -26  -1   22.70   15.30
   4 -26   1   17.70   11.20
   4  26  -1    1.00   21.20
   4  26  -1   12.60   16.80
  -4 -26  -1   26.80   14.80
  -4 -26  -1  -38.10   21.50
  -4  26   1    9.70   16.80
   4  26   1   16.00   11.00
   4  26   1    4.90   14.80
  -4  26  -1    8.80   14.90
   4 -26  -1   23.30   12.30
  -4 -26   1  -12.10   13.80
  -4 -26   1   -9.60   14.90
  -4  26  -1   27.40   13.90
  -4 -26   1    8.50   13.50
   4 -26  -1   19.00   13.30
   4  26   1   17.70   15.80
  -4 -26   1   20.70   15.70
   4 -26  -1   25.00   15.20
   4  26   1   45.70   23.00
  -4  26  -1    7.60   13.50
   1 -27   1   33.70   11.40
  -1 -27  -1   -7.20   11.60
   1  27  -1   29.50   15.40
   1 -27   1    4.80   12.20
  -1  27   1    9.20   16.40
  -1  27   1   15.50    9.30
   1  27  -1   48.00   20.60
   1 -27   1    3.70   13.70
  -1  27   1   36.90   11.20
  -1 -27  -1   17.70   12.70
  -1  27   1   27.60   14.30
  -1 -27  -1   13.10   13.50
   1  27  -1   -3.80   10.80
   1 -27  -1   10.50   13.60
  -1 -27   1   33.00   14.30
   1 -27  -1    8.00   12.10
  -1 -27   1   21.30   15.10
  -1  27  -1   40.30   18.40
   1 -27  -1   -0.70   11.10
   1  27   1   21.40   12.40
   1  27   1   41.50   16.70
   1  27   1   43.20   19.40
  -1  27  -1   12.40   13.60
   3  27  -1   26.20   20.80
  -3  27   1   22.60   12.30
  -3 -27  -1   -4.80   19.80
  -3 -27  -1    1.40   14.40
   3 -27   1    5.70   15.50
   3 -27   1   -1.20   10.70
   3 -27   1   -1.80   12.00
  -3 -27  -1  -14.90   13.00
  -3  27   1   15.50   16.40
  -3 -27  -1    1.90   14.10
  -3  27   1  -15.90   13.20
   3  27  -1   23.60   16.80
  -3 -27   1   -8.70   14.30
  -3 -27   1    7.50   12.90
   3  27   1    3.20   14.90
   3 -27  -1   10.30   12.40
   3  27   1   13.90   15.90
   3 -27  -1   12.00   12.60
   3 -27  -1   16.90   14.20
  -3  27  -1  -15.40   13.80
  -3  27  -1  -12.00   11.00
  -3  27  -1   14.10   17.60
  -3 -27   1   -7.20   13.50
   3  27   1   18.50   19.70
   5  27  -1   41.80   25.10
   5  27  -1   19.60   18.60
   5  27  -1   27.40   19.50
  -5 -27  -1   18.40   20.10
   5 -27   1   -3.40   15.50
  -5 -27  -1   12.40   17.60
  -5  27   1    4.20   16.30
  -5  27   1  -17.70   30.30
  -5 -27  -1   -4.50   16.80
  -5 -27  -1   25.50   17.60
  -5 -27   1    6.70   20.60
  -5 -27   1   32.10   17.90
  -5 -27   1   12.50   17.90
  -5 -27   1    6.50   18.10
  -5  27  -1   45.50   19.70
  -5  27  -1   23.10   18.30
  -5  27  -1   -0.70   18.00
   5  27   1   48.70   26.80
   5 -27  -1   15.70   17.90
   5  27   1   32.70   19.80
   5  27   1   47.00   19.20
   0 -28   1  110.59   21.30
   0  28   1  103.79   23.20
   0 -28  -1  162.08   22.00
   0  28  -1  122.29   23.20
   0 -28  -1  107.19   19.90
   0  28  -1  109.09   14.40
   0 -28   1  119.29   19.10
   0  28  -1  107.69   21.80
   0 -28  -1  149.79   20.30
   0  28   1   95.69   20.40
   0  28   1  103.59   15.30
   2  28  -1    2.60   14.20
   2  28  -1  -18.90   14.90
   2 -28   1   16.20   14.90
  -2 -28  -1   15.40   13.60
  -2  28   1    5.20   15.70
  -2 -28  -1   24.10   15.90
   2  28  -1   14.70   19.30
  -2 -28  -1    7.30   14.60
  -2  28   1  -13.40   16.50
   2  28  -1   27.10   16.20
   2 -28   1   17.80   15.90
   2 -28   1    2.90   11.90
   2  28   1  -10.40   13.40
   2 -28  -1    4.40   12.70
   2  28   1   32.20   16.80
  -2 -28   1    0.50   13.20
  -2 -28   1    9.90   13.80
  -2 -28   1   22.90   16.40
  -2  28  -1   -5.80   14.60
  -2  28  -1    0.50   15.60
   2 -28  -1   11.80   13.20
   2  28   1   40.10   21.10
   2 -28  -1    9.20   14.70
  -4  28   1   11.10   17.30
   4  28  -1   17.90   18.70
  -4 -28  -1   31.50   16.70
  -4 -28  -1   53.89   17.90
  -4  28   1    2.10   17.30
   4 -28   1    5.40   14.10
   4 -28   1   29.20   16.80
  -4 -28  -1   -5.40   16.60
   4  28  -1   -3.10   16.30
   4  28  -1   -6.20   24.10
  -4  28   1   19.10   15.10
   4  28   1   16.40   18.60
   4  28   1  -20.60   16.80
  -4  28  -1   54.99   20.50
  -4 -28   1   26.30   16.70
  -4 -28   1   11.80   17.00
   4  28   1   32.10   23.70
   4 -28  -1   41.80   15.60
   4 -28  -1  -18.30   15.90
  -4 -28   1    5.30   17.90
  -4  28  -1   17.20   15.90
   4 -28  -1   12.30   18.30
  -4 -28   1   -5.90   16.40
  -1  29   1  112.29   21.70
   1  29  -1   73.19   23.50
  -1 -29  -1   59.59   17.90
   1 -29   1   34.20   17.80
  -1 -29  -1   37.80   16.00
   1  29  -1   31.40   19.10
   1 -29   1   61.89   16.20
  -1  29   1   75.29   21.90
   1  29  -1   53.29   14.00
  -1 -29  -1   37.00   17.70
  -1 -29   1   48.00   15.60
  -1 -29   1   36.80   18.00
   1 -29  -1   46.40   16.20
   1  29   1    9.60   20.40
   1  29   1   31.10   17.50
   1 -29  -1   26.80   17.60
  -1  29  -1   89.49   24.30
  -1 -29   1   44.30   15.60
  -1  29  -1   48.00   19.10
   1 -29  -1   47.60   15.10
   1  29   1   37.60   14.10
   3 -29   1   10.30   15.40
  -3  29   1   24.90   17.50
  -3 -29  -1   -9.30   14.40
   3 -29   1   -9.60   15.50
   3  29  -1    8.50   18.40
  -3 -29  -1    4.40   16.30
  -3 -29  -1   -3.60   17.10
   3  29  -1  -37.30   21.30
   3 -29   1   22.90   14.50
   3  29  -1   15.90   16.90
  -3  29   1  -28.10   16.40
   3 -29  -1   25.00   16.40
  -3  29  -1   22.60   18.90
   3 -29  -1   26.40   15.20
   3  29   1    6.30   17.60
  -3 -29   1   15.30   15.20
  -3  29  -1  -31.70   14.50
   3  29   1   12.30   17.40
  -3 -29   1   22.80   15.40
  -3 -29   1  -10.00   16.10
   3  29   1   11.70   23.20
   0 -30  -1   -7.00   16.30
   0  30   1    2.50   18.30
   0  30   1  -14.40   19.30
   0  30  -1   31.80   18.10
   0 -30   1  -15.30   13.50
   0 -30  -1   23.20   15.20
   0 -30   1   29.10   16.00
   0 -30   1    0.10   16.40
   0  30  -1   17.00   21.00
   0 -30  -1   -1.20   14.40
  -2  30   1   21.50   20.70
  -2 -30  -1   19.60   17.80
   2  30  -1    0.70   16.50
   2 -30   1  -15.30   14.80
   2  30  -1   15.80   23.50
  -2 -30  -1  -14.90   15.60
   2  30  -1   29.10   17.50
  -2  30   1  -18.10   17.80
   2 -30   1    9.80   16.30
  -2 -30  -1   -4.80   15.60
   2 -30   1   -1.10   16.60
   2 -30  -1   16.10   16.30
   2 -30  -1   23.40   16.00
   2  30   1   17.40   18.90
   2 -30  -1   23.30   16.30
  -2  30  -1   16.80   17.60
   2  30   1  -39.10   22.80
  -2  30  -1    3.90   21.60
  -2 -30   1   -2.10   16.60
  -2 -30   1   -0.50   14.90
   2  30   1    5.30   16.90
  -2 -30   1  -24.10   14.20
   1 -31   1   20.60   16.80
   1 -31   1  -16.60   15.20
  -1 -31  -1  -25.50   14.30
   1  31  -1   22.90   23.80
  -1 -31  -1    3.80   16.00
  -1  31   1   -2.70   18.20
  -1  31   1    9.50   20.30
  -1 -31  -1    8.20   17.50
   1 -31   1    9.40   18.30
   1  31  -1    3.30   19.00
   1 -31  -1    0.60   14.30
   1 -31  -1   25.50   18.50
   1  31   1   15.10   20.90
   1 -31  -1   -4.20   16.40
  -1 -31   1  -12.80   18.20
  -1  31  -1   43.50   21.80
  -1 -31   1  -34.40   14.60
   1  31   1    4.80   16.40
  -1 -31   1    8.90   14.60
  -1  31  -1   -0.80   16.70
   1  31   1  -36.60   17.50
   0   0  -2    9.10    1.60
   0   0  -2   13.60    2.30
   0   0   2   15.60    1.90
   0   0  -2   12.80    1.80
   0   0   2   12.80    1.90
   0   0  -2   16.20    2.50
   0   0   2   10.10    2.00
   0   0   2   13.30    2.10
   0   0   2   15.90    2.40
   0   0  -2   16.30    2.20
  -2   0  -2  157.68   12.30
   2   0  -2  150.08   11.50
  -2   0   2  160.58   11.50
   2   0   2  149.29   11.50
   2   0  -2  153.28   11.50
  -2   0   2  163.18   11.60
   2   0   2  142.59   12.20
   2   0   2  154.58   10.80
   2   0  -2  166.48   11.80
   2   0   2  168.08   11.80
   2   0   2  162.88   12.20
  -2   0  -2  166.38   11.70
  -2   0  -2  157.18   10.50
  -2   0   2  151.88   11.30
  -2   0   2  161.08   10.70
   2   0   2  150.88   11.10
   2   0  -2  147.79   11.50
  -2   0  -2  161.18   10.90
   2   0   2  158.38   11.20
  -2   0  -2  157.08   12.20
  -2   0   2  149.39   11.90
   2   0  -2  159.78   10.70
   2   0   2  162.98   10.80
  -2   0   2  146.59   11.50
  -2   0   2  152.78   12.00
   2   0  -2  144.19   11.90
   2   0  -2  158.28   11.70
   4   0  -2    9.60    3.80
  -4   0  -2   12.10    4.50
  -4   0  -2    6.50    4.10
   4   0  -2   28.30    6.00
   4   0   2   12.70    4.80
   4   0  -2    6.40    3.60
   4   0   2    9.50    4.40
  -4   0   2   14.00    3.00
   4   0   2   11.90    3.90
   4   0   2   10.00    3.80
  -4   0   2   12.30    4.00
  -4   0   2   12.60    4.60
   4   0  -2   13.70    4.10
  -4   0  -2   11.60    4.80
   4   0   2   18.60    5.20
   4   0  -2   15.70    5.90
  -4   0   2   15.90    4.30
  -4   0   2   14.80    4.40
  -4   0  -2   21.40    6.70
   4   0   2   17.10    4.50
   4   0  -2   14.40    3.50
   4   0   2    9.10    4.50
   4   0   2    4.60    5.00
   4   0   2   10.90    3.30
  -4   0   2   15.20    4.30
  -4   0   2   17.30    3.70
  -4   0   2   15.90    3.50
   6   0  -2   25.90    9.10
   6   0   2   14.90    7.10
   6   0   2    9.00    5.40
  -6   0  -2   11.00    6.70
  -6   0   2    8.60    6.20
  -6   0   2   14.70    7.40
  -6   0   2    7.50    6.80
   6   0  -2   13.20    6.60
   6   0   2    9.50    5.90
  -6   0   2   12.90    3.90
  -6   0  -2   -3.00    7.10
   6   0   2    8.90    6.00
  -6   0  -2   16.00    8.20
   6   0  -2   10.80    4.00
  -6   0   2   22.90    6.40
   6   0   2   13.10    6.40
  -6   0   2   16.90    5.60
   8   0  -2   -0.40   13.00
  -8   0   2   22.80   13.20
  -8   0  -2   -3.10   15.20
   8   0  -2   10.00   12.50
  -8   0   2   20.90   12.70
  -8   0  -2   20.50   12.40
  -8   0   2    4.10   11.50
  -8   0  -2    9.50   12.50
   8   0   2    5.90   10.30
   8   0   2   -4.50   10.70
   8   0   2   17.00   10.10
 -10   0  -2   16.00   21.50
  10   0  -2   51.79   17.50
 -10   0  -2  -15.10   18.70
  10   0  -2   43.80   21.90
  10   0   2   -2.70   14.10
  10   0   2   30.10   19.40
  10   0   2    6.20   16.60
 -10   0   2  -21.40   19.60
 -10   0   2   15.70   21.50
   1  -1   2   42.20    3.30
   1   1  -2   40.50    3.70
   1  -1   2   39.90    3.60
  -1   1   2   40.50    3.70
  -1  -1  -2   34.70    3.50
  -1  -1  -2   31.20    3.60
   1   1  -2   35.40    3.20
  -1   1   2   38.10    2.90
   1  -1   2   37.50    4.40
   1   1  -2   35.00    4.10
  -1  -1  -2   34.10    3.60
  -1   1   2   39.10    3.50
  -1  -1  -2   30.80    3.30
   1  -1   2   39.40    3.20
   1   1  -2   28.90    4.00
  -1   1   2   34.80    3.40
  -1  -1  -2   30.90    3.60
   1  -1   2   37.40    3.40
   1  -1   2   36.30    3.90
  -1  -1  -2   37.80    4.20
  -1  -1  -2   34.20    3.50
   1  -1   2   38.00    3.60
   1   1  -2   28.30    3.60
  -1   1   2   33.40    4.10
   1  -1   2   39.20    3.00
  -1   1   2   36.10    4.60
  -1   1   2   38.00    3.90
   1  -1   2   35.20    4.10
  -1   1  -2   41.00    4.10
  -1   1  -2   43.10    2.90
   1  -1  -2   35.40    3.60
  -1   1  -2   39.70    4.30
  -1   1  -2   39.30    3.60
   1  -1  -2   38.30    3.40
   1  -1  -2   37.80    2.90
   1  -1  -2   35.30    3.40
   1   1   2   32.50    2.70
  -1  -1   2   30.10    3.20
  -1  -1   2   33.00    3.50
  -1  -1   2   30.90    3.50
   1   1   2   32.10    3.40
  -1   1  -2   39.80    3.50
  -1  -1   2   32.40    4.20
  -1   1  -2   43.30    3.30
   1   1   2   35.30    4.20
   1   1   2   32.90    3.40
   1   1   2   32.50    3.60
   1  -1  -2   39.90    4.00
  -1   1  -2   40.20    2.90
   1   1   2   30.40    4.30
  -1  -1   2   31.00    4.00
   1   1   2   35.30    3.50
   1  -1  -2   35.50    3.90
   1   1   2   34.90    3.50
  -1  -1   2   35.50    3.50
   1  -1  -2   36.70    3.90
   3  -1   2  217.48   16.40
   3   1  -2  186.58   15.40
   3   1  -2  186.38   16.00
  -3   1   2  208.98   13.90
   3  -1   2  211.68   16.00
  -3  -1  -2  198.98   16.20
  -3   1   2  220.08   16.50
   3   1  -2  183.18   15.10
  -3   1   2  211.48   15.80
   3   1  -2  208.38   15.90
  -3  -1  -2  199.88   14.20
   3  -1   2  227.18   15.80
  -3  -1  -2  199.48   15.80
  -3   1   2  210.88   15.60
   3   1  -2  200.48   15.70
   3  -1   2  213.18   14.20
   3   1  -2  203.28   15.50
   3   1  -2  225.08   16.50
   3  -1   2  203.68   15.60
  -3   1   2  195.28   14.80
  -3  -1  -2  197.78   16.30
  -3   1   2  217.98   14.90
   3  -1   2  212.08   14.80
  -3  -1  -2  206.48   16.40
   3  -1   2  210.38   15.30
  -3   1   2  202.88   15.40
   3  -1   2  214.78   15.70
  -3   1   2  212.08   13.70
   3  -1   2  189.18   16.10
  -3   1  -2  210.78   16.60
   3  -1  -2  216.08   13.70
   3  -1  -2  210.98   15.40
  -3  -1   2  205.38   15.80
   3   1   2  198.58   14.60
  -3  -1   2  201.28   15.10
  -3  -1   2  190.68   15.90
   3  -1  -2  221.78   16.10
   3   1   2  214.38   15.50
  -3   1  -2  213.68   15.50
   3  -1  -2  204.28   15.00
  -3   1  -2  211.28   16.50
   3  -1  -2  216.88   15.30
   3  -1  -2  209.78   15.90
   3   1   2  205.58   15.40
   3   1   2  214.38   16.40
  -3  -1   2  221.98   16.00
  -3  -1   2  206.88   14.80
   3   1   2  203.68   15.60
   3  -1  -2  213.28   16.50
   3   1   2  214.68   16.40
  -3  -1   2  206.38   14.30
   3   1   2  217.48   16.10
   3  -1  -2  192.98   15.50
  -3  -1   2  209.38   16.20
  -3   1  -2  204.08   16.30
   5  -1   2    1.20    3.60
  -5  -1  -2   -1.40    5.10
   5  -1   2    1.50    4.20
   5  -1   2   -1.00    4.00
  -5   1   2    9.50    5.10
  -5  -1  -2   -0.40    4.90
   5  -1   2   -9.20    5.70
   5  -1   2    2.40    4.00
  -5   1   2   -1.70    5.10
   5   1  -2    6.70    4.70
  -5   1   2    0.90    3.10
   5   1  -2    2.40    3.30
   5   1  -2   -0.60    5.50
  -5  -1  -2    3.50    5.00
  -5   1   2   -0.70    3.70
  -5   1   2    4.50    3.90
  -5   1   2   15.70    5.00
  -5  -1  -2   -1.60    6.00
   5  -1   2    4.20    4.40
  -5  -1  -2   -0.50    2.70
   5   1  -2    9.20    5.40
   5  -1  -2    5.10    4.80
   5   1   2    0.90    4.60
   5  -1  -2    7.70    5.10
  -5  -1   2  -11.60    4.60
   5  -1  -2   -0.20    3.80
  -5  -1   2    2.60    4.00
  -5  -1   2    2.30    3.90
   5   1   2    1.70    4.50
   5  -1  -2   -3.40    4.50
   5   1   2   -2.80    4.20
  -5  -1   2    6.60    3.30
   5   1   2    4.90    6.60
   5   1   2    3.30    4.20
  -5  -1   2    2.20    5.40
   5  -1  -2    5.60    3.60
  -5   1  -2    4.20    4.80
   5  -1  -2   -0.50    5.00
  -5   1  -2    0.50    5.60
  -5   1  -2    3.20    6.10
  -5  -1   2    3.70    5.70
  -5  -1   2    3.80    3.10
   7  -1   2   57.89    9.10
   7   1  -2   43.20    7.20
  -7  -1  -2   54.59   14.40
  -7   1   2   55.29   12.50
  -7  -1  -2   53.89   12.90
   7   1  -2   40.30   10.90
   7  -1   2   69.09   12.60
  -7   1   2   70.09   10.50
  -7   1   2   70.09    9.20
   7   1  -2   55.69   12.60
  -7  -1  -2   41.00   12.30
   7  -1   2   67.19   10.80
  -7   1   2   46.30   12.20
   7  -1   2   54.59   10.30
  -7   1  -2   69.39   13.10
   7   1   2   57.59   11.00
  -7  -1   2   54.49   11.40
   7  -1  -2   61.29   13.00
   7   1   2   25.70    9.60
  -7   1  -2   68.99   12.90
   7   1   2   36.00    9.20
  -7  -1   2   28.30   10.80
   7   1   2   39.30    9.60
  -7  -1   2   47.90    8.60
  -7   1  -2   66.69   12.60
  -7  -1   2   49.00   12.50
   7  -1  -2   52.69   11.20
   7  -1  -2   70.19    7.90
  -9  -1  -2   18.80   18.20
  -9  -1  -2   34.30   18.20
   9   1  -2   26.70   13.40
  -9  -1  -2    7.20   16.10
  -9   1   2  -18.40   15.50
   9  -1   2   37.30   13.10
   9  -1   2   22.10   13.50
   9  -1   2   20.80   14.70
  -9   1   2  -16.60   15.00
   9   1  -2   22.90   23.20
   9  -1  -2   16.40   17.80
  -9   1  -2   34.10   18.90
   9   1   2  -12.90   12.10
   9   1   2    0.30   14.60
  -9   1  -2   22.80   17.50
  -9  -1   2  -19.50   16.00
   9  -1  -2   14.20   12.70
   9   1   2   -6.50   11.60
  -9  -1   2   -6.50   16.50
  -9   1  -2    1.40   14.70
   0   2   2   46.40    3.90
   0  -2  -2   48.60    4.50
   0   2  -2   45.50    3.80
   0   2  -2   49.40    4.10
   0  -2  -2   50.79    4.30
   0   2   2   47.30    4.00
   0  -2   2   48.60    4.10
   0   2   2   50.09    4.30
   0   2   2   49.00    4.20
   0   2   2   50.79    4.50
   0  -2   2   44.40    4.60
   0  -2  -2   45.90    3.90
   0  -2  -2   47.10    4.20
   0   2  -2   50.19    3.90
   0   2  -2   51.09    4.40
   0   2   2   44.00    4.20
   0   2  -2   48.40    4.70
   0  -2   2   50.79    3.90
   0  -2   2   48.60    3.90
   0   2   2   45.50    4.30
   0  -2  -2   52.69    4.30
   0  -2   2   54.49    4.50
   0  -2  -2   52.19    4.30
  -2  -2  -2   28.80    4.10
   2  -2   2   29.10    4.20
  -2   2   2   23.20    4.00
  -2  -2  -2   28.40    4.70
   2  -2   2   23.20    3.90
   2   2  -2   25.10    3.60
  -2   2   2   29.50    3.50
  -2  -2  -2   23.00    4.00
  -2   2   2   26.00    3.80
  -2   2   2   28.50    3.90
  -2  -2  -2   22.60    2.90
   2   2  -2   27.70    4.70
   2   2  -2   27.70    4.00
   2  -2   2   28.30    4.50
  -2  -2  -2   28.20    4.10
  -2  -2  -2   22.30    3.20
   2  -2   2   22.10    3.90
   2   2  -2   20.40    3.50
  -2   2   2   30.20    2.20
   2  -2   2   27.00    3.70
  -2  -2  -2   21.20    3.90
  -2  -2  -2   24.90    4.10
   2  -2   2   34.00    3.90
   2  -2   2   24.00    3.80
  -2   2   2   25.20    3.40
  -2   2   2   31.90    4.10
  -2  -2   2   26.10    4.00
   2  -2  -2   26.20    3.90
   2   2   2   17.60    3.10
  -2   2  -2   33.10    4.30
  -2  -2   2   16.80    3.60
  -2  -2   2   19.50    4.20
  -2  -2   2   20.70    3.60
   2   2   2   17.90    3.40
   2   2   2   23.80    3.90
  -2   2  -2   27.40    3.80
  -2  -2   2   23.60    3.30
   2  -2  -2   30.30    3.70
  -2  -2   2   20.70    3.40
   2  -2  -2   29.60    3.70
  -2   2  -2   25.20    4.50
   2   2   2   23.00    2.90
   2  -2  -2   30.50    4.00
   2  -2  -2   24.90    3.90
   2   2   2   16.90    3.40
   2   2   2   29.50    4.10
   2   2   2   25.80    4.00
  -2   2  -2   29.10    3.50
  -2  -2   2   28.70    4.10
   2  -2  -2   30.00    4.60
  -2   2  -2   25.30    4.10
  -4  -2  -2   27.00    5.80
   4   2  -2   22.50    4.90
  -4  -2  -2   29.30    6.20
   4   2  -2   22.00    5.30
   4  -2   2   30.40    5.90
   4   2  -2   27.50    5.10
  -4  -2  -2   22.10    3.80
   4  -2   2   20.60    3.70
   4  -2   2   25.60    4.70
   4   2  -2   19.00    5.80
   4  -2   2   21.80    4.70
  -4   2   2   24.50    5.70
  -4  -2  -2   29.80    6.30
   4  -2   2   33.00    6.60
   4   2  -2   25.60    4.30
  -4   2   2   29.50    5.30
  -4   2   2   22.60    5.10
  -4   2   2   25.30    4.00
   4  -2   2   32.70    5.00
   4  -2   2   21.80    6.00
  -4   2   2   29.20    4.00
  -4  -2  -2   15.30    4.90
  -4  -2  -2   18.20    4.60
   4  -2   2   25.10    7.10
  -4   2   2   25.80    4.40
   4  -2   2   16.30    4.20
   4  -2   2   12.50    5.00
  -4   2   2   32.10    6.40
   4   2  -2   23.50    6.00
   4  -2   2   24.80    3.10
   4   2  -2   20.70    5.60
  -4   2  -2   25.20    6.10
   4  -2  -2   22.60    5.40
  -4  -2   2   26.50    4.30
   4  -2  -2   17.10    5.60
   4   2   2   11.50    4.60
  -4  -2   2   21.30    6.00
   4  -2  -2   26.70    5.20
  -4  -2   2   18.20    5.90
  -4   2  -2   19.50    4.70
   4  -2  -2   25.70    4.30
   4  -2  -2   24.30    4.70
   4   2   2   19.80    4.80
  -4  -2   2   26.10    4.30
  -4   2  -2   30.20    6.50
  -4  -2   2   35.50    5.90
  -4  -2   2   20.00    5.20
   4   2   2   30.50    5.30
  -4   2  -2   30.70    5.90
   4   2   2   26.10    5.80
   4  -2  -2   13.90    4.20
   4   2   2   20.50    4.50
   4   2   2   27.80    4.60
   4  -2  -2   26.70    7.20
   4   2   2   18.20    5.60
  -4  -2   2   25.00    6.00
  -6  -2  -2   68.99    8.40
  -6  -2  -2   55.09   11.40
  -6  -2  -2   95.79   13.00
   6  -2   2   96.29   12.60
   6   2  -2   62.89   11.40
   6  -2   2   75.49    8.90
  -6  -2  -2   69.19    8.00
   6   2  -2   69.99    8.90
   6  -2   2   64.39    9.90
   6  -2   2   67.79    9.80
  -6   2   2   70.59    8.20
  -6  -2  -2   68.69   12.70
  -6   2   2   71.09    7.90
   6   2  -2   56.99    9.90
  -6   2   2   56.49   10.50
  -6   2   2   75.99    9.60
  -6   2   2   47.90   10.10
   6  -2   2   48.50    9.40
  -6   2   2   64.09    8.70
  -6  -2   2   68.99    9.90
  -6  -2   2   44.40   10.40
   6   2   2   77.99   10.00
  -6  -2   2   69.49   11.40
   6   2   2   68.39   11.50
  -6  -2   2   73.09    8.80
   6   2   2   46.30    9.40
   6   2   2   49.90   10.10
  -6   2  -2   73.29   13.30
  -6   2  -2   67.59   11.80
  -6  -2   2   58.09    8.80
  -6   2  -2   69.29   12.20
  -6  -2   2   66.99   11.70
   6  -2  -2   51.89    9.80
   6  -2  -2   77.89   11.60
  -8  -2  -2   65.69   15.00
  -8  -2  -2   94.99   17.40
   8  -2   2   80.69   15.10
  -8   2   2   42.20   14.60
   8   2  -2   50.89   15.60
  -8   2   2   75.99   15.90
  -8   2   2   59.79   12.70
   8  -2   2   61.69   13.70
   8  -2   2   37.90   11.50
   8   2   2   53.89   13.50
  -8  -2   2   44.60    9.80
  -8  -2   2   89.79   13.40
   8   2   2   46.50   13.10
  -8  -2   2   31.30   14.30
  -8   2  -2   51.99   15.40
  -8   2  -2   54.29   17.60
   8  -2  -2   14.40   17.90
   8  -2  -2   65.89   15.50
  -8   2  -2   32.00   15.10
  -8  -2   2   50.89   15.10
 -10   2   2    2.50   21.10
 -10  -2  -2   20.70   23.10
  10   2  -2   37.40   20.70
 -10  -2  -2   29.30   20.50
  10   2  -2   36.50   17.90
 -10   2   2   51.19   21.20
  10  -2   2    7.60   16.60
 -10  -2  -2    6.30   26.20
  10  -2   2    3.00   14.30
  10  -2   2   23.20   19.10
  10  -2  -2   44.50   17.40
 -10  -2   2   12.40   21.00
  10   2   2   11.30   17.30
  10   2   2   12.40   15.30
  10  -2  -2   16.40   20.90
  10   2   2   19.00   20.00
 -10   2  -2    0.80   22.50
 -10  -2   2   23.10   23.40
 -10   2  -2    9.50   18.40
   1  -3   2   99.49    7.10
   1  -3   2   94.59    7.70
   1  -3   2   95.79    7.00
  -1  -3  -2   88.39    7.20
   1  -3   2   89.89    6.70
   1   3  -2   93.39    7.10
  -1  -3  -2   98.79    7.20
  -1   3   2   94.79    6.60
  -1   3   2   93.09    7.00
  -1   3   2   92.59    7.20
  -1   3   2   83.39    7.30
   1   3  -2   85.89    7.90
  -1  -3  -2   92.29    7.20
  -1   3   2   88.59    6.60
   1  -3   2   97.59    6.50
  -1  -3  -2   97.79    7.40
   1   3  -2   90.49    7.30
  -1  -3  -2   92.49    7.50
  -1   3   2   90.39    7.50
   1   3  -2   89.39    7.30
  -1  -3  -2   88.19    7.50
   1  -3   2   90.49    8.10
  -1  -3  -2   87.19    7.30
   1  -3   2   98.89    7.40
   1   3  -2   90.29    7.00
   1   3  -2   86.39    7.20
  -1   3   2   92.99    7.40
  -1   3  -2   83.99    7.50
  -1  -3   2   94.49    7.20
   1   3   2   84.09    7.30
   1  -3  -2   85.69    7.20
   1   3   2   92.39    7.10
  -1  -3   2   94.19    7.10
   1  -3  -2   93.89    6.60
  -1   3  -2   99.09    7.00
   1   3   2   90.29    7.60
   1   3   2   91.89    7.30
  -1   3  -2  100.79    7.80
  -1  -3   2   89.99    8.10
   1  -3  -2   93.09    7.10
   1  -3  -2   97.39    7.50
  -1  -3   2   96.79    7.40
  -1  -3   2   87.79    7.20
   1   3   2   91.99    7.10
   1  -3  -2   97.39    7.60
   1   3   2   68.59    8.70
  -1   3  -2   88.99    8.00
   1   3   2   91.59    6.40
   1   3   2   90.19    7.30
  -1   3  -2   95.59    6.80
   1  -3  -2   95.79    7.60
   3  -3   2 1593.44   96.19
   3  -3   2 1514.05   96.29
  -3   3   2 1496.75   96.39
  -3  -3  -2 1438.26   95.49
  -3  -3  -2 1563.44   95.59
   3  -3   2 1583.94   96.19
   3  -3   2 1506.35   95.69
  -3  -3  -2 1439.36   96.19
  -3   3   2 1493.05   95.69
   3  -3   2 1585.34   95.89
  -3   3   2 1609.74   95.69
   3   3  -2 1413.36   95.49
  -3  -3  -2 1465.15   94.59
  -3  -3   2 1412.46   95.59
  -3  -3   2 1428.66   94.89
   3  -3  -2 1564.34   96.49
  -3  -3   2 1479.35   96.19
  -3   3  -2 1584.74   96.39
  -3  -3   2 1414.96   95.09
  -3   3  -2 1531.05   96.39
   3  -3  -2 1460.25   95.79
  -3   3  -2 1570.84   96.39
   3   3   2 1438.16   95.89
  -5   3   2   27.90    5.30
   5  -3   2   19.70    4.30
  -5   3   2   31.00    6.90
  -5  -3  -2   25.00    6.90
   5   3  -2   28.80    7.50
  -5   3   2   22.40    4.90
   5  -3   2   29.80    6.70
   5  -3   2   28.70    8.60
  -5   3   2   14.00    5.60
   5   3  -2   20.60    7.40
  -5   3   2   32.20    5.30
  -5  -3  -2   29.10    7.40
  -5  -3  -2   28.10    5.30
   5   3  -2   24.10    6.50
  -5   3   2   25.80    4.60
   5  -3   2   32.30    5.90
   5   3  -2   21.60    4.90
  -5  -3  -2   28.80    6.80
   5  -3   2   30.40    5.90
  -5  -3  -2   25.90    7.40
   5  -3  -2   31.00    7.10
   5   3   2    9.00    5.50
  -5   3  -2   28.10    7.30
   5  -3  -2   32.60    5.10
   5  -3  -2   33.70    6.40
   5   3   2   28.30    7.50
   5  -3  -2   32.10    6.90
   5  -3  -2   16.70    5.40
  -5  -3   2   25.30    7.00
   5   3   2   25.30    6.90
   5   3   2   23.90    5.90
  -5  -3   2   23.70    4.60
  -5  -3   2   28.60    5.70
  -5  -3   2   18.00    7.80
  -5   3  -2   18.00    7.00
  -5  -3   2   20.00    5.20
  -5  -3   2   22.80    6.80
  -5   3  -2   30.60    7.50
   5   3   2   24.20    6.30
   7  -3   2  259.17   21.30
  -7  -3  -2  271.27   19.90
  -7  -3  -2  257.67   25.70
  -7  -3  -2  268.77   27.10
   7   3  -2  282.97   21.30
  -7   3   2  276.27   25.80
   7   3  -2  242.38   24.80
  -7  -3  -2  248.28   20.90
   7  -3   2  243.88   24.20
  -7   3   2  278.37   22.00
   7  -3   2  276.77   23.60
   7   3  -2  288.97   27.40
   7  -3   2  242.68   24.10
   7  -3   2  236.58   22.30
  -7  -3  -2  250.47   25.70
  -7   3   2  269.37   26.80
  -7   3   2  252.87   19.20
  -7   3  -2  306.17   27.70
   7  -3  -2  277.47   25.70
   7   3   2  281.17   25.20
   7   3   2  257.77   24.30
   7  -3  -2  241.28   24.00
  -7  -3   2  268.97   23.10
  -7  -3   2  285.17   22.20
   7   3   2  285.17   25.80
  -7  -3   2  276.47   21.50
  -7   3  -2  269.07   26.40
  -7   3  -2  281.67   26.10
  -7  -3   2  236.68   26.20
  -7  -3   2  290.87   26.50
   9  -3   2   59.89   16.30
  -9  -3  -2   74.79   18.30
   9  -3   2   72.09   17.20
  -9   3   2   92.19   22.40
   9  -3   2   83.19   16.70
   9   3  -2   47.10   18.70
  -9  -3  -2   89.89   21.30
  -9   3   2   54.89   19.80
  -9  -3  -2   49.80   19.50
   9   3   2   60.39   14.90
  -9  -3   2   95.49   20.60
  -9   3  -2   86.19   20.80
  -9   3  -2   83.69   21.10
   9  -3  -2  125.29   19.40
  -9   3  -2  105.49   21.40
   9   3   2   90.79   18.90
   9   3   2   93.79   19.00
  -9  -3   2   83.59   20.60
   9  -3  -2   45.00   19.90
   0  -4  -2  560.54   36.10
   0  -4   2  566.64   35.90
   0   4  -2  542.15   35.90
   0  -4   2  564.04   36.90
   0   4  -2  562.54   35.30
   0  -4  -2  559.64   36.40
   0  -4  -2  561.04   36.30
   0  -4   2  551.84   35.60
   0  -4  -2  560.74   36.10
   0   4   2  558.94   36.10
   0   4  -2  574.94   37.20
   0  -4   2  541.95   36.20
   0  -4   2  558.14   35.20
   0   4   2  554.64   36.30
   0   4   2  579.44   36.40
   0   4  -2  567.64   35.20
   0  -4  -2  520.65   36.00
   0  -4   2  540.65   36.10
   0   4   2  550.44   35.30
   0  -4   2  569.34   35.30
   0   4   2  555.04   36.10
   0   4   2  553.84   35.50
   0   4   2  565.54   35.80
   0  -4  -2  563.84   36.00
   0   4  -2  586.34   36.30
   0   4  -2  557.64   35.50
   0   4   2  564.04   36.30
   0   4  -2  558.94   35.90
   0   4   2  554.44   36.10
   0   4  -2  582.04   35.60
   0  -4  -2  582.64   35.90
  -2   4   2    7.40    2.80
   2   4  -2    8.80    2.60
  -2  -4  -2    6.30    2.70
  -2  -4  -2    9.90    2.20
  -2   4   2    6.80    2.30
  -2  -4  -2    9.20    2.60
   2   4  -2    8.30    2.60
   2   4  -2   10.00    2.70
  -2   4   2   10.30    2.20
  -2   4   2    6.40    2.40
  -2   4   2    7.70    2.00
   2  -4   2    7.50    2.50
  -2   4   2    6.30    2.70
  -2  -4  -2    6.00    2.90
   2  -4   2    8.00    3.20
  -2  -4  -2    7.50    2.40
  -2  -4  -2    9.50    2.90
   2  -4   2    6.70    2.20
   2  -4   2   10.50    3.10
  -2  -4  -2    8.90    2.80
   2   4  -2   12.60    3.00
   2  -4   2   12.00    3.40
   2   4  -2    7.40    2.50
   2   4  -2    6.90    3.10
   2  -4   2   11.00    2.30
   2  -4   2    7.50    3.20
  -2  -4   2    5.70    2.30
   2   4   2    7.70    2.00
   2   4   2    5.00    2.50
   2   4   2    9.00    2.90
   2  -4  -2    6.60    2.50
   2  -4  -2    8.90    2.60
   2  -4  -2    9.80    2.40
   2  -4  -2    7.80    2.10
   2  -4  -2    9.30    1.80
  -2  -4   2   10.70    2.60
   2  -4  -2    6.90    2.50
  -2   4  -2    7.80    3.20
  -2   4  -2    8.80    2.60
   2   4   2   10.50    3.00
   2   4   2    8.70    2.50
  -2   4  -2    6.40    2.50
  -2  -4   2    9.50    2.70
   2  -4  -2   15.10    3.50
  -2  -4   2   11.50    2.80
   2   4   2    3.70    2.60
  -2   4  -2    2.50    2.50
  -2  -4   2    5.60    2.10
  -2   4  -2    8.40    2.50
  -2  -4   2    6.60    3.50
   2   4   2   11.00    2.90
   2   4   2    5.90    2.40
  -4   4   2  111.29   12.00
  -4   4   2  111.09    8.80
  -4  -4  -2   94.59   10.80
  -4  -4  -2  116.39   12.10
   4  -4   2  104.19    9.70
  -4   4   2  125.39    9.50
   4   4  -2   90.39   11.20
   4  -4   2  109.79   12.00
   4  -4   2  130.59   10.90
  -4   4   2  117.29    9.00
   4  -4   2  110.29   13.10
   4   4  -2  100.59   10.80
   4  -4   2  125.19   12.10
  -4   4   2  111.19   11.10
   4  -4   2  109.29   11.90
   4   4  -2  105.29    9.90
   4   4  -2   88.79   11.70
  -4  -4  -2  104.89   10.80
   4   4  -2   88.49   10.60
  -4   4   2  125.09    9.90
  -4   4   2  106.19   11.00
  -4  -4  -2   95.49    9.70
   4  -4   2  120.19    8.70
  -4  -4  -2  105.69   11.90
   4   4  -2   78.19   10.50
  -4  -4  -2   81.49   11.50
   4  -4   2  129.49    9.00
   4  -4   2  126.69   12.10
  -4  -4  -2  101.49   11.30
  -4  -4   2   89.69   10.90
  -4  -4   2   95.99    9.50
   4  -4  -2  122.29   10.40
   4   4   2   79.59   10.10
  -4  -4   2   96.99   10.70
   4   4   2   89.09   10.40
   4   4   2  102.09   11.80
   4  -4  -2  119.89   10.10
   4   4   2   90.49   10.00
   4   4   2  111.89   11.50
  -4  -4   2   95.09   11.70
   4  -4  -2  125.09   10.00
  -4  -4   2   89.99   12.90
   4  -4  -2  114.49   12.30
   4  -4  -2  112.99   13.00
   4  -4  -2  118.69   10.80
  -4   4  -2  113.69   11.30
   4   4   2   82.09   11.40
  -4  -4   2   95.39   10.40
  -4  -4   2   87.79    9.50
   4   4   2  107.69   11.90
   4  -4  -2  104.79   10.60
  -4   4  -2  109.99   11.50
  -4   4  -2  117.19   15.20
  -6  -4  -2   41.40   10.10
   6   4  -2   28.90   10.20
   6   4  -2   38.60    7.00
  -6   4   2   26.70    5.60
   6  -4   2   31.70    8.10
  -6   4   2   51.89   10.90
  -6   4   2   20.60    7.90
  -6   4   2   31.60    4.90
   6  -4   2   27.50    6.20
  -6  -4  -2   29.40    8.30
  -6   4   2   25.30    5.30
   6   4  -2   29.10    8.50
  -6   4   2   41.90    7.00
   6  -4   2   29.20    7.70
   6  -4   2   25.60    5.90
  -6  -4  -2   34.40   10.10
  -6  -4  -2   32.90    8.80
  -6   4  -2   42.70    9.30
  -6  -4   2   24.60    6.70
  -6   4  -2   33.00    9.80
   6   4   2   39.30    9.30
  -6   4  -2   42.80   10.10
  -6  -4   2   41.50   11.60
   6  -4  -2   33.80    6.40
   6  -4  -2   30.80    8.40
   6   4   2   37.20    8.60
   6   4   2   19.90    7.30
  -6  -4   2   35.40    9.00
   6   4   2   35.30    9.10
  -6  -4   2   19.90    8.50
  -6  -4   2   22.10    6.30
  -6  -4   2   31.00    5.10
   6  -4  -2   13.80    6.90
  -8  -4  -2    0.00   11.40
  -8  -4  -2   24.10   19.20
   8   4  -2   -4.10   13.60
  -8   4   2   11.40   12.40
   8  -4   2    3.60    9.50
   8  -4   2   -1.00   10.30
  -8  -4  -2   -4.20    7.20
   8   4  -2  -18.90   12.20
  -8   4   2  -13.40   10.10
   8  -4   2   -3.20    9.90
  -8  -4  -2   -8.30   13.60
   8  -4  -2  -16.70   11.30
   8   4   2    3.10   12.10
   8   4   2   37.40   12.30
   8   4   2    9.80   13.10
  -8   4  -2    2.90   13.20
  -8  -4   2   18.30   11.30
  -8   4  -2  -13.90   16.50
  -8  -4   2    7.40   14.00
  -8   4  -2   -8.70   12.70
  -8  -4   2  -10.20    8.70
   8  -4  -2   12.90   16.50
  -8  -4   2   -2.30   16.40
   1  -5   2   -0.30    1.60
  -1   5   2    1.80    1.60
   1   5  -2    0.30    1.60
   1  -5   2   -2.00    2.00
  -1  -5  -2    0.00    1.60
   1  -5   2   -0.70    1.40
  -1  -5  -2    1.00    1.70
   1  -5   2   -0.90    2.90
   1   5  -2    0.80    1.60
   1   5  -2    1.10    1.60
  -1  -5  -2    0.00    1.50
  -1   5   2   -0.50    1.20
   1   5  -2    1.30    2.20
  -1   5   2    1.30    1.70
  -1  -5  -2   -0.10    2.00
  -1  -5  -2    2.60    2.10
   1   5  -2    0.10    1.70
   1  -5   2   -0.20    1.50
  -1   5   2    0.40    1.50
  -1   5   2   -0.90    1.80
   1  -5   2    0.60    1.10
  -1   5   2   -3.20    1.50
   1  -5   2    0.10    2.70
  -1  -5  -2    0.90    1.50
  -1   5   2    0.40    0.80
  -1  -5  -2    3.00    2.10
   1  -5   2   -0.80    0.90
  -1   5  -2    1.60    2.60
  -1  -5   2    0.90    1.10
   1  -5  -2   -1.40    1.70
   1   5   2   -1.20    1.60
   1   5   2   -0.50    1.50
   1   5   2    1.90    2.10
   1   5   2    0.60    1.70
  -1  -5   2    0.40    1.50
   1  -5  -2   -1.40    2.20
   1  -5  -2   -0.90    1.20
  -1  -5   2   -0.70    2.50
   1  -5  -2    3.10    1.70
   1  -5  -2    1.80    1.00
  -1   5  -2   -4.40    2.00
  -1   5  -2    0.60    1.20
   1   5   2    4.10    1.80
   1   5   2    4.00    3.10
  -1   5  -2   -1.40    1.30
   1  -5  -2   -1.20    1.60
   1  -5  -2   -2.00    1.60
  -1  -5   2    2.60    1.90
   1   5   2    1.00    1.70
  -1   5  -2   -0.90    1.30
  -1  -5   2   -1.90    1.50
  -1  -5   2    1.70    1.60
   1  -5  -2    4.80    2.00
   1   5   2    0.00    1.50
   3  -5   2  701.43   48.10
   3  -5   2  728.73   47.80
  -3  -5  -2  712.13   48.00
   3  -5   2  720.33   47.90
   3   5  -2  729.13   47.00
   3   5  -2  748.13   47.30
   3  -5   2  706.03   46.80
  -3   5   2  712.23   47.10
   3   5  -2  721.83   47.40
  -3   5   2  701.63   46.40
  -3  -5  -2  698.83   48.00
  -3   5   2  743.33   48.50
  -3  -5  -2  737.23   47.90
   3  -5   2  685.63   48.10
   3  -5   2  725.03   48.20
  -3  -5  -2  738.03   47.00
  -3   5   2  743.53   47.00
   3   5  -2  746.73   48.10
  -3   5   2  729.83   46.10
  -3  -5  -2  728.63   45.80
  -3   5   2  723.53   45.90
   3   5  -2  690.93   50.39
   3   5  -2  676.63   47.40
  -3  -5  -2  710.63   47.70
   3  -5   2  722.73   46.50
   3  -5  -2  706.33   46.90
  -3   5  -2  713.73   47.80
   3   5   2  729.93   47.60
  -3   5  -2  705.43   47.60
   3   5   2  718.73   47.10
   3   5   2  725.73   47.80
  -3   5  -2  709.73   49.10
  -3   5  -2  718.73   48.00
   3  -5  -2  693.13   46.40
  -3  -5   2  702.23   48.60
   3   5   2  737.93   47.50
  -3  -5   2  728.13   47.10
  -3  -5   2  701.63   47.70
   3  -5  -2  688.53   46.80
   3  -5  -2  731.83   45.70
   3  -5  -2  746.03   46.40
   3   5   2  663.63   49.50
   3  -5  -2  710.43   48.00
  -3  -5   2  681.73   47.50
   3   5   2  715.03   47.80
   3  -5  -2  755.92   48.60
  -3  -5   2  721.23   47.20
  -3   5  -2  695.63   48.30
   3   5   2  725.23   45.70
  -5   5   2   66.99    9.90
  -5   5   2   81.59   12.20
  -5  -5  -2   48.70    9.30
   5   5  -2   65.19    8.70
  -5  -5  -2   58.69    8.10
   5  -5   2   71.09    8.00
  -5   5   2   68.69    6.60
  -5  -5  -2   64.49   10.40
  -5   5   2   85.59    8.70
  -5  -5  -2   57.69    9.90
  -5  -5  -2   65.29    9.70
  -5   5   2   77.79   10.40
   5  -5   2   76.89    8.60
   5  -5   2   73.19   11.70
   5   5  -2   66.89   11.20
   5   5  -2   66.29   10.60
   5  -5   2   67.79    6.70
   5  -5   2   77.39   10.80
  -5  -5  -2   59.99   11.40
   5   5  -2   47.20    9.60
  -5   5   2   63.59    7.20
   5  -5   2   82.09   10.40
  -5   5   2   61.99    8.00
   5  -5   2   76.69    7.20
  -5   5  -2   62.89   10.10
   5  -5  -2   73.79    9.70
   5  -5  -2   78.19    9.30
   5   5   2   48.70    9.70
   5  -5  -2   72.89    8.60
   5  -5  -2   62.79    8.50
  -5   5  -2   82.49   11.90
   5   5   2   81.29   11.40
   5   5   2   58.69    9.10
   5  -5  -2   70.49    9.40
  -5   5  -2   59.69   10.30
  -5  -5   2   64.19    8.20
  -5  -5   2   50.19   10.80
   5   5   2   75.89   10.00
  -5  -5   2   41.50    9.50
  -5  -5   2   70.39   11.00
  -5  -5   2   50.79    8.50
  -5  -5   2   45.40    8.60
   5   5   2   52.39    8.40
  -7  -5  -2   83.39   13.20
  -7  -5  -2   61.59   16.60
  -7  -5  -2   78.69   10.10
   7  -5   2   64.99   11.10
   7   5  -2   59.99   12.80
   7  -5   2   64.29   12.40
   7   5  -2   74.19   10.80
   7  -5   2   92.49   12.00
  -7   5   2   92.59   11.30
   7   5  -2   70.39   14.30
  -7  -5  -2   84.69   14.10
   7  -5   2   83.69   13.80
  -7   5   2   81.99   16.10
  -7   5   2   75.79   10.20
  -7   5   2   82.79   14.20
  -7  -5  -2   78.19   15.20
   7  -5   2   74.49   10.60
  -7  -5   2   50.39   12.80
   7   5   2   99.59   14.90
  -7   5  -2   70.29   14.40
  -7  -5   2   82.79   11.50
   7  -5  -2   76.29   13.50
  -7  -5   2   90.19   15.10
  -7  -5   2   90.99   13.10
  -7   5  -2   82.29   16.20
  -7   5  -2   73.99   15.30
   7   5   2   70.29   13.50
   7   5   2   56.89   12.00
  -7  -5   2   71.09   11.40
   7  -5  -2   66.79   11.60
   7  -5  -2   73.99   10.90
  -9  -5  -2   62.89   21.40
  -9   5   2   76.99   21.40
   9   5  -2   77.29   21.00
  -9  -5  -2   98.39   22.40
  -9   5   2   44.50   18.70
   9  -5   2   77.39   16.60
   9  -5   2   77.39   16.70
   9   5  -2   83.29   17.90
   9  -5   2   68.59   15.20
   9   5   2   45.70   14.40
   9   5   2   77.79   19.00
  -9   5  -2   74.79   20.50
   9  -5  -2   74.79   19.60
  -9  -5   2  100.59   15.30
  -9  -5   2   74.69   21.30
  -9   5  -2   99.49   21.60
  -9   5  -2   82.49   21.90
  -9  -5   2   89.49   22.20
   9  -5  -2   57.59   14.70
   0   6   2    1.80    1.60
   0  -6  -2    1.80    1.90
   0   6  -2    4.90    1.50
   0  -6   2   -0.70    1.40
   0   6  -2    3.60    1.80
   0   6  -2    4.40    1.80
   0  -6  -2    2.20    2.00
   0   6   2    2.10    1.60
   0   6  -2    0.30    2.70
   0  -6   2    5.20    2.10
   0  -6   2    2.80    1.60
   0   6   2    2.10    0.90
   0  -6  -2    0.00    1.70
   0   6   2    1.20    1.80
   0  -6  -2    2.20    1.00
   0   6  -2    3.90    1.70
   0  -6   2    1.40    1.30
   0   6  -2    2.70    1.70
   0  -6  -2    2.90    2.20
   0  -6   2    0.50    1.30
   0   6   2    2.20    1.80
   0   6   2    3.30    1.90
   0  -6  -2    4.30    2.10
   0  -6  -2   -2.10    2.00
   0   6   2    1.50    1.80
   0  -6   2   -0.80    3.10
   0  -6  -2    3.50    1.80
   0   6   2   -0.50    1.70
   0   6  -2    6.00    1.70
   0  -6   2    5.50    1.20
   2   6  -2  108.39   10.50
   2   6  -2  106.09    9.20
  -2   6   2  107.59    7.50
  -2  -6  -2   98.99    9.50
   2   6  -2  108.49    9.20
   2  -6   2  110.29    8.70
  -2  -6  -2   95.89    9.60
  -2   6   2  105.09    8.20
  -2  -6  -2  105.49    8.60
  -2   6   2  114.59    8.40
   2  -6   2  111.19    9.40
   2  -6   2  105.49    8.20
  -2   6   2  114.99    9.50
   2  -6   2  109.69   10.20
  -2   6   2   99.29    9.70
  -2  -6  -2   96.79    9.00
   2  -6   2  111.79   10.30
  -2  -6  -2   98.39    8.90
   2   6  -2  103.49    9.20
  -2   6   2  102.29    7.70
  -2   6   2   93.79    9.20
   2  -6   2  110.49    9.60
   2   6  -2   98.29    9.10
  -2   6   2  104.09    8.20
   2  -6   2  110.99    9.70
  -2  -6  -2   97.59    9.50
  -2  -6  -2  105.59    9.20
   2   6   2  111.39    9.80
  -2  -6   2  109.59    8.30
  -2  -6   2   89.59   10.70
   2   6   2  107.79    8.50
   2  -6  -2   98.99    9.10
   2  -6  -2  107.49    7.50
   2  -6  -2  104.39    8.60
  -2  -6   2  103.29    9.30
   2  -6  -2  113.59   10.30
  -2   6  -2  102.09    9.10
  -2   6  -2   91.39    9.20
   2   6   2   94.39    9.10
   2   6   2  110.39    9.60
   2   6   2  110.29    9.20
   2  -6  -2   91.79    8.50
   2   6   2  100.19    9.10
  -2   6  -2  109.79   10.00
   2  -6  -2  105.99    9.30
   2  -6  -2  113.49   10.00
   2   6   2  101.29    9.40
  -2   6  -2  111.99    9.30
   2  -6  -2  106.79    7.70
  -2  -6   2  111.99    9.30
  -2   6  -2  104.09   10.40
  -2  -6   2  107.49    9.30
  -2  -6   2  110.79    9.70
   2   6   2   95.99    8.90
   4   6  -2   64.09   10.20
   4  -6   2   81.29   10.70
  -4  -6  -2   67.99   10.00
  -4  -6  -2   90.99   10.40
  -4  -6  -2   85.69    6.90
  -4   6   2   82.69    7.30
   4  -6   2   90.69   11.80
  -4  -6  -2   94.39    9.40
   4   6  -2   92.59   10.40
   4   6  -2   72.19    9.60
   4   6  -2   70.09    9.60
  -4   6   2   84.49   11.40
   4  -6   2   83.19    7.80
  -4  -6  -2   93.99   11.70
  -4   6   2   78.39    9.90
   4  -6   2   68.59    9.90
   4  -6   2   88.29   11.30
  -4   6   2   87.69   12.40
   4  -6   2   83.99   10.50
  -4  -6  -2   82.19    9.60
  -4   6   2   76.29    7.00
  -4   6   2   75.49    8.50
   4   6  -2   74.49    9.90
   4  -6   2   75.19    9.10
   4   6  -2   75.49    9.10
   4   6   2   79.59   10.70
   4  -6  -2   88.59    8.90
  -4  -6   2   72.49    9.80
  -4   6  -2   83.09   10.90
  -4  -6   2   72.79    9.40
   4   6   2   75.39   10.60
   4   6   2   74.69   10.40
   4  -6  -2   88.49   12.00
  -4  -6   2   76.69    9.80
  -4  -6   2   78.19   10.20
   4  -6  -2   90.89   11.20
   4  -6  -2   85.19    8.20
   4   6   2   83.59    9.40
   4  -6  -2   76.59    8.30
   4   6   2   72.29    9.70
  -4   6  -2   68.69    9.50
  -4  -6   2   76.39    9.10
  -4   6  -2   78.99    9.80
  -4  -6   2   90.59   11.40
   4  -6  -2   99.89   12.40
  -4   6  -2   75.39   10.40
   4  -6  -2   68.79    9.00
  -4  -6   2   81.39   11.50
   4   6   2   63.39    9.20
  -6  -6  -2   -0.30    9.90
   6  -6   2   -0.50    3.60
  -6  -6  -2   -1.40    5.90
   6  -6   2   12.90    6.80
  -6  -6  -2   -7.80    7.80
   6  -6   2    7.50    6.00
  -6   6   2    0.60    6.90
   6  -6   2   13.70    9.10
  -6   6   2    0.60    6.30
  -6  -6  -2   13.90    7.50
  -6   6   2    5.00    5.00
  -6  -6  -2   -3.00    8.10
   6  -6   2    8.60    4.90
   6   6  -2   15.80    7.40
   6   6  -2    8.20    8.50
   6   6  -2   14.60    6.80
   6  -6   2   12.70    5.60
  -6   6   2    8.30    7.70
  -6  -6  -2   -6.50    6.40
  -6  -6   2   -1.90    7.20
  -6  -6   2    7.80    6.60
   6  -6  -2   10.10    5.40
   6  -6  -2   -4.30    6.20
  -6   6  -2   -2.30    6.80
   6  -6  -2   -1.10    6.30
  -6   6  -2    7.30    7.70
   6   6   2    3.30    6.00
   6   6   2   -7.80    6.90
  -6  -6   2    2.60    5.10
   6   6   2    1.50    7.80
  -6   6  -2    6.80    7.70
  -6  -6   2    5.00    4.70
  -6  -6   2    8.20    7.30
   6  -6  -2    1.50    7.00
   8   6  -2   76.29   18.00
  -8  -6  -2  103.99   13.00
   8  -6   2   87.29   15.50
  -8   6   2  140.39   21.30
   8  -6   2   94.59   14.50
  -8  -6  -2  116.89   19.70
  -8   6   2   88.49   17.10
   8   6  -2   96.99   17.30
   8  -6   2   79.59   15.20
  -8  -6  -2  113.19   19.90
   8   6   2  128.29   18.10
  -8  -6   2  108.99   19.50
   8  -6  -2   82.99   16.00
  -8   6  -2   87.79   19.60
  -8  -6   2  108.39   16.60
  -8  -6   2   59.79   18.80
   8   6   2   84.89   18.50
   8   6   2   80.39   17.90
   8  -6  -2   74.29   14.30
  -8   6  -2   90.89   17.80
  -8  -6   2  109.99   15.20
  -8   6  -2   86.39   19.60
  -8  -6   2   90.39   13.60
   1  -7   2   36.00    5.90
   1  -7   2   26.60    4.30
   1  -7   2   33.50    3.70
   1   7  -2   28.30    4.20
   1  -7   2   31.80    3.40
  -1   7   2   31.50    4.90
  -1  -7  -2   36.10    5.00
   1  -7   2   30.00    3.00
   1   7  -2   27.80    4.10
   1  -7   2   24.70    4.30
  -1  -7  -2   37.90    5.30
  -1  -7  -2   31.10    4.30
   1  -7   2   30.10    2.80
   1  -7   2   35.50    4.40
  -1  -7  -2   26.60    3.60
  -1  -7  -2   33.70    5.20
   1   7  -2   30.70    4.90
  -1   7   2   29.70    2.60
   1  -7   2   35.80    4.40
  -1  -7  -2   27.90    4.40
  -1   7   2   31.30    4.30
  -1   7   2   30.80    4.80
   1  -7   2   39.60    6.20
   1   7  -2   31.90    4.40
   1   7  -2   39.50    5.10
  -1   7   2   35.80    5.30
  -1   7   2   34.50    4.20
  -1   7   2   33.20    4.10
  -1  -7  -2   25.10    4.20
  -1   7   2   37.50    4.40
   1  -7  -2   34.00    5.20
  -1  -7   2   29.80    4.30
  -1   7  -2   39.20    5.00
   1  -7  -2   32.30    4.50
  -1   7  -2   33.90    3.90
   1  -7  -2   35.70    4.30
   1  -7  -2   42.10    5.40
  -1  -7   2   27.60    4.20
   1   7   2   26.70    4.30
   1   7   2   34.10    5.10
  -1   7  -2   24.30    4.70
  -1  -7   2   24.00    3.90
   1  -7  -2   30.90    4.40
   1  -7  -2   35.70    5.20
  -1   7  -2   35.70    4.50
   1  -7  -2   30.90    3.90
  -1  -7   2   18.80    3.90
   1   7   2   25.90    4.50
  -1   7  -2   30.90    3.60
  -1  -7   2   39.00    5.70
   1   7   2   30.30    4.20
   1   7   2   33.50    4.60
   1   7   2   30.80    4.50
   1   7   2   33.10    4.60
   3   7  -2    7.60    3.30
  -3   7   2   11.00    3.80
  -3  -7  -2   13.10    4.50
   3   7  -2   10.40    4.20
   3  -7   2   13.80    3.80
  -3   7   2   11.00    3.90
   3  -7   2   15.70    3.70
   3  -7   2   18.00    5.60
  -3  -7  -2   17.70    3.30
   3  -7   2    3.90    3.80
  -3  -7  -2    6.60    4.40
  -3  -7  -2   15.20    5.40
   3   7  -2   11.50    4.30
  -3   7   2   14.10    2.60
   3  -7   2   22.10    5.60
  -3   7   2   19.40    4.00
   3   7  -2   15.80    3.80
   3   7  -2   14.60    4.50
   3   7  -2    7.30    4.60
  -3   7   2   13.70    2.90
   3  -7   2   10.10    3.80
  -3  -7  -2   18.40    4.90
   3  -7   2   11.40    3.20
  -3   7   2   12.60    4.10
   3  -7   2    1.30    4.40
   3  -7  -2   12.50    5.60
   3   7   2   17.70    3.40
  -3  -7   2   14.10    4.20
   3   7   2   12.60    4.10
  -3  -7   2    4.10    5.10
  -3   7  -2   10.30    4.40
  -3   7  -2    6.00    4.10
  -3  -7   2   17.80    4.90
   3  -7  -2   10.40    2.70
   3  -7  -2   12.30    3.40
   3   7   2    5.50    3.30
   3  -7  -2   13.10    3.50
   3   7   2    8.10    4.00
   3  -7  -2   18.90    5.10
  -3   7  -2    6.50    3.40
   3  -7  -2   18.00    5.00
  -3   7  -2    7.50    4.00
   3  -7  -2   11.30    3.40
   3   7   2    8.60    3.80
  -3  -7   2   12.40    5.00
   3   7   2    9.00    3.80
   3   7   2   14.80    4.80
   3  -7  -2   12.70    3.90
  -3  -7   2   18.00    4.80
  -3   7  -2    8.40    4.90
  -3  -7   2   10.60    3.40
   5  -7   2   34.60    4.70
  -5   7   2   29.10    7.10
  -5   7   2   30.60    6.30
   5   7  -2   27.20    7.10
  -5   7   2   18.90    6.30
   5  -7   2   36.50    5.60
  -5  -7  -2   39.10    7.00
  -5  -7  -2   48.00    9.80
   5   7  -2   29.60    7.80
  -5  -7  -2   26.30    7.00
   5  -7   2   38.00    7.10
   5  -7   2   14.30    7.70
   5  -7   2   35.10    4.60
   5   7  -2   30.40    7.30
  -5   7   2   29.90    8.10
   5   7  -2   36.20    9.00
  -5  -7  -2   45.60   10.90
   5   7   2   29.30    9.70
   5  -7  -2   28.90    6.60
  -5   7  -2   33.10    8.10
  -5  -7   2   38.20    6.60
   5  -7  -2   32.90    6.10
  -5  -7   2   22.20    6.60
  -5   7  -2   24.40    7.10
   5   7   2   45.20    9.70
   5  -7  -2   28.50    5.80
   5   7   2   37.20    7.70
  -5  -7   2   36.80    7.10
   5   7   2   20.50    7.70
  -5   7  -2   33.40    8.60
  -5   7  -2   55.69    9.80
  -5  -7   2   36.10    7.40
   5  -7  -2   29.60    7.30
   5  -7  -2   33.50    7.00
   7  -7   2    4.10    6.70
   7  -7   2   -0.20    8.40
  -7  -7  -2   -5.10   10.10
   7   7  -2   11.50   11.30
  -7  -7  -2    7.20   11.70
   7  -7   2   -1.90    4.40
  -7   7   2    7.70   10.90
   7   7  -2   -6.40    9.20
  -7   7   2    6.80    7.20
  -7   7   2  -10.30    8.00
   7  -7   2   -2.40    7.00
   7  -7   2    4.40    7.70
  -7  -7  -2   -4.50    7.40
   7  -7  -2   -5.40    7.10
  -7   7  -2   11.00   10.60
  -7  -7   2    6.40    9.60
  -7  -7   2    8.70    8.10
  -7   7  -2  -13.00    9.10
   7  -7  -2    6.40    9.10
   7   7   2  -18.40    9.40
  -7  -7   2    5.90    7.50
   7   7   2   13.40   10.90
   7   7   2   -2.10    7.60
  -7  -7   2  -11.30   10.10
  -7   7  -2    8.50   10.60
  -9  -7  -2   31.30   20.70
  -9  -7  -2   21.10   20.40
   9   7  -2   14.50   13.80
  -9   7   2  -19.10   15.40
   9   7  -2   25.10   16.10
  -9   7   2    1.30   16.50
   9  -7   2   -1.10   13.30
   9   7  -2   19.30   18.50
   9  -7   2    3.10   12.70
   9   7   2    3.90   12.90
  -9  -7   2   37.90   17.70
  -9   7  -2   -6.90   17.10
  -9  -7   2   13.30   13.30
  -9   7  -2    7.20   17.20
   9  -7  -2   12.10   12.30
  -9  -7   2   45.60   18.90
   9   7   2   11.10   17.20
   9  -7  -2   -6.00   17.00
   9   7   2   -1.50   14.10
  -9  -7   2   35.80   19.40
  -9   7  -2  -33.00   16.90
   0  -8  -2   -2.60    1.90
   0   8  -2   -0.70    2.00
   0  -8  -2    0.30    2.80
   0  -8  -2   -0.30    2.00
   0   8  -2    0.70    1.90
   0   8   2    0.90    1.70
   0   8   2    4.30    2.30
   0   8  -2    3.50    1.80
   0   8   2    2.90    2.50
   0  -8  -2    0.10    2.30
   0  -8   2    0.60    2.00
   0   8   2    2.20    2.40
   0  -8   2   -0.20    2.40
   0   8  -2   -3.60    2.20
   0  -8  -2   -3.00    2.10
   0  -8   2    0.90    1.60
   0  -8  -2    0.30    2.60
   0  -8   2    1.10    1.20
   0   8  -2   -1.50    1.60
   0   8   2    0.00    2.20
   0  -8  -2    1.40    1.90
   0   8  -2   -7.00    2.60
   0   8   2   -0.70    1.90
   0   8   2   -0.40    2.40
   0   8  -2    0.00    1.80
   0  -8   2   -0.90    1.90
   0  -8   2   -0.50    1.70
   2  -8   2  956.40   56.69
  -2   8   2  880.21   58.69
  -2   8   2  924.21   56.49
   2  -8   2  906.71   59.09
   2  -8   2  898.31   58.09
   2  -8   2  906.11   57.49
   2   8  -2  856.51   57.69
  -2  -8  -2  885.91   57.69
  -2   8   2  877.71   58.69
   2   8  -2  902.91   57.89
  -2   8   2  956.40   58.29
  -2  -8  -2  838.02   58.29
  -2  -8  -2  861.41   57.39
   2  -8   2  909.61   57.99
   2   8  -2  842.72   58.99
  -2   8   2  920.41   56.59
   2   8  -2  857.51   57.99
  -2  -8  -2  849.72   58.19
  -2   8   2  909.11   57.39
  -2  -8  -2  897.41   57.39
  -2   8   2  926.21   58.59
   2  -8   2  848.62   59.09
   2  -8   2  901.71   57.99
   2  -8   2  895.11   58.09
  -2  -8  -2  835.52   57.79
  -2   8  -2  867.71   57.99
  -2  -8   2  823.32   58.99
   2   8   2  898.81   57.39
   2   8   2  889.91   58.19
  -2  -8   2  891.51   56.29
   2   8   2  889.91   57.89
  -2   8  -2  891.51   59.19
   2   8   2  897.41   58.09
  -2   8  -2  869.21   59.29
   2  -8  -2  940.91   59.19
  -2  -8   2  889.01   57.99
  -2  -8   2  852.51   57.89
   2   8   2  830.82   57.49
  -2   8  -2  904.91   58.09
  -2  -8   2  862.21   58.09
  -2   8  -2  918.71   57.89
   2  -8  -2  920.91   58.29
   4  -8   2  102.79   12.70
  -4   8   2   94.89   10.90
  -4  -8  -2  114.89   13.90
   4  -8   2  104.19   14.00
   4   8  -2  111.29   11.20
   4  -8   2  108.39   10.20
   4   8  -2  105.09   12.00
   4  -8   2  107.59   10.20
  -4  -8  -2   91.89    8.90
  -4   8   2  112.89   12.50
   4   8  -2  103.59   11.70
   4  -8   2  118.99   12.60
   4   8  -2   98.09   13.20
  -4  -8  -2  118.59   12.30
  -4   8   2   99.29   10.90
  -4  -8  -2   88.99   10.70
  -4  -8  -2  119.09   12.40
   4  -8   2  106.49   12.80
  -4   8   2  105.19   11.50
   4  -8   2  109.39    9.80
   4  -8   2  112.69   13.50
  -4   8  -2  109.99   13.00
   4  -8  -2  103.89   10.20
  -4  -8   2  106.69   11.50
  -4   8  -2  106.69   11.70
   4  -8  -2  112.79   12.80
  -4   8  -2  107.39   11.70
   4  -8  -2  106.19    9.90
  -4  -8   2   78.09   12.50
   4   8   2  111.59   12.10
  -4   8  -2   92.89   12.30
   4  -8  -2  103.69    9.30
   4  -8  -2   99.49   12.70
   4   8   2  116.29   13.30
  -4  -8   2  110.29   11.70
  -4  -8   2  122.19   11.30
   4  -8  -2  106.89   10.60
   4   8   2  108.89   11.90
  -4  -8   2  104.99   10.80
   4   8   2  105.29   12.20
  -4  -8   2  106.39   13.50
   4   8   2   95.09   10.90
  -4   8  -2  137.89   13.00
   4   8   2  112.89   12.20
  -6   8   2   38.20   11.40
   6  -8   2   49.50    7.30
  -6   8   2   34.70    7.80
  -6  -8  -2   59.09   12.60
   6  -8   2   53.79    7.70
   6  -8   2   40.90    6.70
  -6  -8  -2   35.10    8.90
   6   8  -2   47.20   11.40
   6  -8   2   29.50    8.50
   6   8  -2   51.99   11.30
   6  -8   2   52.99    6.90
   6  -8   2   50.49    7.10
  -6   8   2   52.49    9.90
  -6   8   2   50.09   11.10
  -6  -8  -2   40.00    8.80
  -6   8  -2   59.09   11.30
  -6  -8   2   54.79   10.50
   6   8   2   37.20    9.20
   6  -8  -2   31.30    8.30
   6  -8  -2   41.80    8.60
  -6   8  -2   50.39   11.10
  -6  -8   2   29.40    7.80
  -6  -8   2   48.10    6.70
   6   8   2   42.90   10.90
   6  -8  -2   29.60    8.00
   6  -8  -2   56.29   10.40
   6   8   2   53.79   11.40
   6  -8  -2   45.40    8.40
  -6   8  -2   41.80   10.00
  -6  -8   2   51.89   10.10
  -6  -8   2   37.00   10.10
  -6  -8   2   42.40    7.70
  -8  -8  -2  210.48   28.80
   8   8  -2  224.58   27.60
  -8   8   2  206.58   27.00
  -8   8   2  233.98   28.70
   8  -8   2  263.97   25.40
  -8  -8  -2  199.08   28.20
   8  -8   2  248.48   24.20
   8  -8   2  232.08   25.30
  -8  -8  -2  226.28   23.00
   8   8   2  198.88   27.30
   8  -8  -2  230.58   24.80
  -8   8  -2  210.78   28.90
   8   8   2  197.78   24.80
  -8  -8   2  217.38   25.70
  -8   8  -2  271.27   28.80
   8  -8  -2  222.88   26.00
  -8  -8   2  215.08   29.30
  -8  -8   2  189.48   23.40
   8   8   2  220.48   29.30
  -8  -8   2  216.48   23.20
  -8   8  -2  218.98   28.30
  -8  -8   2  195.58   26.00
   1   9  -2    1.40    2.50
  -1  -9  -2   -0.80    2.50
   1   9  -2    0.50    3.00
   1  -9   2   -1.10    2.00
  -1  -9  -2    4.90    3.70
  -1  -9  -2   -1.20    1.80
   1  -9   2    5.90    4.70
   1  -9   2    2.70    2.40
   1  -9   2    1.90    1.80
  -1   9   2   -1.20    2.20
   1   9  -2   -1.20    2.60
  -1   9   2   -0.30    3.00
   1  -9   2   -0.70    2.10
  -1   9   2    3.00    2.40
   1  -9   2   -1.20    2.50
  -1   9   2    1.40    3.10
  -1  -9  -2    2.50    2.20
   1  -9   2   -3.40    3.70
   1   9  -2    0.50    2.40
   1  -9   2    0.40    1.00
   1  -9   2   -0.10    2.10
   1   9  -2    2.40    3.90
  -1  -9  -2    3.50    3.00
  -1   9   2   -1.10    2.10
  -1  -9  -2   -0.70    2.30
  -1  -9  -2    3.60    3.40
  -1   9   2    0.60    2.70
   1  -9   2    0.90    1.60
   1   9  -2    3.50    2.30
  -1  -9  -2    1.90    2.70
   1  -9   2    2.80    3.00
   1  -9  -2    0.10    2.30
   1  -9  -2    0.60    3.30
   1   9   2    1.90    2.50
   1   9   2   -2.60    2.00
   1  -9  -2    1.70    2.40
   1   9   2   -2.80    2.70
   1   9   2    0.80    2.80
  -1   9  -2    2.10    2.00
  -1   9  -2   -2.10    2.20
   1  -9  -2   -0.10    2.50
  -1  -9   2   -1.00    2.50
   1   9   2    0.70    2.80
  -1  -9   2    1.60    2.60
   1  -9  -2   -1.60    2.00
  -1   9  -2    0.30    2.70
  -1  -9   2   -2.70    1.90
  -1  -9   2    0.00    2.70
   1   9   2   -0.30    3.20
   1  -9  -2    1.90    3.80
  -1   9  -2   -0.10    1.70
  -1   9  -2   -2.20    3.40
   1   9   2   -3.80    2.80
   1  -9  -2   -1.60    2.40
  -1  -9   2    0.40    3.20
  -3  -9  -2   40.10    7.50
  -3  -9  -2   50.49    7.70
  -3  -9  -2   32.60    6.50
  -3  -9  -2   56.39    7.20
   3  -9   2   52.39    5.40
   3   9  -2   50.99    8.40
   3   9  -2   31.10    6.20
   3   9  -2   49.20    6.20
  -3   9   2   46.90    4.70
   3   9  -2   51.59    7.80
   3  -9   2   60.29    8.20
  -3   9   2   50.29    7.40
   3  -9   2   42.90    7.10
   3  -9   2   43.60    6.20
   3  -9   2   52.29    9.30
   3  -9   2   40.40    6.40
  -3  -9  -2   33.80    7.40
   3   9  -2   49.00    7.40
  -3   9   2   44.60    4.80
  -3  -9  -2   48.00    6.30
   3   9  -2   40.80    7.00
   3  -9   2   30.50    6.70
  -3   9   2   41.30    5.80
  -3   9   2   41.80    6.80
  -3   9   2   58.79    8.00
   3  -9   2   55.69    9.20
  -3  -9   2   45.70    6.00
  -3  -9   2   41.30    6.90
  -3  -9   2   56.09    7.80
  -3  -9   2   50.39    7.40
   3   9   2   44.70    6.40
   3   9   2   52.49    7.80
   3  -9  -2   56.69    6.60
   3   9   2   31.50    6.40
  -3  -9   2   57.89    8.50
   3   9   2   51.79    8.00
  -3   9  -2   38.90    7.60
   3   9   2   52.09    8.30
   3  -9  -2   49.50    7.40
  -3   9  -2   55.79    7.70
   3  -9  -2   47.70    4.60
  -3  -9   2   62.49   10.00
   3  -9  -2   54.79    7.10
   3   9   2   41.70    6.60
   3  -9  -2   55.79    6.70
   3   9   2   43.70    6.90
  -3   9  -2   55.89    8.50
   3   9   2   36.20    6.10
   3  -9  -2   40.30    8.00
  -3   9  -2   53.39    7.90
   3  -9  -2   27.70    7.00
   3  -9  -2   42.80    7.00
  -5   9   2    8.90    6.70
  -5   9   2    6.80    6.40
   5  -9   2    8.60    4.30
   5   9  -2   -0.70    7.30
   5   9  -2    2.10    6.10
  -5  -9  -2   10.00    5.80
   5  -9   2    2.60    7.70
  -5   9   2   13.30    5.60
   5  -9   2   -1.50    4.40
  -5  -9  -2    0.80    7.00
   5   9  -2   10.10    6.60
   5  -9   2    8.80    5.10
  -5   9   2    6.10    5.70
  -5  -9  -2    4.90    3.40
   5   9  -2  -13.60    6.30
  -5  -9  -2   -7.10    5.30
   5  -9  -2    7.60    5.70
  -5   9  -2    7.50    6.80
  -5   9  -2   -0.60    6.30
   5  -9  -2    1.20    4.70
   5  -9  -2   -0.80    4.80
  -5  -9   2    2.70    5.40
  -5   9  -2    3.00    7.70
   5  -9  -2    9.70    6.50
   5   9   2    5.90    5.20
  -5  -9   2   -6.90    5.00
  -5   9  -2    3.40    6.00
  -5  -9   2    3.50    5.80
   5   9   2    2.10    7.50
   5  -9  -2    6.70    4.40
   5  -9  -2    0.70    5.00
   5   9   2   -3.60    5.60
   7  -9   2    9.40    8.10
  -7  -9  -2    2.90   12.40
   7   9  -2    9.10   10.60
  -7  -9  -2    9.60   11.60
  -7  -9  -2   13.30   10.10
  -7   9   2    8.30    8.10
  -7  -9  -2   16.20    9.00
   7  -9   2   -6.40    5.80
   7   9  -2    9.90   13.10
  -7   9   2   -1.60    9.40
  -7   9   2   -1.40   10.50
  -7   9   2    8.30    9.70
   7  -9   2   -3.80    8.10
   7  -9   2   -3.10    5.60
  -7   9  -2    0.60   10.70
   7  -9  -2    7.90    6.90
   7   9   2    1.30    8.70
  -7   9  -2   17.10   10.60
   7   9   2  -10.70   10.90
  -7  -9   2  -12.40   11.50
  -7  -9   2   14.20    5.10
  -7   9  -2   13.70   11.20
  -7  -9   2    4.30    8.90
   7  -9  -2    6.60    9.10
  -7  -9   2   16.00    8.40
   7   9   2    0.70    9.10
   7  -9  -2  -10.10    8.20
   9   9  -2   -0.80   13.30
   9  -9   2    1.60   12.70
   9   9  -2    5.30   15.70
  -9  -9  -2   -6.00   19.50
   9  -9   2   23.60   14.20
  -9   9   2    3.60   17.20
   9   9  -2   21.90   19.40
  -9  -9  -2   52.89   37.30
  -9   9   2   10.30   16.90
  -9  -9   2    1.20   14.80
  -9   9  -2    8.10   17.70
   9   9   2    5.20   13.10
   9  -9  -2    5.70   12.80
   9   9   2   -9.90   17.60
   9   9   2   -2.40   16.70
   9  -9  -2   17.30   17.60
  -9  -9   2   -0.40   13.80
  -9  -9   2    2.50   17.10
  -9   9  -2   18.40   17.80
  -9  -9   2    7.10   18.00
  -9  -9   2    4.40   19.30
  -9   9  -2   -2.50   20.50
   0  10   2  800.82   49.70
   0 -10  -2  763.72   49.99
   0  10  -2  765.92   48.80
   0 -10  -2  730.63   49.99
   0 -10  -2  760.12   49.90
   0 -10   2  786.52   49.50
   0 -10  -2  736.53   50.49
   0 -10  -2  767.82   49.20
   0 -10  -2  791.72   50.99
   0  10  -2  702.23   52.09
   0 -10   2  747.13   49.70
   0  10   2  765.12   49.70
   0  10  -2  751.52   49.00
   0  10   2  777.52   50.59
   0  10   2  803.12   50.09
   0 -10   2  745.33   49.30
   0  10   2  783.82   49.40
   0 -10   2  774.72   49.20
   0 -10  -2  742.43   50.39
   0  10   2  737.03   50.39
   0 -10   2  756.32   50.39
   0  10  -2  772.02   49.00
   0  10  -2  755.12   49.60
   0  10  -2  772.92   50.09
   0 -10   2  740.33   52.09
   2 -10   2  295.07   24.70
   2  10  -2  302.57   22.80
  -2  10   2  307.37   23.60
   2 -10   2  305.57   20.10
  -2  10   2  315.97   23.20
  -2 -10  -2  294.57   23.20
   2  10  -2  319.47   22.50
  -2 -10  -2  293.67   21.70
  -2 -10  -2  308.87   22.10
   2  10  -2  294.27   22.90
   2 -10   2  301.97   20.80
   2 -10   2  287.27   24.20
   2 -10   2  301.27   22.10
   2  10  -2  289.07   22.30
  -2  10   2  312.37   23.60
  -2  10   2  327.57   21.30
  -2 -10  -2  316.97   22.50
  -2  10   2  304.77   21.00
   2 -10   2  322.37   23.30
   2 -10   2  292.07   24.30
  -2 -10  -2  322.07   23.40
   2  10  -2  318.27   23.90
   2 -10   2  326.57   22.50
   2 -10   2  315.37   20.20
   2 -10   2  317.17   22.60
  -2  10   2  304.57   23.70
  -2  10   2  317.97   20.50
  -2  10   2  322.47   21.10
   2 -10  -2  321.47   22.30
   2  10   2  304.37   23.00
  -2  10  -2  307.67   24.20
   2 -10  -2  289.87   23.40
  -2 -10   2  327.67   22.90
   2 -10  -2  318.47   21.80
  -2 -10   2  276.27   22.80
   2 -10  -2  316.57   21.90
  -2 -10   2  310.57   24.10
  -2 -10   2  329.37   23.20
  -2  10  -2  316.27   22.30
   2 -10  -2  310.67   21.20
   2  10   2  320.67   22.40
   2  10   2  310.67   23.20
   2 -10  -2  315.07   24.10
   2  10   2  298.17   22.20
   2  10   2  311.57   23.10
   2 -10  -2  298.27   23.00
   2  10   2  299.97   22.00
  -2 -10   2  312.27   22.80
   2  10   2  330.17   23.60
   2  10   2  306.67   22.50
   4 -10   2   10.80    4.60
  -4  10   2    4.40    4.50
   4  10  -2    8.40    6.40
   4 -10   2    7.50    8.20
   4 -10   2    1.80    3.70
  -4  10   2   14.40    6.30
   4  10  -2    0.40    4.50
  -4 -10  -2    3.70    5.10
   4  10  -2   12.10    7.00
  -4  10   2    7.80    5.30
  -4 -10  -2   10.60    4.00
   4 -10   2    1.40    7.50
   4 -10   2    8.60    4.00
  -4  10   2   -0.70    4.10
  -4 -10  -2    7.30    4.90
   4  10  -2    3.40    4.70
   4 -10   2    4.20    3.30
   4 -10   2    0.20    5.80
  -4 -10  -2    7.20    5.40
  -4 -10   2    3.20    5.20
   4  10   2    8.30    6.10
   4 -10  -2    9.20    4.60
   4 -10  -2    5.00    3.00
  -4  10  -2    2.10    5.20
   4  10   2   -0.20    5.20
  -4  10  -2    9.60    5.80
  -4  10  -2    9.60    5.00
  -4  10  -2   -0.10    4.60
  -4 -10   2    7.60    5.30
   4 -10  -2   11.30    4.80
  -4 -10   2    7.00    4.30
  -4 -10   2   10.80    5.20
   4  10   2    2.40    4.20
   4  10   2    5.50    5.40
   4 -10  -2    1.50    4.80
   4 -10  -2    4.30    6.00
   4 -10  -2    1.10    4.30
  -4  10  -2   15.80    6.30
   6  10  -2   75.39   13.80
  -6  10   2   96.89   15.60
  -6 -10  -2  137.69   15.90
   6 -10   2   98.89   12.40
   6 -10   2   91.89   11.10
  -6 -10  -2  110.59   14.90
  -6 -10  -2  104.49   17.20
   6 -10   2  107.89   11.50
  -6  10   2  133.09   17.20
  -6  10   2  107.29   14.80
   6  10  -2  123.89   17.80
   6 -10   2  121.09   14.40
   6 -10   2  115.59   11.10
  -6  10   2  110.69   15.10
   6 -10  -2  116.49   13.70
   6 -10  -2  109.09   15.30
   6 -10  -2  125.99   14.80
   6  10   2  140.69   15.80
  -6  10  -2  102.79   15.00
  -6  10  -2  138.99   17.50
  -6 -10   2  118.29   15.60
   6  10   2   88.59   14.70
  -6 -10   2  120.89   13.80
   6 -10  -2   97.69   13.90
   6  10   2  124.79   17.30
  -6  10  -2  136.19   17.80
  -6 -10   2  107.09   14.20
  -6  10  -2  127.89   16.60
   6 -10  -2  129.19   12.70
   6 -10  -2  103.69   13.10
  -6 -10   2  111.19   14.80
  -6 -10   2  139.89   18.40
  -6 -10   2  121.39   12.20
   8 -10   2  116.89   21.40
   8  10  -2  118.69   21.80
  -8 -10  -2   94.59   22.10
  -8  10   2   76.79   17.30
   8 -10   2  108.79   19.10
   8 -10   2   89.99   19.90
   8  10  -2  119.69   20.90
  -8 -10  -2  101.09   16.40
  -8  10   2  121.39   21.00
   8  10  -2   67.29   15.50
  -8 -10  -2   78.29   21.10
  -8  10  -2   96.89   19.30
  -8 -10   2   77.19   20.40
  -8 -10   2  113.79   17.00
   8  10   2  111.99   18.20
  -8 -10   2   86.49   16.40
  -8  10  -2  143.99   22.80
   8 -10  -2  113.19   15.80
  -8 -10   2   88.29   18.00
  -8  10  -2   96.69   19.60
   8 -10  -2  109.69   17.70
   8  10   2   97.39   29.80
   8  10   2   82.39   17.50
   8 -10  -2  116.89   18.50
   1 -11   2   59.39    5.50
  -1 -11  -2   58.19    5.70
  -1  11   2   63.29    7.00
   1 -11   2   50.99    7.70
   1 -11   2   60.29    9.10
  -1  11   2   60.39    6.80
  -1  11   2   55.29    8.10
   1  11  -2   49.20    6.80
  -1 -11  -2   62.09    6.50
  -1  11   2   66.19    8.70
   1  11  -2   53.59    4.70
   1  11  -2   51.09    7.00
  -1  11   2   54.19    6.40
  -1 -11  -2   55.39    9.10
   1 -11   2   63.99    7.50
   1 -11   2   57.59    9.80
  -1 -11  -2   62.49    7.90
  -1 -11  -2   62.29    8.40
   1 -11   2   60.69    7.00
   1  11  -2   60.69    7.70
   1  11  -2   63.39    8.20
   1  11  -2   49.20    6.50
  -1 -11  -2   38.00    6.60
  -1 -11  -2   53.89    7.60
  -1 -11  -2   53.29    8.50
   1 -11   2   50.69    7.30
   1  11  -2   42.80    8.70
   1 -11   2   58.49    6.00
   1 -11   2   54.49    6.50
   1 -11   2   55.89    6.20
   1  11   2   54.19    6.40
  -1 -11   2   55.69    7.50
   1 -11  -2   55.49    7.20
  -1  11  -2   50.89    7.10
  -1  11  -2   49.70    8.70
   1  11   2   55.99    7.30
  -1  11  -2   55.39    5.50
  -1 -11   2   49.80    6.50
  -1  11  -2   55.79    5.90
  -1  11  -2   57.09    7.60
   1  11   2   66.19    8.50
   1 -11  -2   57.79    8.10
   1 -11  -2   56.19    6.70
  -1 -11   2   59.59    7.30
   1 -11  -2   68.19    9.20
   1  11   2   40.60    7.00
   1  11   2   59.99    6.20
   1 -11  -2   51.19    6.60
   1 -11  -2   55.59    6.90
  -1 -11   2   46.30    7.60
   1  11   2   62.59    8.20
   1  11   2   42.50    6.70
   1 -11  -2   65.09    8.50
   1  11   2   52.29    7.60
  -3 -11  -2   66.49   13.80
   3  11  -2   47.60    6.20
  -3  11   2   40.40    4.90
  -3  11   2   58.39    8.20
   3  11  -2   38.70    7.30
   3 -11   2   55.29    9.50
   3 -11   2   44.60    8.90
  -3 -11  -2   56.39    8.10
  -3  11   2   59.79    8.70
   3 -11   2   63.49    8.50
  -3 -11  -2   26.10    7.70
  -3 -11  -2   44.30    7.00
   3 -11   2   49.50    8.40
   3 -11   2   46.60    6.70
  -3 -11  -2   48.50    7.80
   3  11  -2   48.90    7.80
  -3  11   2   31.60    7.00
   3 -11   2   55.89    7.90
   3 -11   2   32.00    8.00
   3  11  -2   33.90    8.40
  -3  11   2   48.70    6.10
  -3 -11  -2   52.69    8.80
   3  11  -2   51.09    8.10
   3 -11   2   46.90    5.50
   3  11  -2   42.10    7.70
  -3  11   2   46.80    5.80
   3 -11  -2   49.40    8.30
  -3 -11   2   37.30    7.00
   3  11   2   49.70    9.10
   3  11   2   26.10    6.40
   3 -11  -2   59.09   10.40
   3  11   2   38.50   10.50
   3 -11  -2   50.29    6.70
   3  11   2   38.50    7.70
   3 -11  -2   70.19   13.00
  -3  11  -2   41.90    6.90
  -3 -11   2   15.40   13.70
  -3  11  -2   55.79    8.40
  -3 -11   2   35.90    7.30
   3 -11  -2   60.09    8.00
  -3  11  -2   46.00    8.60
  -3  11  -2   53.59    8.00
   3  11   2   62.19    8.40
   3  11   2   50.69    8.60
  -3 -11   2   43.70    5.70
   3 -11  -2   43.60    7.00
   3  11   2   55.19    7.50
   3  11   2   52.49    7.20
  -3 -11   2   41.50    7.30
  -3 -11   2   42.80    7.30
   3  11   2   52.39    7.50
   3 -11  -2   46.70    5.30
   5 -11   2   45.90    7.30
  -5  11   2   47.80   10.50
  -5 -11  -2   40.00    9.00
   5 -11   2   39.40    6.70
   5 -11   2   26.60    6.60
   5  11  -2   48.70    9.10
   5  11  -2   63.89   12.80
  -5 -11  -2   43.00    8.90
  -5 -11  -2   51.19   11.10
  -5 -11  -2   59.99    8.10
  -5  11   2   43.70    8.00
  -5  11   2   43.50    8.60
   5  11  -2   69.09   11.70
  -5  11   2   43.30   10.10
  -5 -11   2   56.79    9.60
   5  11   2   49.20    8.50
  -5 -11   2   52.89    9.40
   5 -11  -2   42.90    6.50
  -5  11  -2   60.69   12.20
  -5 -11   2   56.69    8.30
  -5  11  -2   41.70    9.10
   5 -11  -2   58.49    8.70
   5 -11  -2   50.09    8.80
  -5  11  -2   40.70    9.40
   5  11   2   39.70    9.30
   5 -11  -2   45.30    7.50
   5 -11  -2   46.30    8.10
  -5 -11   2   50.69    7.70
   5  11   2   63.99   11.60
  -5  11  -2   28.90    9.10
  -7  11   2    8.60   12.10
  -7 -11  -2   22.70   14.30
  -7  11   2   20.70   10.40
  -7 -11  -2   16.20   10.80
   7 -11   2    7.00    8.30
   7 -11   2   18.90    7.50
   7  11  -2   13.60    9.60
   7 -11   2   12.10    9.70
   7 -11   2   25.10    6.60
   7  11  -2    9.30   13.30
  -7 -11  -2   16.00   10.20
  -7  11   2   -3.10    9.50
   7  11  -2   40.80   13.20
  -7 -11   2   19.70    9.80
   7  11   2   21.50   11.20
  -7 -11   2   -3.30   12.90
  -7  11  -2   26.20   11.40
  -7  11  -2    8.10   13.50
   7  11   2   13.40   13.10
  -7 -11   2   11.10    6.50
   7 -11  -2   15.60    9.90
   7 -11  -2   17.80    8.40
  -7 -11   2   25.70   10.70
   7  11   2   17.20   10.00
  -7  11  -2   18.20   12.40
  -7 -11   2   11.40   10.70
   7 -11  -2    6.10    9.10
   9  11  -2   13.80   13.80
  -9  11   2   24.60   19.30
   9 -11   2   19.40   15.30
   9 -11   2    1.20   13.50
   9  11  -2   24.60   18.50
   9  11  -2  -17.50   19.20
  -9 -11  -2    2.50   21.00
  -9  11   2   54.49   20.00
  -9 -11  -2   20.50   20.70
  -9 -11   2   35.80   21.80
   9  11   2   17.20   13.90
  -9 -11   2   10.70   19.50
   9  11   2   34.20   19.90
  -9  11  -2   34.40   20.40
   9 -11  -2    9.40   13.30
   9 -11  -2   13.10   17.50
  -9  11  -2   30.60   34.20
  -9 -11   2   32.60   16.40
  -9  11  -2   44.00   18.50
  -9 -11   2   23.50   18.10
  -9 -11   2   33.30   21.90
   9  11   2   19.70   16.40
   0 -12  -2  751.62   49.20
   0 -12  -2  734.73   49.60
   0 -12  -2  744.83   48.30
   0 -12   2  743.13   49.80
   0  12   2  736.33   50.09
   0  12  -2  739.13   49.10
   0 -12  -2  757.22   49.50
   0  12   2  720.13   49.30
   0 -12   2  726.13   48.10
   0 -12   2  745.33   48.70
   0 -12  -2  781.02   50.99
   0  12   2  757.02   47.70
   0 -12   2  754.22   52.09
   0 -12   2  704.73   50.09
   0  12   2  722.03   48.30
   0  12  -2  760.22   48.30
   0  12  -2  754.52   48.00
   0  12  -2  736.53   49.80
   0  12   2  734.33   48.80
   0 -12  -2  756.42   49.99
   0  12  -2  783.52   52.09
   0  12  -2  733.43   48.00
   0  12   2  729.03   49.90
   0  12  -2  762.22   49.70
   0  12   2  732.93   50.19
   0 -12  -2  755.32   50.09
   0 -12   2  715.43   49.00
   0 -12   2  780.12   49.00
   2 -12   2   75.59    6.70
  -2  12   2   68.39    7.00
   2  12  -2   77.19    9.40
  -2 -12  -2   71.79    8.90
  -2 -12  -2   86.89    9.30
  -2  12   2   72.49    9.60
  -2  12   2   89.59   10.50
   2 -12   2   71.59    6.90
   2 -12   2   75.59    9.20
  -2 -12  -2   95.69   11.30
  -2 -12  -2   47.70    8.60
  -2  12   2   75.09    7.90
   2 -12   2   76.89   12.20
  -2 -12  -2   71.59    8.30
   2 -12   2   74.69    8.70
   2 -12   2   86.29    9.20
   2  12  -2   69.69    6.70
   2  12  -2   71.39    9.80
   2 -12   2   74.39    9.10
   2  12  -2   84.39    9.00
  -2 -12  -2   61.09    8.90
   2 -12   2   84.89   13.20
   2  12  -2   57.39    9.10
  -2  12   2   67.09    9.30
  -2 -12  -2   67.09    8.10
  -2  12   2   78.69    7.60
   2  12  -2   65.99    9.30
   2 -12   2   66.09    6.40
   2 -12   2   74.09    9.80
  -2  12   2   63.99    9.40
  -2  12  -2   61.79    9.70
   2  12   2   47.70    8.00
   2 -12  -2   81.59    9.40
  -2 -12   2   63.19    8.90
   2 -12  -2   59.99   10.00
   2 -12  -2   74.29    7.60
  -2 -12   2   62.29    8.50
   2  12   2   71.29    9.80
   2 -12  -2   82.39    8.50
   2  12   2   72.59   10.10
  -2 -12   2   66.59    9.30
  -2 -12   2   76.39   11.00
   2  12   2   68.59    9.30
   2  12   2   66.29    8.00
   2  12   2   72.19    9.90
   2 -12  -2   79.69    8.50
  -2 -12   2   68.69    9.40
  -2  12  -2   62.29    8.80
   2 -12  -2   77.79   10.70
   2  12   2   76.99   10.30
  -2  12  -2   72.99    8.20
  -2  12  -2   68.29    9.00
   2  12   2   62.59    9.10
   2 -12  -2   69.79    8.50
  -2 -12   2   76.59    9.30
  -4 -12  -2  162.48   15.40
   4  12  -2  147.69   13.30
  -4  12   2  121.19   15.30
  -4  12   2  140.39   15.60
  -4 -12  -2  132.69   15.10
  -4  12   2  153.48   15.60
  -4  12   2  141.49   13.10
   4 -12   2  132.39   15.60
  -4 -12  -2  136.09   14.50
   4  12  -2  137.39   17.50
   4 -12   2  123.29   15.10
   4 -12   2  142.39   17.70
   4  12  -2  126.69   15.10
  -4 -12  -2  170.58   14.00
   4 -12   2  140.59   11.80
   4 -12   2  161.08   14.40
   4  12  -2  150.68   13.60
  -4 -12   2  151.98   12.70
  -4 -12   2  127.09   15.00
   4 -12  -2  139.69   14.50
   4  12   2  146.59   14.50
   4 -12  -2  149.99   13.40
  -4  12  -2  124.59   14.50
   4  12   2  166.78   14.60
   4 -12  -2  160.08   18.60
  -4  12  -2  151.18   16.30
  -4 -12   2  154.18   15.20
  -4 -12   2  146.09   13.70
  -4 -12   2  144.59   15.00
   4 -12  -2  151.38   10.80
   4 -12  -2  124.29   14.10
   4  12   2  161.88   16.20
   4 -12  -2  137.69   13.90
  -4  12  -2  150.38   15.10
   4 -12  -2  132.69   10.90
  -4  12  -2  142.59   15.00
   4  12   2  152.58   16.30
   6 -12   2  288.47   24.30
   6 -12   2  282.67   20.20
  -6 -12  -2  304.57   28.00
  -6 -12  -2  285.37   20.90
   6  12  -2  292.97   27.10
   6 -12   2  254.87   21.80
   6 -12   2  278.27   22.80
  -6 -12  -2  300.27   25.40
   6  12  -2  276.67   29.00
  -6  12   2  287.57   24.50
  -6  12   2  280.47   27.40
  -6 -12  -2  273.07   26.10
   6  12  -2  297.37   24.90
  -6  12   2  268.67   26.10
  -6 -12   2  283.07   22.60
   6  12   2  283.37   28.20
   6 -12  -2  294.97   23.90
   6 -12  -2  277.57   23.90
  -6  12  -2  303.77   28.60
   6 -12  -2  279.97   25.00
  -6 -12   2  244.48   23.60
   6  12   2  265.37   25.10
  -6 -12   2  300.37   28.10
  -6 -12   2  282.17   25.10
  -6  12  -2  287.97   26.30
  -6  12  -2  321.77   26.60
  -6  12  -2  288.37   27.40
   6 -12  -2  276.97   22.20
   6  12   2  275.67   27.30
   6 -12  -2  293.87   23.00
  -6 -12   2  282.07   25.90
  -8 -12  -2   17.80   13.60
  -8 -12  -2   14.00   17.20
   8 -12   2   13.00   19.30
   8  12  -2   -5.60   11.50
  -8 -12  -2  -27.90   13.30
  -8  12   2  -11.50   14.20
  -8 -12  -2  -13.90   16.30
  -8  12   2   11.90   13.90
   8  12  -2   12.50   13.80
   8 -12   2   11.40   12.30
   8  12  -2   -8.70   15.70
  -8  12   2   -6.90   12.90
   8 -12  -2   -0.80   10.40
   8  12   2   14.10   16.60
  -8 -12   2   -2.20   13.20
   8  12   2    9.90   13.30
  -8  12  -2    0.40   15.20
   8  12   2  -19.50   11.20
  -8 -12   2  -10.20   13.10
   8 -12  -2    5.50   12.90
  -8 -12   2  -27.90   15.40
  -8 -12   2   -2.10   12.70
   8 -12  -2    7.60   11.50
  -8  12  -2   -5.40   21.90
   1 -13   2    9.00    7.60
  -1 -13  -2    2.70    3.40
   1  13  -2   -2.00    3.00
   1  13  -2   -7.70    4.50
   1 -13   2   -4.30    3.70
  -1  13   2    0.80    4.90
  -1 -13  -2    7.50    5.10
  -1 -13  -2    0.10    3.20
  -1 -13  -2    3.70    2.80
   1 -13   2    3.20    3.80
   1  13  -2    2.70    4.10
   1 -13   2    2.70    2.90
  -1  13   2    1.80    4.80
  -1  13   2   -4.20    2.80
  -1 -13  -2    4.50    4.80
  -1  13   2   -1.70    3.70
  -1 -13  -2   -2.70    3.50
   1  13  -2    1.80    1.70
   1 -13   2    0.10    3.70
  -1  13   2    1.80    3.50
   1 -13   2    1.10    2.90
  -1 -13  -2    0.80    3.20
   1 -13   2    5.20    2.40
   1 -13   2    3.90    3.60
   1  13  -2    1.70    3.70
   1 -13   2   -8.40    6.50
  -1  13   2   -2.10    2.70
   1  13  -2    1.90    4.10
  -1 -13  -2   -3.90    5.50
   1 -13   2    2.50    4.00
   1  13  -2   -1.40    5.40
  -1  13   2    2.20    4.30
  -1 -13   2    4.40    3.60
  -1  13  -2   -3.90    3.70
   1  13   2    6.10    4.60
   1  13   2    1.20    2.90
  -1 -13   2    4.60    5.30
  -1 -13   2    5.80    4.40
  -1 -13   2    0.80    3.10
  -1  13  -2    2.10    2.80
   1  13   2   -0.10    3.90
   1 -13  -2    1.70    3.50
   1  13   2   -2.60    3.20
  -1  13  -2    2.60    5.90
  -1  13  -2   -0.10    4.50
   1 -13  -2    0.80    3.80
  -1 -13   2    0.00    3.20
   1 -13  -2    1.90    3.10
   1 -13  -2   -3.00    5.50
   1 -13  -2   -3.60    3.90
  -1  13  -2    0.90    2.30
   1  13   2    0.20    4.90
   1  13   2    0.90    3.80
   1  13   2    1.30    4.30
   1 -13  -2    2.10    3.90
  -1 -13   2    2.10    3.30
   1  13   2    3.30    3.00
   3  13  -2   71.29   10.80
   3  13  -2   80.99   10.30
   3 -13   2   57.19    6.10
  -3  13   2   66.99    9.90
  -3  13   2   59.09    7.50
   3 -13   2   50.99    8.90
   3 -13   2   67.39    6.50
  -3  13   2   51.29    9.00
  -3  13   2   64.89    7.00
   3 -13   2   83.29   12.30
   3 -13   2   56.89    9.10
   3 -13   2   50.39    7.80
  -3  13   2   58.29   10.30
   3 -13   2   65.69   10.00
  -3 -13  -2   52.19    8.30
  -3 -13  -2   83.09    9.70
  -3 -13  -2   79.99    9.80
  -3  13   2   59.79    5.70
   3 -13   2   60.69    6.00
  -3 -13  -2   79.99   10.50
   3  13   2   87.49    9.90
  -3  13  -2   43.90    9.30
  -3  13  -2   46.30    8.20
  -3 -13   2   74.89    9.60
   3 -13  -2   69.59    9.20
   3  13   2   59.19    9.50
   3 -13  -2   49.10    8.50
   3  13   2   44.40    7.80
   3 -13  -2   59.79    9.20
  -3 -13   2   64.79    9.80
   3 -13  -2   62.59   10.30
   3 -13  -2   56.19    7.80
   3  13   2   57.39    9.20
   3  13   2   71.49   10.80
  -3 -13   2   61.89    9.00
  -3 -13   2   65.59   10.50
  -3 -13   2   83.19    9.50
  -3  13  -2   70.19    9.30
   3  13   2   68.59    8.80
   3 -13  -2   59.19    7.10
  -5 -13  -2   -6.50    7.00
   5  13  -2    7.00    9.50
  -5 -13  -2    6.40    7.20
   5 -13   2    6.40    5.20
   5 -13   2   -6.60    4.90
  -5  13   2   -3.50    5.10
  -5 -13  -2    0.90    7.20
   5 -13   2    2.00    4.60
  -5  13   2   -6.00    7.20
   5  13  -2    3.50    6.40
   5  13  -2   12.40    7.20
   5  13  -2   -5.90    5.70
  -5  13   2    8.40    7.80
   5 -13   2    2.50    5.50
   5 -13  -2   -8.00    6.60
  -5  13  -2   -3.20    6.90
   5  13   2    9.20    6.30
  -5 -13   2    2.60    6.20
  -5  13  -2    3.80    7.60
   5 -13  -2   -2.20    4.30
  -5 -13   2    0.10    5.30
  -5  13  -2   18.30    8.70
  -5 -13   2   -6.60    6.60
   5 -13  -2    2.50    6.20
   5 -13  -2    2.70    7.70
   5 -13  -2   13.30    5.90
   5  13   2    5.00    8.90
  -5  13  -2   -4.70    6.40
  -5 -13   2    4.40    7.40
   5  13   2   10.00    7.60
  -7 -13  -2  -12.80   10.60
   7  13  -2   23.10   10.90
   7  13  -2   15.80   13.90
  -7  13   2    1.70   11.10
   7 -13   2    4.60    8.20
   7  13  -2   -1.80   20.70
   7 -13   2   20.40    7.80
  -7  13   2   15.90   16.80
  -7 -13  -2    5.00   13.90
   7 -13   2   10.90   10.40
  -7 -13  -2   -9.60   10.50
  -7  13   2    9.10   10.10
   7 -13  -2    5.00    9.50
  -7  13  -2   24.00   16.70
  -7  13  -2   26.40   12.10
  -7  13  -2    7.80   12.50
  -7 -13   2    1.70   17.00
  -7 -13   2    5.70   11.60
   7  13   2    0.30   13.40
   7 -13  -2   16.70   10.90
   7  13   2   19.10   13.90
  -7 -13   2    7.30   10.70
  -7 -13   2   -2.40    9.70
  -7 -13   2   10.00   11.10
   7  13   2   -7.00    9.60
   7 -13  -2    5.80    9.90
  -9 -13  -2   27.40   22.70
  -9  13   2   -9.50   18.00
  -9 -13  -2   -6.30   17.40
   9 -13   2   20.30   15.30
   9 -13   2   -7.20   13.60
   9  13  -2   21.60   14.70
   9  13  -2    2.90   20.50
   9  13  -2  -29.80   17.20
  -9 -13  -2    7.80   22.30
  -9  13   2   39.30   21.20
   9  13   2   -1.60   15.20
  -9  13  -2   13.60   19.60
  -9 -13   2   21.00   20.90
  -9 -13   2   17.60   21.00
  -9 -13   2    1.60   18.70
  -9 -13   2    6.40   17.80
   9 -13  -2   14.10   15.70
   9  13   2   13.40   19.30
  -9  13  -2  -14.40   18.20
   9  13   2   -0.50   18.30
   0 -14  -2   90.99    9.70
   0 -14   2   85.59   10.80
   0  14   2   77.19    9.30
   0 -14   2   91.59   10.20
   0  14  -2   91.49   11.20
   0 -14  -2   75.69    9.10
   0  14  -2   88.99    8.10
   0 -14  -2   86.69   11.40
   0  14  -2   79.49    8.20
   0  14  -2   79.89   12.30
   0 -14  -2   85.89   11.80
   0  14   2   86.49    9.50
   0 -14   2   90.89   10.30
   0  14  -2   57.99    8.80
   0  14   2   78.59   11.10
   0  14  -2   73.99    9.90
   0  14  -2   79.69    8.50
   0  14   2   86.09    8.40
   0 -14   2   85.79    9.20
   0  14   2   83.09    7.10
   0  14   2   82.39   10.60
   0 -14  -2   85.29   10.60
   0 -14   2   79.99    8.00
   0 -14  -2   75.09   10.20
   0 -14  -2   94.69    8.40
   0  14   2   92.59   11.20
   0 -14   2   86.89   10.10
  -2  14   2  271.77   20.50
  -2 -14  -2  282.07   21.90
   2 -14   2  264.67   21.10
   2  14  -2  274.27   22.40
   2  14  -2  269.87   21.60
   2  14  -2  284.27   25.40
   2 -14   2  272.77   18.70
  -2  14   2  257.27   22.60
  -2  14   2  265.77   19.30
   2 -14   2  277.27   19.60
  -2 -14  -2  291.37   20.50
   2 -14   2  257.67   20.90
   2 -14   2  260.27   24.60
   2  14  -2  302.17   21.30
   2 -14   2  265.37   18.80
  -2 -14  -2  266.87   22.20
   2 -14   2  262.67   22.20
  -2 -14  -2  273.87   21.70
  -2  14   2  265.27   19.40
   2 -14   2  231.48   22.10
   2 -14   2  268.27   20.90
   2 -14   2  265.37   19.20
  -2  14   2  299.87   21.80
   2 -14   2  259.77   21.20
   2  14  -2  298.37   19.20
  -2 -14  -2  272.37   20.50
   2  14  -2  263.77   21.30
  -2  14   2  287.57   22.90
   2 -14  -2  260.67   20.70
   2  14   2  288.57   20.80
   2  14   2  303.27   20.90
  -2 -14   2  275.07   22.20
   2  14   2  283.87   23.10
  -2  14  -2  280.97   23.80
   2 -14  -2  263.37   20.30
   2  14   2  288.17   22.80
  -2  14  -2  279.87   21.50
   2  14   2  302.67   22.30
   2 -14  -2  265.67   20.80
  -2  14  -2  284.27   20.70
  -2 -14   2  249.28   21.90
  -2  14  -2  274.77   22.00
   2 -14  -2  262.47   20.40
  -2 -14   2  289.87   22.10
  -2 -14   2  284.87   21.80
   2  14   2  302.07   22.50
  -2 -14   2  276.67   21.10
   2 -14  -2  270.67   22.30
  -4 -14  -2    4.10    6.30
   4  14  -2   21.50    5.60
  -4  14   2   18.60    7.90
   4 -14   2    7.40    6.10
   4  14  -2   17.50    9.30
  -4  14   2   18.50    6.30
   4  14  -2    5.80    5.00
   4 -14   2   14.20    4.00
  -4 -14  -2   11.50    6.80
   4 -14   2   15.30    5.50
   4 -14   2   15.20    3.40
  -4 -14  -2    5.30    6.30
  -4  14   2   11.30    5.00
   4  14  -2   14.10    7.40
   4 -14   2   10.40    3.50
   4 -14   2    9.30    7.50
  -4 -14   2   20.90    7.40
  -4  14  -2   15.30    8.70
   4  14   2   10.10    6.50
  -4 -14   2   11.40    6.30
   4 -14  -2   18.20    8.00
   4  14   2   13.20    8.00
  -4 -14   2   20.30    6.90
   4  14   2   12.80    6.00
   4 -14  -2   16.70    5.60
   4 -14  -2   12.20    4.10
   4  14   2    4.30    7.80
  -4 -14   2   21.80    6.50
   4 -14  -2   11.30    6.60
  -4  14  -2    9.90    6.80
  -4  14  -2    2.20    6.50
   4 -14  -2   14.60    5.70
   4  14   2   10.00    7.60
  -4  14  -2   17.20    6.60
   6 -14   2    0.70    5.40
   6  14  -2    3.40   10.50
   6 -14   2   -1.70    5.20
  -6 -14  -2   10.60   10.60
  -6 -14  -2   -1.20   10.60
  -6 -14  -2    2.20    9.20
  -6 -14  -2   -8.50    9.70
  -6  14   2   -0.90    7.50
  -6  14   2   -1.00    9.50
   6 -14   2   11.00   10.50
  -6  14   2    5.20   10.00
   6  14  -2   18.00   13.60
   6 -14   2   13.30    6.70
   6 -14   2    1.20    7.10
   6  14  -2    1.80    7.60
   6 -14   2    8.90    7.00
  -6  14  -2    2.70    9.70
   6 -14  -2   17.50   13.20
  -6  14  -2    1.40    7.70
  -6 -14   2    3.90    9.20
  -6  14  -2    7.90    9.70
  -6 -14   2   -4.90   11.00
   6  14   2    3.70   11.20
   6 -14  -2   11.40    7.80
  -6 -14   2   18.60   10.20
   6  14   2   16.10    9.10
   6  14   2    5.40   10.80
  -6 -14   2    1.30    6.90
   6 -14  -2    6.20    8.50
   8 -14   2   87.89   14.70
   8  14  -2  122.29   20.80
   8  14  -2  106.19   18.10
  -8 -14  -2   67.59   21.50
   8 -14   2  107.69   23.90
  -8  14   2  113.69   21.00
  -8 -14  -2  127.99   20.80
  -8 -14  -2  103.49   23.20
  -8  14   2   98.19   19.00
  -8 -14  -2   96.59   19.10
   8 -14   2  105.19   17.60
  -8  14   2   99.29   19.00
   8  14  -2  154.88   24.50
  -8 -14   2  102.69   19.80
   8 -14  -2  128.09   18.90
  -8 -14   2  102.69   23.60
  -8  14  -2   94.89   33.10
   8 -14  -2   87.49   17.30
   8 -14  -2  147.49   20.60
   8  14   2  111.39   19.30
   8  14   2  130.99   22.10
  -8  14  -2  133.49   23.70
   8  14   2   94.29   20.10
  -8 -14   2   98.69   19.00
  -1  15   2  152.08   16.20
  -1 -15  -2  184.58   14.90
  -1  15   2  147.69   14.40
  -1  15   2  145.09   13.20
  -1 -15  -2  170.28   12.40
   1  15  -2  180.38   13.50
   1  15  -2  200.08   15.10
  -1  15   2  141.89   15.70
   1  15  -2  168.38   14.20
  -1  15   2  148.59   13.00
   1 -15   2  132.29   13.70
   1  15  -2  142.39   17.20
   1 -15   2  121.49   13.70
   1 -15   2  143.49   14.00
   1 -15   2  151.98   15.10
   1 -15   2  131.59   14.10
   1 -15   2  139.89   13.00
  -1  15   2  133.79   15.30
   1 -15   2  146.29   11.90
   1  15  -2  177.68   14.10
  -1 -15  -2  184.58   13.20
  -1 -15  -2  183.68   15.40
  -1 -15  -2  157.98   15.00
   1  15   2  184.18   15.90
  -1 -15   2  150.28   13.80
   1 -15  -2  144.89   13.60
  -1  15  -2  146.39   11.80
  -1  15  -2  134.69   14.60
   1  15   2  162.68   14.60
   1  15   2  190.68   13.40
   1 -15  -2  151.58   13.80
  -1 -15   2  153.58   15.30
   1  15   2  170.08   15.70
   1 -15  -2  128.89   14.30
  -1 -15   2  175.38   14.70
  -1 -15   2  158.48   16.30
  -1  15  -2  146.19   12.00
  -1  15  -2  135.99   16.90
   1 -15  -2  155.88   15.40
   1  15   2  184.78   15.00
  -1 -15   2  193.08   15.30
   1  15   2  175.18   18.40
   1 -15  -2  145.49   17.90
  -1  15  -2  132.49   14.90
  -1 -15   2  165.08   15.10
   1 -15  -2  148.09   12.90
   3 -15   2   56.59    6.30
   3  15  -2   51.29   10.70
   3  15  -2   56.99   12.30
   3 -15   2   58.49    6.90
  -3 -15  -2   53.59   10.10
   3  15  -2   64.79    8.10
   3 -15   2   65.69   10.30
   3 -15   2   65.89    8.40
   3 -15   2   50.79    9.10
   3 -15   2   65.39    7.40
  -3  15   2   73.39   10.60
  -3 -15  -2   62.39    9.40
   3  15  -2   55.09   10.60
  -3 -15  -2   50.59    8.90
   3 -15   2   74.49   10.20
  -3  15   2   38.80    9.10
   3 -15   2   70.09    9.10
  -3 -15  -2   33.00    8.70
  -3  15   2   69.59    8.60
  -3  15   2   59.99   10.70
   3  15   2   47.90    9.90
   3 -15  -2   65.39    8.70
  -3 -15   2   49.60    9.10
   3  15   2   60.99    8.20
  -3  15  -2   73.89    9.90
   3 -15  -2   68.99    8.20
   3 -15  -2   66.99   11.50
   3  15   2   68.69   11.00
   3 -15  -2   60.39    8.50
  -3  15  -2   37.10    9.30
   3 -15  -2   70.69    9.40
  -3 -15   2   65.59   10.10
  -3 -15   2   66.59   10.40
  -3 -15   2   49.00    9.80
  -3  15  -2   49.70    9.10
   3 -15  -2   51.29    9.30
   3  15   2   81.29   12.60
   3  15   2   54.19    8.50
   5  15  -2  116.89   14.40
  -5 -15  -2  147.39   17.50
   5 -15   2  131.89   15.20
  -5 -15  -2  129.09   16.40
  -5  15   2   94.19   14.80
   5 -15   2  119.39   13.00
   5 -15   2  128.19   10.60
   5  15  -2  149.59   14.80
  -5  15   2  115.29   13.40
  -5  15   2  128.29   17.70
  -5 -15  -2  114.89   16.80
  -5 -15  -2  119.69   13.40
   5  15  -2  129.39   17.40
   5  15  -2  128.29   18.50
   5  15   2   76.69   15.40
   5 -15  -2  122.09   12.80
  -5  15  -2  129.29   16.70
  -5 -15   2  132.29   16.70
   5  15   2  120.09   15.50
  -5 -15   2  123.29   14.40
  -5  15  -2   90.39   15.60
  -5 -15   2  124.19   16.60
  -5  15  -2  141.89   17.50
   5  15   2  137.49   18.40
   5 -15  -2  132.29   16.40
  -5  15  -2  119.89   15.60
   5 -15  -2  121.59   15.70
   5 -15  -2  112.39   14.00
  -7 -15  -2   46.20   17.10
  -7 -15  -2   27.00   13.90
   7  15  -2   23.10   16.60
  -7  15   2   10.80   11.20
   7  15  -2   30.60   11.50
   7 -15   2   26.10   12.00
   7 -15   2   31.70    8.20
  -7  15   2   17.60   14.90
   7 -15   2   20.60   10.10
  -7 -15  -2   29.20   13.60
  -7  15   2   21.50   12.30
   7  15  -2   -4.50   12.20
   7  15   2   22.80   12.20
  -7  15  -2    8.80   12.50
   7 -15  -2   39.30   11.80
   7  15   2    9.90   14.90
  -7 -15   2   18.20    9.00
  -7 -15   2   19.10   12.30
  -7  15  -2   54.69   15.50
  -7 -15   2   32.60   16.00
  -7 -15   2   17.70   15.80
   7 -15  -2   25.60   10.90
   7  15   2    6.10   14.90
   7 -15  -2   30.10   12.30
   0  16   2  162.78   14.80
   0 -16  -2  168.08   13.20
   0  16  -2  167.98   13.60
   0  16   2  149.29   16.60
   0  16   2  138.29   16.10
   0 -16   2  150.18   16.20
   0  16   2  174.88   14.60
   0 -16  -2  168.28   15.00
   0 -16   2  170.98   13.40
   0 -16   2  156.48   15.90
   0  16  -2  172.28   13.10
   0  16  -2  174.48   13.40
   0 -16  -2  165.68   15.30
   0 -16   2  163.28   15.80
   0 -16   2  165.58   15.40
   0  16   2  154.58   13.40
   0 -16  -2  153.58   15.80
   0  16   2  157.38   16.70
   0  16  -2  159.28   15.60
   0 -16   2  170.98   14.30
   0 -16  -2  176.58   19.40
   0  16   2  155.78   12.00
   0  16  -2  154.58   18.20
  -2  16   2  171.98   18.40
   2 -16   2  201.48   16.70
  -2  16   2  179.68   14.50
  -2  16   2  192.98   14.40
   2 -16   2  186.48   15.30
  -2 -16  -2  153.38   16.60
   2  16  -2  182.48   17.00
   2 -16   2  200.38   18.20
  -2  16   2  186.68   16.40
  -2 -16  -2  192.98   15.70
   2  16  -2  184.68   16.70
   2  16  -2  192.08   13.70
   2  16  -2  200.58   18.00
   2 -16   2  196.88   17.50
  -2  16   2  176.68   18.00
  -2 -16  -2  172.18   15.30
  -2  16   2  187.28   16.30
  -2 -16  -2  191.78   17.90
   2 -16   2  164.68   14.50
   2 -16   2  178.08   16.40
   2  16  -2  175.98   21.50
   2 -16   2  178.78   13.50
  -2 -16  -2  189.98   17.20
   2 -16  -2  177.88   16.70
   2 -16  -2  192.38   15.70
   2  16   2  188.88   15.60
  -2  16  -2  174.78   17.10
   2  16   2  165.78   18.10
  -2  16  -2  183.38   19.50
   2 -16  -2  176.58   15.80
  -2 -16   2  183.28   16.40
   2 -16  -2  173.58   17.80
   2  16   2  195.98   17.70
  -2 -16   2  178.88   17.70
  -2 -16   2  178.78   17.60
  -2  16  -2  181.18   15.40
  -2  16  -2  196.68   17.80
   2  16   2  176.58   18.50
   2  16   2  193.08   16.00
  -2 -16   2  182.38   17.10
   2 -16  -2  180.98   15.60
   4 -16   2   16.00    4.70
  -4  16   2    5.60    6.50
   4 -16   2   -7.30    7.60
  -4  16   2   15.50    5.80
  -4 -16  -2   17.10    7.90
   4 -16   2    7.30    6.70
   4 -16   2   12.40    6.50
   4  16  -2   19.70    8.20
   4  16  -2   -4.10    8.60
  -4  16   2   10.90    5.20
   4 -16   2    4.60    5.50
   4 -16   2    8.80    4.00
   4 -16   2   14.50    4.10
  -4 -16  -2   20.00    6.70
   4  16  -2   15.90    5.80
  -4 -16  -2   20.80    8.60
  -4 -16  -2   18.00    7.30
  -4  16   2    3.50    7.60
   4  16   2   -5.50    7.10
   4  16   2   20.00    9.60
  -4 -16   2   11.80    7.30
  -4  16  -2   16.60    7.40
  -4 -16   2   19.70    8.30
  -4  16  -2   18.20    9.50
  -4 -16   2    9.20    6.90
   4 -16  -2   11.00    6.70
   4  16   2   -1.90    9.00
   4 -16  -2   18.80    6.50
   4  16   2   17.60    6.50
   4  16   2   12.30    7.20
   4 -16  -2   11.50    7.40
   4 -16  -2   13.80    5.00
  -4  16  -2    5.90    7.10
   4 -16  -2   19.20   10.10
   6 -16   2   34.70    6.80
   6  16  -2   40.40   10.40
   6 -16   2   37.40   10.10
   6 -16   2   28.20    9.10
   6 -16   2   26.70   11.60
  -6  16   2   36.00   11.60
  -6  16   2   23.90   13.20
  -6 -16  -2   47.00   12.90
  -6 -16  -2   24.10   11.50
   6 -16   2   19.00    7.10
  -6 -16  -2   46.50    8.90
   6  16  -2   40.10   14.60
  -6  16   2   26.40    9.90
  -6 -16  -2   68.49   15.50
   6  16  -2   20.90   13.60
  -6 -16   2   44.30   14.80
  -6  16  -2   42.40   13.10
  -6 -16   2   36.30    9.70
   6 -16  -2   38.50   11.50
  -6  16  -2   55.49   12.80
   6  16   2   74.39   16.20
  -6  16  -2   34.50   12.20
   6  16   2   54.99   14.90
   6  16   2   48.90   12.20
  -6 -16   2   22.50   11.50
   6 -16  -2   24.10    9.20
  -6 -16   2   30.30   12.70
  -8 -16  -2  112.29   20.70
   8 -16   2  115.99   19.40
  -8  16   2  115.39   20.50
   8  16  -2   97.49   22.10
   8  16  -2  110.09   19.10
  -8 -16  -2  115.29   22.40
  -8  16   2  192.58   25.90
   8  16  -2  116.79   23.50
  -8  16   2   86.89   19.00
  -8 -16  -2   90.99   25.20
   8 -16   2   89.29   17.40
   8  16   2  147.89   24.90
  -8  16  -2   87.29   22.30
   8  16   2  103.29   22.10
  -8  16  -2  107.79   22.80
   8 -16  -2   71.19   19.60
  -8 -16   2  111.29   20.90
   8  16   2  157.98   22.00
  -8 -16   2  122.29   21.90
   8 -16  -2  101.69   19.30
  -8 -16   2   96.59   25.40
  -1  17   2   55.79    8.30
   1 -17   2   69.89    7.10
  -1  17   2   75.29    8.70
   1  17  -2   57.59    9.30
   1  17  -2   68.69   14.10
  -1 -17  -2   45.70    6.70
   1  17  -2   46.90    8.10
   1 -17   2   57.99    9.20
   1  17  -2   45.10    7.50
   1 -17   2   73.29    9.00
   1  17  -2   52.29    8.40
   1 -17   2   58.39    8.80
  -1 -17  -2   45.80    6.90
  -1  17   2   63.99   10.60
  -1 -17  -2   57.89   10.10
  -1  17   2   74.09    9.50
   1 -17   2   57.89    9.70
  -1 -17  -2   58.09    9.50
   1 -17   2   63.49    9.20
   1 -17   2   49.80    9.30
  -1  17   2   54.19    9.00
  -1  17   2   49.00    9.90
  -1 -17  -2   62.39   10.40
   1 -17  -2   74.79   10.00
   1 -17  -2   72.09   11.00
  -1 -17   2   60.89    8.70
  -1 -17   2   58.99    9.80
   1  17   2   51.69    9.00
  -1  17  -2   68.69    6.90
  -1 -17   2   57.59    9.10
  -1  17  -2   64.49   10.10
  -1  17  -2   42.60   10.10
   1  17   2   53.09   10.00
  -1 -17   2   51.79    9.70
  -1 -17   2   45.40   10.20
   1 -17  -2   63.29    8.10
   1  17   2   49.99    7.00
  -1  17  -2   78.09    7.20
   1 -17  -2   58.39    8.80
   1  17   2   38.20   10.00
  -3  17   2    4.40    6.70
   3  17  -2   -2.40    9.90
   3 -17   2    8.90    4.50
  -3  17   2    0.60    6.20
  -3 -17  -2    2.00    6.90
   3 -17   2   12.30    7.00
  -3 -17  -2    3.20    6.20
   3 -17   2    0.00    5.30
   3  17  -2   -2.80    6.10
   3  17  -2    5.30    7.70
   3 -17   2    6.70    5.20
  -3  17   2    7.70    6.30
   3 -17   2    0.10    4.40
   3 -17   2    7.90    7.60
   3 -17   2   -9.10    6.80
   3  17  -2   -4.90    4.20
  -3 -17  -2    0.40    6.10
  -3 -17  -2   -2.80    6.00
   3 -17   2    6.20    3.00
  -3  17   2   12.60    8.20
  -3  17  -2    2.00    5.90
   3 -17  -2   13.10    7.00
  -3 -17   2   10.20    6.50
   3  17   2   -3.20    5.60
  -3 -17   2   -3.10    5.70
   3  17   2    8.10    5.40
   3 -17  -2    2.00    6.50
   3  17   2    8.20    9.20
   3 -17  -2    3.30    5.40
  -3  17  -2    5.80    6.40
   3  17   2    6.30    7.30
   3 -17  -2    3.40    5.80
   3  17   2    9.40    8.30
  -3 -17   2    1.40    7.00
   3 -17  -2    6.90   10.70
  -3 -17   2   -1.80    5.90
   3 -17  -2    0.60    5.10
  -3  17  -2   17.00    9.40
  -5 -17  -2  117.39   16.50
  -5  17   2   52.79   11.90
   5 -17   2   62.69    8.90
   5 -17   2   71.79   12.30
  -5 -17  -2   99.09   14.30
   5 -17   2   64.09   10.30
   5 -17   2   51.19    8.10
  -5  17   2   86.99   15.10
   5 -17   2   64.59    8.10
  -5  17   2   72.79   10.90
  -5  17  -2   73.49   13.50
   5 -17  -2   64.09   11.00
   5 -17  -2   56.89   12.10
   5 -17  -2   52.19   14.00
  -5 -17   2   99.39   14.70
  -5  17  -2   74.69   14.60
  -5  17  -2   56.59   15.10
   5 -17  -2   74.89    8.60
  -5 -17   2  116.29   14.80
   5  17   2  116.59   18.80
  -7  17   2    4.10   12.10
  -7  17   2  -21.00   11.10
  -7 -17  -2   -0.40   14.20
  -7 -17  -2    6.40   16.90
   7 -17   2    4.10   11.60
   7  17  -2   15.80   11.30
   7 -17   2   -0.10   10.30
  -7  17   2    3.60   14.80
  -7 -17  -2   -0.70   14.80
   7  17  -2  -19.30   13.10
  -7 -17   2    5.20   16.30
  -7  17  -2   -5.00   14.90
  -7 -17   2    8.00   10.10
  -7  17  -2   -4.30   11.10
  -7 -17   2  -17.30   16.80
  -7  17  -2    1.80   14.40
   7  17   2   -4.40   15.30
   7 -17  -2   25.10   12.40
   7  17   2    0.60   14.40
   7 -17  -2   12.40   11.90
   7  17   2   30.00   15.80
   7 -17  -2   17.50   11.70
  -7 -17   2   17.20   14.50
   0 -18   2    4.90    5.00
   0 -18  -2   10.30    4.50
   0  18  -2    7.50    6.10
   0  18   2    3.50    3.20
   0 -18  -2    8.10    5.40
   0  18  -2   14.60    9.60
   0 -18   2    4.50    4.30
   0  18   2   -5.40    5.90
   0  18   2   11.20    5.50
   0 -18   2   -3.50    5.50
   0 -18   2    4.70    7.80
   0  18   2    5.70    6.70
   0 -18   2    8.60    6.00
   0  18  -2    3.30    4.70
   0  18   2    1.20    4.20
   0 -18  -2    8.80    6.60
   0 -18  -2    8.20    5.90
   0  18   2    4.50    6.50
   0  18  -2   11.50    4.50
  -2 -18  -2   96.19   11.30
   2  18  -2   94.19   17.20
   2 -18   2  104.49   12.60
   2 -18   2   92.99   11.00
  -2  18   2   89.59   13.70
  -2 -18  -2   66.49   11.80
  -2  18   2  130.29   13.80
   2 -18   2  103.19    8.60
  -2 -18  -2  112.49   13.30
  -2  18   2  102.89   10.70
   2 -18   2   96.19   12.50
  -2 -18  -2   76.69   11.90
  -2 -18  -2   95.79   11.40
   2  18  -2   88.29    8.60
   2  18  -2   68.59   12.20
   2 -18   2   84.79   12.70
  -2  18   2   99.29   14.50
  -2  18   2   86.89   11.80
  -2  18   2   85.19    9.90
   2  18  -2  100.39   13.70
   2 -18   2  101.39   13.10
  -2  18  -2   94.49   11.10
  -2 -18   2   88.49   11.70
  -2 -18   2   83.19   12.70
  -2 -18   2   81.79   12.00
   2  18   2  106.79   14.10
  -2 -18   2   99.09   13.40
   2  18   2  112.29   14.70
   2 -18  -2   93.09   11.20
   2  18   2   96.89   10.60
  -2  18  -2  106.39   14.20
   2 -18  -2  101.69   11.90
  -2  18  -2   98.39   15.80
   2 -18  -2  103.19   11.90
   2 -18  -2   98.89   13.80
   2  18   2   79.79   11.60
   2  18   2  113.89   15.60
   4  18  -2   58.79   12.30
  -4  18   2   17.40   10.10
  -4 -18  -2   34.00   10.80
   4 -18   2   19.40    4.50
   4  18  -2   38.40   14.00
  -4 -18  -2   54.99   11.30
  -4  18   2   13.00    8.90
   4  18  -2   36.50   11.40
   4 -18   2   18.30    6.20
  -4  18   2   15.10    9.60
   4 -18   2   36.50    9.60
   4 -18   2   27.10    7.50
  -4  18   2   17.20    7.00
  -4 -18  -2   48.40   11.00
   4 -18   2   11.20    5.40
   4 -18   2   21.00    7.00
  -4 -18   2   58.29   11.50
   4  18   2   40.90    8.70
   4 -18  -2   23.70    7.60
   4  18   2   28.20    8.00
   4  18   2   55.09   12.30
  -4 -18   2   33.30   10.30
   4  18   2   25.00   11.80
   4 -18  -2   21.30    8.80
   4 -18  -2   20.90    7.70
   4  18   2   37.30   10.90
  -4  18  -2   13.70    8.50
  -4  18  -2   18.10   11.30
  -4  18  -2   11.20    8.30
  -6 -18  -2   12.00    9.60
   6  18  -2    9.20    9.20
   6 -18   2   23.00    7.00
  -6  18   2   34.00   12.60
  -6  18   2   46.70   15.40
  -6 -18  -2   10.10   14.10
   6 -18   2   18.40    9.90
  -6 -18  -2   36.00   13.10
   6 -18   2   17.50    8.40
   6 -18   2   22.40    9.90
   6  18  -2   45.40   16.50
  -6 -18  -2   27.50   16.80
  -6  18   2   25.20   10.60
   6  18  -2   20.40   19.80
  -6 -18   2   19.60   13.20
  -6  18  -2   12.10   11.60
   6  18   2   29.20   11.90
   6  18   2   14.90   17.20
   6 -18  -2   29.60   10.10
   6 -18  -2   25.60   12.20
   6  18   2   -1.40   14.20
   6  18   2   25.70   14.70
  -6 -18   2   22.80   12.10
  -6  18  -2   19.50   13.80
  -6 -18   2   40.60   15.70
  -6 -18   2   12.20   10.00
  -6  18  -2   32.70   15.20
   8 -18   2   35.20   15.20
  -8  18   2    0.40   14.70
  -8 -18  -2   29.60   18.60
   8  18  -2   21.10   14.50
   8  18  -2    4.00   20.40
  -8 -18  -2   39.50   23.30
   8 -18   2   13.10   13.40
  -8  18   2   37.90   19.00
  -8 -18  -2    9.60   17.20
   8  18  -2   64.39   21.00
   8  18   2   52.69   21.50
  -8  18  -2   63.29   20.10
  -8 -18   2  -35.40   15.80
  -8 -18   2   16.30   21.00
   8  18   2   19.90   17.20
  -8 -18   2   40.50   18.00
   8  18   2   11.50   15.80
  -8  18  -2   85.99   22.50
   8 -18  -2   25.00   13.80
  -8  18  -2   48.20   17.20
   1  19  -2   22.90    6.80
   1 -19   2   14.90    6.80
  -1 -19  -2   14.20    4.70
   1  19  -2   26.20    7.70
   1  19  -2   22.90   10.00
   1  19  -2   13.20    6.70
   1 -19   2   15.70   10.10
  -1  19   2    8.60    7.70
  -1  19   2   14.10    5.40
  -1  19   2   14.50    6.50
   1 -19   2   12.90    4.20
   1 -19   2    9.50    5.90
   1  19  -2   17.30    6.10
  -1  19   2   19.10    6.00
  -1 -19  -2   12.70    6.90
   1 -19   2   23.50    9.00
  -1 -19  -2   15.20    7.50
  -1 -19  -2   13.50    5.10
  -1 -19  -2   17.30    7.40
  -1  19   2   13.30    8.00
   1 -19   2   18.70    7.30
   1 -19  -2   10.50    6.50
   1  19   2   19.30    5.30
  -1  19  -2   16.60    4.20
  -1  19  -2   14.90    4.30
  -1  19  -2   10.80    6.80
   1  19   2   14.70    7.60
   1 -19  -2   15.30    7.70
   1  19   2   14.20    6.50
  -1  19  -2   17.90   10.30
  -1 -19   2   17.20    5.60
   1 -19  -2   11.90    5.40
  -1 -19   2   12.90    6.30
   1  19   2   20.50    5.70
  -1 -19   2   24.40    9.10
  -1 -19   2   14.80    6.90
   1 -19  -2   17.80    6.90
   1  19   2   18.60    8.60
   3 -19   2   37.60    8.50
  -3  19   2   26.50    8.70
   3  19  -2   27.70   13.50
  -3 -19  -2   37.40   10.30
   3 -19   2   38.80    5.10
   3  19  -2   26.90    9.90
  -3  19   2   35.20    9.30
  -3  19   2   25.80   10.10
  -3  19   2   42.20   11.60
   3 -19   2   43.60    7.20
  -3 -19  -2   41.10    9.60
   3 -19   2   40.80    6.30
  -3 -19  -2   43.90    9.10
   3 -19   2   28.40    8.20
   3  19  -2   38.10    6.90
   3  19  -2   51.49   10.60
   3 -19   2   47.10   10.30
  -3 -19  -2   45.60   10.60
   3 -19   2   29.40    9.30
  -3 -19   2   28.60    9.00
   3  19   2   41.90   11.10
   3  19   2   40.50   11.90
   3 -19  -2   44.50    8.00
  -3  19  -2   30.80    8.10
  -3  19  -2   30.10    8.90
   3  19   2   26.60    7.30
   3 -19  -2   40.70    9.80
   3 -19  -2   45.20    8.60
   3  19   2   38.60    7.80
  -3  19  -2   34.20   12.40
   3  19   2   37.90   11.50
  -3 -19   2   44.20   10.30
   3 -19  -2   40.90    8.80
  -3 -19   2   40.90   10.50
   5 -19   2   17.90    6.40
   5  19  -2   20.50   11.80
  -5  19   2   -3.00   11.00
   5 -19   2    2.20    6.20
   5  19  -2  -15.00   11.60
   5  19  -2    8.10    7.90
  -5  19   2    3.70   10.90
  -5 -19  -2    6.40   11.50
   5 -19   2   15.10    7.90
  -5 -19  -2    7.00   11.60
  -5 -19  -2    7.50   11.90
   5  19  -2    4.90   16.10
   5 -19   2    8.80   10.00
  -5 -19  -2   10.90    9.20
  -5 -19   2    6.10    9.30
  -5 -19   2   -1.40    9.60
  -5 -19   2    5.00   10.90
   5  19   2    5.90    8.50
  -5  19  -2   10.40   10.20
   5  19   2   26.30   12.50
   5 -19  -2   -1.80   10.00
  -5  19  -2    0.30   13.00
   5 -19  -2    3.10    8.50
   5 -19  -2    3.50    5.90
  -5  19  -2   21.70   10.40
   5  19   2    2.70   13.60
   5  19   2    6.90   12.10
  -7  19   2    6.30   13.90
   7 -19   2   -7.50   10.70
   7  19  -2  -12.90   18.30
  -7 -19  -2    7.50   16.00
   7 -19   2    9.90   12.50
  -7  19   2   -1.00   12.40
  -7 -19  -2    7.00   15.30
   7  19  -2    5.00   14.50
   7  19  -2   22.10   12.80
  -7  19   2   10.00   14.60
  -7 -19  -2   -2.30   18.80
   7 -19   2   30.90   13.10
  -7  19  -2    6.70   13.60
   7 -19  -2   20.40   11.90
  -7 -19   2   -4.30   14.40
  -7  19  -2   10.10   15.40
   7 -19  -2   11.30   14.40
  -7  19  -2    1.90   16.40
   7  19   2   35.10   18.20
   7  19   2   56.59   22.60
   7  19   2   29.50   17.80
   7  19   2    0.50   13.70
  -7 -19   2  -11.90   17.90
  -7 -19   2  -21.70   14.90
   7 -19  -2    5.80   13.20
   0 -20   2    1.20    6.30
   0  20   2    7.80    5.90
   0 -20  -2    3.20    6.50
   0  20   2   -9.70    6.90
   0  20  -2   -0.80    8.30
   0 -20  -2    4.80    5.20
   0  20   2   10.00    3.80
   0  20   2    4.70    4.70
   0 -20   2    3.80    6.70
   0  20  -2   -3.80    6.70
   0 -20  -2   13.10    7.60
   0  20  -2    4.60    5.40
   0  20   2    3.60    7.70
   0 -20  -2   -8.00    5.90
   0  20  -2   -1.40    5.70
   0  20  -2    8.20    4.90
   0 -20   2    8.30    6.70
   2 -20   2   26.20    8.20
   2 -20   2    4.60    8.20
  -2 -20  -2   -0.80    6.30
  -2  20   2    2.50    5.00
  -2  20   2   -3.10    9.10
  -2  20   2    0.60    6.10
   2  20  -2   -5.60    3.40
   2 -20   2    6.40    3.60
   2  20  -2    3.70    7.50
   2  20  -2   11.50    7.90
   2 -20   2    7.30    7.00
   2  20  -2   -7.20   11.10
  -2  20   2   -1.40    5.10
  -2  20   2    8.30    8.70
  -2 -20  -2    3.60    7.60
   2 -20   2   -3.20    7.70
  -2 -20  -2    1.70    6.60
   2 -20   2    1.20    5.70
  -2 -20  -2    3.90    7.60
   2  20   2   -0.40    7.60
   2 -20  -2    3.40    6.70
   2 -20  -2   -5.90    5.50
   2 -20  -2    9.60    6.10
   2  20   2    8.10    7.40
   2 -20  -2    1.30    6.60
   2  20   2   13.80    9.90
  -2 -20   2    9.30    6.50
  -2  20  -2   -0.20    7.50
  -2 -20   2    8.30    7.50
   2  20   2    3.00    7.10
   2  20   2   -2.20    5.00
  -2 -20   2   10.10    8.20
  -2  20  -2    4.40    9.20
  -2 -20   2   -1.60    7.50
  -4  20   2   -4.10    9.00
   4  20  -2    0.90   14.30
  -4 -20  -2  -13.00    8.70
   4  20  -2    6.30   10.00
  -4 -20  -2    9.80   10.10
   4 -20   2    4.30    6.00
   4 -20   2    6.90    9.40
   4  20  -2    0.40    6.20
  -4 -20  -2    5.10    9.40
  -4  20   2    1.40   10.00
   4  20  -2   26.50   12.40
   4 -20   2   -4.90    7.30
  -4  20   2    9.50    8.20
  -4 -20  -2    7.00    8.70
  -4  20   2   -5.60   10.80
  -4  20  -2   21.30   11.40
   4  20   2   -6.80   11.30
  -4 -20   2   -6.70    9.00
   4  20   2    4.40    7.80
  -4  20  -2   -7.30    8.80
  -4 -20   2    3.40    8.80
   4  20   2  -18.40   10.00
   4 -20  -2    0.70   10.10
   4 -20  -2   -3.20    7.30
   4  20   2   -6.60   10.00
   4  20   2    7.80    8.30
  -4  20  -2   -2.10    8.50
   4 -20  -2    1.70    6.40
  -4 -20   2    1.80    9.60
  -6 -20  -2   -9.80   13.70
   6 -20   2   -2.30    8.30
  -6 -20  -2  -10.90   14.60
  -6  20   2   -1.40   10.00
  -6  20   2   21.80   12.80
   6  20  -2   12.00   10.40
   6 -20   2    6.70    9.80
  -6 -20  -2  -18.70   10.40
   6  20  -2   14.40   13.60
   6  20  -2    7.40   30.40
  -6 -20  -2  -11.20   13.20
   6  20  -2   -2.10   16.30
   6 -20   2   -5.00   11.50
  -6 -20   2   19.40   12.20
   6 -20  -2    7.50   12.30
  -6  20  -2   -6.80   12.60
  -6 -20   2   -7.60   12.90
  -6  20  -2    6.90   13.70
   6  20   2   -1.30   17.50
  -6 -20   2   10.50   24.00
   6  20   2   -8.30   15.20
   6 -20  -2    9.00   11.40
  -6 -20   2   18.90   14.30
   6  20   2   -6.30   11.00
   6  20   2   -4.00   15.10
   1 -21   2   45.80   11.90
   1  21  -2   69.09   10.00
   1 -21   2   59.89    7.70
  -1  21   2   71.79   10.00
  -1 -21  -2   54.89   11.20
   1 -21   2   47.10    9.50
   1  21  -2   45.00   11.00
  -1  21   2   47.00    9.30
  -1  21   2   76.49   14.20
   1 -21   2   63.79   10.90
  -1 -21  -2   66.29    8.90
  -1  21   2   67.19    9.80
   1  21  -2   66.19   10.40
   1  21  -2   41.10   14.00
  -1 -21  -2   59.39   11.20
  -1 -21  -2   68.09    8.10
  -1 -21  -2   77.79   13.50
   1  21  -2   65.59   12.10
  -1  21   2   47.40   12.50
   1 -21   2   47.60   10.50
  -1 -21   2   57.69    9.10
   1 -21  -2   56.19   10.80
   1  21   2   70.89   14.20
   1  21   2   49.30   11.60
   1 -21  -2   60.29    8.30
   1  21   2   69.09    8.80
   1  21   2   88.19   12.00
   1 -21  -2   63.29   13.10
  -1 -21   2   59.49   11.70
  -1 -21   2   61.99   12.50
  -1 -21   2   84.69   12.40
   1  21   2   87.29   10.50
   1 -21  -2   64.99   10.90
  -1  21  -2   54.19    7.70
  -1  21  -2   75.39   13.10
  -1  21  -2   68.89    8.30
  -1  21  -2   65.69   15.20
  -3 -21  -2  210.48   20.60
   3  21  -2  204.78   28.70
   3 -21   2  221.38   21.00
   3  21  -2  219.18   24.20
  -3  21   2  207.38   23.90
   3  21  -2  225.28   22.90
   3 -21   2  215.38   18.70
  -3  21   2  190.68   21.40
  -3  21   2  218.68   24.40
  -3 -21  -2  192.28   23.00
   3 -21   2  226.88   16.50
  -3 -21  -2  212.68   22.90
   3  21  -2  214.78   17.60
   3 -21   2  207.28   23.50
   3 -21   2  224.48   21.10
  -3 -21  -2  228.28   22.80
   3 -21   2  197.88   21.70
   3  21   2  195.48   24.40
   3 -21  -2  237.38   20.80
  -3  21  -2  215.08   23.10
   3  21   2  226.78   18.70
  -3 -21   2  197.98   22.60
   3  21   2  228.88   19.90
  -3  21  -2  227.58   26.90
  -3 -21   2  200.58   23.10
  -3 -21   2  204.18   23.00
   3 -21  -2  197.28   23.00
   3 -21  -2  208.28   19.70
   3  21   2  209.08   23.50
   3  21   2  228.88   26.50
  -3  21  -2  232.08   20.10
   3 -21  -2  216.98   21.00
  -5 -21  -2  221.98   25.40
  -5 -21  -2  172.18   22.40
  -5  21   2  193.88   25.40
   5 -21   2  225.68   18.80
   5 -21   2  217.28   24.40
  -5 -21  -2  163.28   24.60
   5  21  -2  197.58   20.30
   5  21  -2  173.48   25.30
   5  21  -2  211.28   30.10
   5 -21   2  206.18   20.60
  -5 -21  -2  174.48   24.80
  -5  21   2  268.37   26.90
   5  21  -2  167.88   23.60
  -5 -21   2  136.39   21.70
   5  21   2  202.78   26.90
   5 -21  -2  221.18   25.80
  -5  21  -2  200.48   28.10
   5 -21  -2  224.48   18.30
   5  21   2  207.18   27.10
   5  21   2  165.58   25.20
  -5 -21   2  168.88   24.80
  -5 -21   2  190.28   23.30
   5 -21  -2  221.68   21.90
   5  21   2  167.88   21.60
  -5  21  -2  248.08   24.70
  -7 -21  -2  -19.40   15.70
   7 -21   2   29.00   14.80
   7 -21   2   11.00   12.70
   7  21  -2   -3.30   18.60
  -7 -21  -2   26.70   21.10
   7  21  -2   36.70   27.20
  -7 -21  -2   29.40   17.30
   7 -21   2   28.90   12.60
  -7  21   2   12.20   15.80
  -7  21   2    7.50   16.70
   7  21  -2   10.20   16.80
   7  21  -2    1.50   14.60
   7  21   2  -11.00   22.70
  -7 -21   2   17.10   16.00
   7 -21  -2   23.70   16.10
   7  21   2   -4.20   14.90
  -7  21  -2    2.20   14.10
  -7  21  -2   25.70   18.60
  -7 -21   2   32.50   17.00
   7  21   2  -20.60   15.90
   7  21   2   14.00   19.70
  -7 -21   2    1.70   19.70
   0 -22   2  153.88   17.30
   0  22  -2  156.78   14.20
   0 -22   2  122.39   17.50
   0 -22  -2  155.48   18.00
   0 -22   2  154.78   20.00
   0  22  -2  132.99   14.00
   0  22   2  166.18   21.40
   0  22   2  160.48   20.70
   0 -22  -2  140.39   16.90
   0 -22  -2  156.08   19.70
   0  22   2  143.99   11.70
   0  22   2  134.49   15.80
   0  22  -2   94.49   18.10
   0  22   2  151.38   15.40
   0  22  -2  112.59   15.00
   0 -22   2  151.08   14.00
   0  22  -2  145.89   19.30
   0  22   2  150.48   14.40
   0 -22  -2  148.39   14.20
   2  22  -2    1.00    8.40
  -2 -22  -2    4.90    7.30
   2 -22   2    2.10    8.90
   2 -22   2    1.30    6.60
   2 -22   2   -2.00    7.90
   2  22  -2    0.90   12.50
  -2 -22  -2   -5.70    6.90
  -2  22   2    3.00   10.70
  -2 -22  -2    4.80    8.90
   2  22  -2   -0.30    8.40
   2 -22   2   -2.30    8.90
  -2 -22  -2    2.40    8.90
   2 -22   2    1.80    3.90
  -2  22   2    1.60    7.40
  -2  22   2    7.80    9.60
  -2  22   2   -4.70    6.50
  -2 -22  -2    9.30    9.20
  -2 -22   2    6.70    9.40
   2 -22  -2    9.60    6.80
   2  22   2    5.90    6.50
   2 -22  -2   -0.80    9.10
  -2 -22   2    1.10    8.70
   2  22   2    0.30    9.00
   2 -22  -2   -7.90    7.20
   2  22   2    0.90   11.30
   2 -22  -2   -3.00    7.50
   2  22   2   -4.10    9.20
  -2  22  -2    0.90    8.80
  -2  22  -2    4.10   10.60
  -2 -22   2    2.00    8.50
  -2  22  -2   10.90    6.30
   2  22   2    3.40    9.10
   4 -22   2   49.70   13.20
   4  22  -2   40.50   18.00
   4  22  -2   26.70   14.70
  -4  22   2   42.50   15.40
   4  22  -2   46.60    9.00
  -4 -22  -2   38.80   12.70
  -4 -22  -2   29.30   15.50
   4 -22   2   40.80   10.00
  -4  22   2   21.90   11.50
  -4 -22  -2   32.60   12.00
   4  22  -2   45.20   13.50
   4 -22   2   38.00    8.30
   4 -22  -2   27.60    8.80
   4 -22  -2   62.69   14.80
   4  22   2   33.70   14.10
   4  22   2   28.10   15.60
   4 -22  -2   32.80   10.40
   4  22   2   52.49   20.20
  -4 -22   2   43.40   12.80
  -4  22  -2   45.30   11.70
   4  22   2   38.80   10.40
  -4  22  -2   45.00   13.60
  -4 -22   2   26.20   14.60
   6  22  -2   44.00   13.50
  -6 -22  -2   47.00   18.80
  -6  22   2   25.80   13.60
  -6 -22  -2   25.70   15.40
   6 -22   2   38.80   14.80
  -6 -22  -2   40.70   16.40
   6 -22   2   36.10   15.70
   6  22  -2   75.79   25.50
  -6  22   2   59.99   17.90
   6  22  -2   31.70   19.20
   6  22  -2   21.40   15.50
  -6 -22  -2   29.60   13.60
  -6 -22   2   42.40   15.70
  -6  22  -2   15.20   12.90
   6  22   2   41.40   21.90
  -6 -22   2   32.40   18.10
   6 -22  -2   46.50   14.20
   6  22   2   22.70   15.40
  -6 -22   2   46.10   14.90
   6  22   2   38.10   18.10
   6  22   2   50.99   15.60
   6 -22  -2   42.10   15.50
  -6  22  -2   49.10   18.20
  -6 -22   2   38.60   15.90
   1  23  -2  234.68   22.00
  -1  23   2  270.77   22.70
   1 -23   2  314.77   24.10
  -1 -23  -2  253.97   25.10
  -1 -23  -2  235.88   26.50
   1 -23   2  272.67   25.60
   1  23  -2  276.07   26.70
   1 -23   2  296.87   27.70
   1 -23   2  285.37   20.00
   1  23  -2  240.78   30.80
  -1 -23  -2  245.38   25.90
  -1  23   2  268.37   28.30
   1  23  -2  240.18   25.10
  -1  23   2  281.17   28.90
  -1 -23  -2  265.47   19.90
   1  23  -2  259.17   23.30
  -1  23   2  256.57   22.60
   1 -23  -2  271.87   23.70
   1  23   2  250.57   28.00
   1 -23  -2  247.88   23.70
  -1 -23   2  261.67   27.20
  -1  23  -2  280.77   26.80
   1 -23  -2  273.17   24.90
   1  23   2  277.57   24.50
   1  23   2  254.27   20.90
  -1 -23   2  273.27   25.50
   1 -23  -2  245.58   26.40
  -1  23  -2  282.87   30.40
  -1  23  -2  272.37   19.00
  -1  23  -2  239.78   19.80
   1  23   2  248.38   21.00
  -1 -23   2  269.67   26.30
   1  23   2  280.07   28.70
   3  23  -2    5.60   10.90
  -3 -23  -2   13.00    9.30
   3 -23   2   -2.90   10.20
   3  23  -2   11.80   17.20
  -3  23   2   -6.00   10.50
  -3 -23  -2   10.40   10.90
   3 -23   2   -0.80    7.40
  -3  23   2   -3.40    9.00
   3  23  -2  -10.70   11.00
  -3  23   2   20.10   13.00
   3  23  -2   -2.00    5.80
  -3 -23  -2   -3.10   10.40
  -3 -23  -2    0.30   10.80
   3 -23   2   12.20    9.10
   3  23   2   -1.80   12.00
  -3 -23   2   -1.50   10.50
  -3  23  -2   -1.00    7.30
   3 -23  -2   -1.10    8.20
  -3  23  -2  -14.90    9.80
   3  23   2  -28.10   10.50
   3  23   2    3.60   13.50
  -3 -23   2    5.70   10.00
  -3  23  -2   25.20   14.90
  -3 -23   2    9.10   11.40
   3  23   2   -2.80    7.40
   3 -23  -2   10.40    9.30
   3 -23  -2    7.90   11.30
  -5  23   2  327.57   35.60
   5  23  -2  340.87   28.90
   5 -23   2  367.16   30.10
  -5 -23  -2  330.97   34.40
  -5 -23  -2  352.56   32.50
   5  23  -2  315.47   34.70
  -5 -23  -2  317.67   34.50
   5  23  -2  349.37   44.20
   5  23  -2  385.96   38.70
  -5 -23  -2  307.97   33.70
  -5  23   2  348.47   35.40
  -5  23  -2  402.56   33.70
  -5 -23   2  277.37   33.60
  -5 -23   2  344.67   34.00
  -5 -23   2  359.16   34.00
   5  23   2  355.76   31.50
   5  23   2  416.26   41.70
  -5  23  -2  314.27   34.50
  -5  23  -2  351.86   38.20
   5  23   2  362.16   37.30
   5 -23  -2  335.27   30.80
   5 -23  -2  328.97   34.20
   5  23   2  346.77   36.80
   0 -24   2   11.30    9.20
   0  24   2   19.10    6.70
   0  24   2    1.90    7.50
   0 -24   2   12.70    8.90
   0  24   2   15.10    8.60
   0 -24  -2    3.70    9.70
   0  24  -2  -21.40    9.40
   0  24   2   -4.30   11.10
   0 -24   2   11.30   11.60
   0 -24  -2   -0.90    8.30
   0  24  -2   13.50    7.00
   0  24  -2   -4.90   14.00
   0  24   2    2.90   11.40
   0 -24  -2   -7.90   10.70
   2 -24   2   54.99   12.90
   2  24  -2   34.10   12.30
  -2 -24  -2   29.60    9.60
  -2  24   2   44.10   13.10
  -2  24   2   28.70   11.40
   2 -24   2   39.40    9.90
  -2 -24  -2   17.50   11.00
  -2  24   2   19.20   13.10
   2  24  -2   34.80   18.20
  -2 -24  -2   25.60   12.90
  -2 -24  -2   41.40   13.90
   2 -24   2   27.10   12.70
   2  24  -2   13.30   10.90
  -2  24   2    6.20    8.80
  -2 -24   2   16.30   13.10
  -2  24  -2   46.40    9.20
  -2  24  -2   30.80   14.50
   2  24   2   21.90   11.60
  -2 -24   2    7.50   11.00
   2  24   2   27.30   14.00
  -2 -24   2   17.80   11.00
   2 -24  -2   39.10   12.80
   2 -24  -2   32.60   10.10
   2 -24  -2   23.40   11.00
   2  24   2   38.50   14.00
   2  24   2   34.50    8.60
  -2  24  -2   37.30   12.70
   4  24  -2   -2.00   21.60
   4  24  -2   -1.00   20.00
  -4 -24  -2   -7.80   12.70
  -4  24   2   16.80   13.00
   4  24  -2    3.00    7.90
  -4  24   2   -7.90   14.10
  -4 -24  -2    7.10   13.70
  -4  24   2   16.60   15.10
   4 -24   2    6.70   13.40
  -4 -24  -2  -13.00   12.10
   4 -24   2  -12.30    8.10
   4 -24   2   -7.40   10.30
  -4 -24  -2   19.80   12.90
   4  24   2    7.60    9.90
  -4  24  -2   10.10   11.10
   4  24   2   -0.50   17.00
   4 -24  -2    3.10   10.80
   4 -24  -2    2.60    9.10
  -4 -24   2    1.70   14.10
   4  24   2    5.70   14.30
   4 -24  -2   -5.60   11.10
  -4 -24   2   36.20   14.50
  -4  24  -2   14.50   13.00
  -4 -24   2   12.30   12.70
  -4  24  -2  -18.20   13.80
   4  24   2   40.10   15.00
  -6  24   2   18.20   16.10
   6 -24   2   24.10   16.50
  -6 -24  -2   36.20   17.10
  -6 -24  -2   18.50   28.40
  -6 -24  -2    5.10   16.20
   6  24  -2    6.80   19.60
   6  24  -2   24.60   26.00
   6  24  -2   -1.10   16.30
  -6 -24  -2    4.80   15.80
  -6  24   2    3.90   17.40
  -6 -24   2   12.70   16.50
  -6 -24   2    5.60   20.00
  -6 -24   2   14.20   16.90
   6  24   2   21.10   19.50
  -6 -24   2    7.40   16.40
   6  24   2   35.70   20.40
   6 -24  -2   15.10   15.70
   6  24   2   14.30   17.90
   6  24   2  -18.10   24.30
  -6  24  -2   14.40   14.90
  -6  24  -2   15.30   17.60
  -1  25   2    5.60    8.50
  -1  25   2   32.60   15.20
  -1 -25  -2   -7.60   10.20
   1 -25   2   12.60   10.60
   1 -25   2   27.40   20.80
   1  25  -2   10.00   11.60
  -1  25   2   -0.50   11.80
  -1 -25  -2   16.20   10.40
  -1 -25  -2    0.80   11.30
   1  25  -2   26.00   16.60
   1  25  -2    8.90    9.40
   1 -25   2   19.50    9.40
  -1 -25   2   13.60   10.80
  -1  25  -2   25.60   12.60
   1 -25  -2    8.40   16.50
  -1  25  -2   -4.00   14.00
   1  25   2   -2.90   13.80
   1  25   2   17.90    7.30
   1 -25  -2    9.40    9.80
   1  25   2   24.60   15.50
   1  25   2   31.90   11.30
  -1 -25   2   16.20   11.30
   1 -25  -2   29.20   11.20
  -1 -25   2   12.10   12.90
   1  25   2   -3.20    8.00
  -3  25   2   14.50   14.30
   3  25  -2   24.00   13.70
   3  25  -2   17.90   13.80
  -3 -25  -2   -0.60   12.00
   3 -25   2    1.30    8.90
  -3  25   2    8.50   11.10
   3 -25   2   23.70   12.80
  -3 -25  -2    7.00   10.20
   3 -25   2  -17.90    9.50
  -3 -25  -2   13.10   13.00
  -3 -25  -2   -2.80   11.80
  -3  25   2   31.30   15.30
  -3  25  -2   17.70    9.50
   3  25   2   34.00   16.00
  -3 -25   2   10.10   12.30
   3 -25  -2   33.30   12.30
   3  25   2   11.40   16.90
   3  25   2   19.00   15.70
   3  25   2   -6.10    8.50
  -3  25  -2   38.20   15.50
  -3 -25   2   25.00   14.50
   3 -25  -2   10.00   10.70
  -3 -25   2  -15.70   11.50
   3 -25  -2   29.10   12.90
  -5 -25  -2    7.80   17.20
   5 -25   2  -20.50   13.60
  -5 -25  -2   -0.90   14.80
  -5  25   2   16.70   15.70
   5  25  -2  -10.10   17.10
   5 -25   2   -0.20   11.90
  -5 -25  -2   10.80   15.90
  -5  25   2    9.40   18.30
  -5 -25  -2   -9.90   14.50
   5  25  -2    7.80   14.80
  -5  25  -2   20.30   15.50
   5 -25  -2   14.10   14.10
   5  25   2   20.50   22.80
   5 -25  -2  -27.10   13.80
  -5  25  -2   28.00   19.10
  -5  25  -2   -6.10   14.40
   5  25   2   25.60   17.90
  -5 -25   2    1.40   14.10
  -5 -25   2    3.80   15.00
   5  25   2    2.20   17.20
   5  25   2  -11.70   13.10
   0  26   2   60.29   17.00
   0 -26   2   49.90   13.40
   0  26  -2   45.50    9.60
   0 -26   2   58.59   15.40
   0  26  -2   39.10   21.70
   0  26   2   38.70   10.90
   0  26   2   24.90    9.30
   0  26  -2   60.99   16.50
   0  26   2   39.50    8.30
   0 -26   2   42.70   15.10
   0  26   2   31.10   15.80
   0 -26  -2   72.09   15.70
   0 -26  -2   40.10   12.90
   0 -26  -2   56.19   15.70
  -2  26   2   72.39   18.60
   2 -26   2   90.99   16.10
  -2 -26  -2   73.09   19.60
   2  26  -2   44.80   20.80
   2  26  -2   82.39   17.30
  -2 -26  -2   70.99   16.00
   2  26  -2   75.49   17.90
   2  26  -2   97.59   16.50
   2 -26   2   62.89   17.00
  -2 -26  -2   75.39   18.10
  -2  26   2   88.59   14.30
   2 -26   2   80.89   14.50
  -2  26   2  108.49   21.30
   2  26   2   88.29   20.10
   2  26   2   85.39   16.30
  -2 -26   2   72.69   16.70
  -2  26  -2  120.19   24.00
   2 -26  -2   73.59   15.40
  -2 -26   2   60.19   15.10
   2  26   2   85.79   12.30
  -2  26  -2  101.59   21.60
   2  26   2  105.59   22.80
   2 -26  -2   83.09   17.30
  -2 -26   2   74.39   18.00
   2 -26  -2   95.19   16.70
  -4 -26  -2   39.60   16.70
  -4  26   2   66.69   19.50
  -4 -26  -2   24.60   18.90
   4  26  -2   52.39   17.70
  -4  26   2   52.29   18.40
   4  26  -2   21.80   21.90
   4 -26   2   62.19   16.60
  -4 -26  -2   20.60   15.50
  -4 -26  -2   43.00   15.40
   4 -26   2   72.09   13.30
  -4  26   2   61.69   16.80
   4 -26   2   54.99   14.70
   4  26  -2   45.40   17.90
   4  26   2   33.70   21.00
  -4 -26   2   31.60   15.00
  -4 -26   2   42.90   17.60
  -4  26  -2   74.99   14.90
   4 -26  -2   68.69   15.50
   4  26   2   42.30   13.60
  -4 -26   2   43.30   15.70
   4  26   2   49.00   17.80
   4  26   2   62.09   18.30
  -4  26  -2  108.09   18.20
   4 -26  -2   64.29   18.60
  -4  26  -2   34.00   18.40
  -1 -27  -2    3.10   12.60
   1  27  -2  -27.90   14.40
   1 -27   2    9.60   11.70
   1 -27   2   17.20   14.00
  -1  27   2  -15.80   13.20
   1  27  -2   -2.00   10.60
  -1 -27  -2   -7.70   12.80
  -1 -27  -2   17.90   12.20
  -1  27   2    8.80    9.90
  -1  27   2   -3.10   17.50
   1  27  -2  -18.40   18.10
  -1  27   2    9.20    9.50
  -1 -27   2   -5.80   10.70
   1 -27  -2  -15.70   11.30
   1  27   2    2.00   11.40
   1  27   2  -18.90    8.00
   1  27   2  -17.50   15.10
   1  27   2    0.50   14.40
   1 -27  -2  -11.40   12.20
   1 -27  -2   -6.70   10.90
  -1  27  -2    3.80   17.70
  -1 -27   2   33.00   16.20
  -3  27   2   23.60   15.00
   3 -27   2   -5.10   12.00
   3 -27   2    3.30   13.50
  -3 -27  -2   10.60   14.50
   3  27  -2   -5.80   14.70
  -3 -27  -2    9.40   14.30
   3  27  -2   18.20   17.30
  -3 -27  -2    3.20   13.40
   3 -27   2   12.80   11.00
   3  27  -2   27.10   22.60
  -3  27   2   20.40   14.10
  -3  27   2  -18.00   14.50
  -3 -27   2    9.90   14.90
   3 -27  -2   38.10   14.50
  -3 -27   2    3.70   14.20
   3  27   2   23.60   16.00
   3 -27  -2    2.10   12.90
   3  27   2   25.70   20.00
   3 -27  -2   19.90   14.70
  -3  27  -2  -25.60   14.10
  -3 -27   2   -9.40   13.10
  -3  27  -2   26.30   15.70
   3  27   2   15.20   11.00
   3  27   2   -1.40   16.60
  -5 -27  -2   -4.00   17.20
  -5  27   2   21.00   17.90
  -5 -27  -2   -5.20   17.10
  -5  27   2   -8.30   16.00
  -5 -27  -2   21.30   17.60
   5  27  -2   20.00   19.80
   5  27  -2   -9.50   17.10
   5  27  -2   25.80   26.00
   5 -27   2   24.90   15.60
   5  27   2   22.00   20.00
  -5  27  -2    4.00   19.30
   5  27   2  -18.70   24.60
   5 -27  -2  -21.70   16.20
  -5  27  -2   -0.60   15.50
  -5 -27   2    0.80   17.00
  -5 -27   2  -22.10   16.70
   5  27   2   29.60   20.30
  -5 -27   2   -0.90   17.00
  -5 -27   2   -4.60   21.20
  -5  27  -2   21.50   19.60
   5 -27  -2  -11.70   15.90
   0  28   2  147.89   25.50
   0 -28  -2  119.79   21.10
   0  28   2  209.78   28.50
   0  28  -2  152.98   27.00
   0 -28  -2  125.89   22.20
   0 -28   2  165.08   25.10
   0 -28   2  159.18   29.10
   0  28   2  183.38   20.80
   0  28  -2  222.68   28.60
   0 -28  -2  148.99   20.90
   0 -28   2  128.99   20.30
   2  28  -2    7.10   14.10
   2  28  -2   -7.30   14.70
   2 -28   2   26.70   16.00
   2 -28   2   22.00   14.10
   2  28  -2    7.70   16.30
  -2  28   2   11.80   12.60
  -2  28   2  -11.40   15.60
  -2  28   2    5.90   17.80
  -2 -28  -2  -12.80   13.50
  -2 -28  -2   -1.70   13.80
  -2 -28  -2  -19.00   14.00
   2 -28   2   12.50   12.40
   2  28  -2    2.00   20.20
   2  28   2   12.70   17.50
  -2 -28   2  -12.90   14.00
  -2  28  -2    1.50   17.80
  -2 -28   2  -11.40   14.10
  -2 -28   2    8.90   13.80
   2 -28  -2  -14.50   14.20
  -2  28  -2   18.30   15.30
   2 -28  -2   10.80   13.20
  -4 -28  -2    4.70   16.30
   4  28  -2  -14.30   17.90
  -4  28   2  -22.90   15.40
   4 -28   2    0.50   15.70
   4  28  -2   30.60   26.40
   4  28  -2  -23.50   16.60
   4 -28   2    0.60   14.90
  -4  28   2   -6.30   17.20
  -4 -28  -2   26.80   16.90
  -4 -28  -2  -23.90   15.80
  -4  28   2   -3.90   20.20
  -4 -28   2   -5.80   16.40
   4  28   2   29.30   18.20
  -4  28  -2   50.89   16.60
   4 -28  -2  -17.30   15.40
  -4 -28   2   -5.90   16.40
   4  28   2  -10.90   22.10
   4  28   2   -3.20   19.60
  -4 -28   2    4.80   17.00
  -4  28  -2  -34.60   18.10
   4 -28  -2  -13.50   20.90
   1 -29   2   35.30   16.30
   1 -29   2   20.90   13.90
   1 -29   2   38.90   22.40
  -1 -29  -2   44.80   17.80
  -1 -29  -2   44.90   17.30
   1  29  -2   19.20   21.20
   1  29  -2    0.40   16.40
  -1 -29  -2   38.70   15.80
  -1  29   2   26.50   19.50
   1  29  -2   39.30   13.30
  -1  29   2   19.10   18.30
   1 -29  -2   29.70   16.30
   1  29   2   -2.90   13.90
  -1  29  -2   43.80   20.50
   1 -29  -2   55.79   17.40
  -1  29  -2   25.00   16.70
   1 -29  -2   25.50   14.10
   1  29   2   15.90   18.50
  -1 -29   2   20.40   15.30
   1  29   2   20.90   20.10
  -1 -29   2   29.50   17.40
  -1 -29   2   45.40   14.90
  -3 -29  -2  216.08   29.60
   3  29  -2  195.78   26.70
   3 -29   2  228.98   26.50
   3  29  -2  175.68   32.30
  -3  29   2  211.18   29.10
  -3 -29  -2  150.68   25.30
   3  29  -2  236.88   32.40
   3 -29   2  203.38   28.40
  -3 -29  -2  220.18   30.30
   3 -29   2  145.99   25.00
  -3  29   2  182.48   28.70
   3  29   2  165.48   25.70
   3 -29  -2  234.68   26.60
  -3  29  -2  167.78   29.80
  -3 -29   2  149.69   26.00
   3  29   2  201.98   31.80
  -3 -29   2  177.18   25.30
   3 -29  -2  129.89   24.50
   3 -29  -2  196.38   27.40
  -3  29  -2  207.98   28.10
   3  29   2  276.37   33.40
  -3 -29   2  218.48   29.90
   0 -30  -2   -8.80   15.60
   0  30   2    8.80   20.90
   0  30  -2    9.60   19.90
   0 -30   2   18.00   15.40
   0 -30   2   -3.00   16.00
   0 -30  -2   42.80   17.10
   0  30   2    3.90   19.20
   0  30  -2    0.90   16.80
   0 -30   2   -2.90   15.00
   0 -30  -2   -7.10   14.50
  -2 -30  -2   29.20   18.30
   2  30  -2   17.60   18.60
   2  30  -2   12.30   18.70
   2  30  -2   38.40   24.20
  -2 -30  -2   26.40   17.10
  -2  30   2   21.00   18.20
   2 -30   2   40.80   19.00
  -2 -30  -2    9.80   17.30
  -2  30   2  -23.20   18.80
   2 -30   2   25.00   15.50
  -2 -30   2    1.20   16.60
   2  30   2    3.40   21.90
  -2  30  -2   33.70   18.40
  -2  30  -2   -7.50   23.00
   2 -30  -2   35.60   17.90
   2 -30  -2    0.80   17.70
  -2 -30   2   20.80   15.70
   2  30   2   41.30   18.70
   2  30   2   38.90   18.70
   2 -30  -2   32.90   17.40
  -2 -30   2   13.40   17.90
   1 -31   2   -2.30   18.70
   1 -31   2    4.90   15.60
  -1 -31  -2   14.20   17.20
   1  31  -2   -1.90   24.80
  -1 -31  -2  -29.40   14.40
  -1  31   2  -16.30   20.40
  -1 -31  -2  -10.10   17.20
   1 -31   2   17.70   14.30
  -1  31   2  -11.40   19.40
   1  31  -2   -7.20   19.90
  -1  31  -2   -8.70   18.50
   1 -31  -2   -1.60   16.60
  -1 -31   2   -9.70   18.80
   1  31   2  -22.60   16.40
  -1 -31   2    3.40   15.70
   1  31   2   -9.90   18.40
  -1 -31   2  -21.40   16.60
   1 -31  -2   10.30   17.80
   1 -31  -2    9.60   16.00
  -1  31  -2    2.80   20.80
   1  31   2   -9.30   20.90
   0   0   3    0.30    1.80
   0   0   3    0.10    1.20
   0   0  -3   -0.10    1.60
   0   0  -3   -0.90    1.20
   0   0  -3    0.90    1.70
   0   0  -3    0.50    1.40
   0   0   3   -1.30    1.60
   0   0  -3    0.50    1.70
   0   0   3    0.70    1.20
   0   0  -3   -0.50    1.00
   0   0   3    3.00    1.40
   0   0   3    0.70    1.70
   0   0  -3    0.20    1.20
  -2   0  -3   -1.30    2.20
   2   0   3    0.20    1.80
  -2   0   3    5.80    3.00
  -2   0  -3    0.00    1.80
  -2   0   3    0.00    2.40
   2   0  -3    2.40    2.70
   2   0   3    4.30    1.80
   2   0  -3   -0.20    1.90
  -2   0  -3   -1.10    2.40
  -2   0   3   -1.80    2.00
  -2   0   3    0.50    1.40
   2   0   3    2.60    2.50
   2   0   3   -2.40    2.10
   2   0   3    1.70    1.70
   2   0  -3   -2.40    2.30
   2   0  -3    0.60    1.90
  -2   0   3   -3.30    1.70
   2   0   3    1.70    3.00
  -2   0   3    1.30    1.90
  -2   0   3    2.70    1.70
  -2   0   3    1.60    1.50
  -2   0  -3    0.80    1.50
  -2   0  -3    2.60    2.20
   2   0   3   -1.60    1.60
   2   0   3    0.10    1.60
   2   0  -3    3.30    1.90
   2   0   3   -2.10    2.20
   2   0  -3   -0.90    1.70
  -2   0  -3   -4.00    1.90
   4   0   3    0.50    3.50
  -4   0  -3    7.70    5.00
   4   0  -3   -1.80    3.50
  -4   0   3    0.20    2.30
  -4   0   3    1.80    3.70
   4   0   3   -1.20    1.90
  -4   0   3   -0.40    3.20
   4   0   3   -1.50    3.90
  -4   0   3    1.70    4.20
  -4   0   3   -1.50    3.40
   4   0   3    7.20    5.30
  -4   0  -3    4.60    4.50
   4   0   3   -2.10    2.90
   4   0  -3    2.20    3.20
   4   0   3    1.00    3.60
   4   0   3    6.20    3.80
   4   0  -3   -1.60    2.30
   4   0   3   -4.40    5.20
  -4   0   3    3.20    4.90
  -4   0  -3   -0.70    3.80
   4   0   3    5.10    5.60
   4   0  -3   -3.40    4.60
   4   0   3    1.70    2.90
  -4   0  -3    0.30    4.20
   4   0  -3   -4.50    4.10
  -4   0   3    2.70    2.10
   4   0  -3    5.80    4.30
   4   0  -3    2.90    3.90
  -6   0   3   -1.50    4.30
   6   0   3    4.80    6.60
  -6   0   3    1.40    3.60
  -6   0  -3   -9.90    7.90
   6   0   3   -3.70    6.10
   6   0  -3   -7.50    3.50
   6   0   3   -1.10    5.60
  -6   0   3   -2.80    4.90
   6   0   3    2.00    5.80
  -6   0   3    2.20    7.70
   6   0   3    6.50    6.00
  -6   0   3    0.70    4.90
  -6   0  -3   -3.70    7.00
  -6   0   3   -4.60    7.20
   6   0  -3  -10.90    5.60
   6   0   3    1.50    8.30
  -6   0   3    7.30    7.10
  -6   0  -3    4.50    7.40
   6   0  -3    2.60    7.80
  -8   0  -3   12.50   21.50
  -8   0  -3    6.60   13.60
   8   0   3   -5.70   11.30
   8   0   3   -0.70   10.30
   8   0  -3    5.60   13.10
  -8   0   3    2.00   12.30
  -8   0   3    4.80    8.20
  -8   0   3    6.70   12.80
   8   0   3   -2.60   10.40
   8   0  -3   -4.90   11.70
  -8   0   3   -4.60    9.40
  -1   1   3  498.15   30.80
   1   1  -3  455.85   30.10
  -1   1   3  493.45   31.30
   1   1  -3  438.26   31.60
  -1  -1  -3  445.06   30.60
  -1   1   3  514.85   31.10
  -1  -1  -3  464.45   31.00
   1  -1   3  501.95   32.00
  -1  -1  -3  441.06   31.60
   1  -1   3  515.85   30.50
  -1   1  -3  512.35   31.70
   1   1   3  446.06   30.50
   1  -1  -3  493.85   30.40
   1  -1  -3  485.65   30.60
   1   1   3  436.56   31.50
   1   1   3  447.46   30.60
  -1  -1   3  443.76   30.80
  -1  -1   3  444.56   31.40
   1  -1  -3  527.85   31.40
   1   1   3  463.05   30.70
  -1   1  -3  494.65   30.70
   1  -1  -3  529.85   31.80
  -1  -1   3  443.66   30.70
   1   1   3  446.16   31.00
   1   1   3  468.45   31.30
   1  -1  -3  496.75   31.10
   3   1  -3   33.20    4.20
   3   1  -3   35.20    6.30
   3   1  -3   23.10    4.60
  -3   1   3   26.30    5.00
   3  -1   3   37.00    5.50
  -3   1   3   22.90    4.40
  -3   1   3   31.40    4.70
   3  -1   3   26.40    5.60
   3   1  -3   27.70    4.60
   3  -1   3   33.50    4.40
  -3  -1  -3   24.90    4.90
  -3   1   3   31.80    4.90
  -3  -1  -3   34.60    6.60
   3  -1   3   23.90    5.30
   3  -1   3   32.10    5.20
   3   1  -3   37.50    5.50
  -3  -1  -3   32.70    3.80
   3  -1   3   29.40    3.80
   3   1  -3   31.90    5.40
  -3   1   3   30.80    5.60
   3  -1   3   19.00    4.50
   3   1  -3   28.90    4.80
   3  -1   3   21.70    4.60
  -3   1   3   27.10    3.30
   3  -1   3   34.70    5.50
  -3   1   3   29.60    5.20
  -3   1  -3   23.10    5.60
   3   1   3   21.20    5.10
   3  -1  -3   32.90    5.80
  -3  -1   3   30.40    3.90
   3   1   3   35.60    4.90
  -3  -1   3   33.20    5.10
  -3  -1   3   24.20    5.30
   3   1   3   33.20    4.40
  -3  -1   3   29.20    5.20
   3  -1  -3   21.60    4.40
  -3   1  -3   37.70    7.00
   3   1   3   37.90    4.90
  -3   1  -3   34.90    7.50
  -3  -1   3   39.40    5.50
   3   1   3   26.10    4.80
  -3  -1   3   33.10    5.40
   3  -1  -3   20.10    4.20
  -3   1  -3   31.20    4.90
   3  -1  -3   26.80    4.70
   3   1   3   44.70    6.10
   3  -1  -3   33.90    5.40
   3   1   3   32.00    3.80
   3  -1  -3   28.90    5.00
   3  -1  -3   28.80    5.60
   5  -1   3  445.26   31.70
  -5   1   3  451.15   30.90
  -5  -1  -3  430.26   34.00
  -5   1   3  468.65   34.20
   5   1  -3  481.95   30.30
   5  -1   3  429.76   31.70
  -5   1   3  444.46   29.20
   5  -1   3  443.36   32.90
  -5   1   3  438.76   33.40
  -5   1   3  481.05   31.60
  -5   1   3  434.66   32.20
   5   1  -3  438.76   33.00
  -5   1   3  426.16   29.70
   5  -1   3  432.16   32.50
   5   1  -3  492.95   34.40
   5  -1   3  429.56   32.70
  -5  -1  -3  464.05   34.10
  -5  -1  -3  456.15   34.20
   5  -1   3  456.55   30.70
  -5   1   3  417.86   32.40
   5   1   3  480.25   33.50
   5  -1  -3  435.46   32.80
  -5   1  -3  454.65   33.90
  -5  -1   3  469.65   30.40
  -5  -1   3  467.05   31.70
  -5  -1   3  467.75   30.90
   5   1   3  447.76   32.70
   5  -1  -3  414.76   32.30
  -5  -1   3  507.25   34.30
  -5  -1   3  490.25   33.50
  -5   1  -3  434.46   33.80
  -5   1  -3  451.15   34.50
   5  -1  -3  410.46   31.20
   5   1   3  472.05   32.20
   5  -1  -3  463.85   33.60
  -5   1  -3  429.96   34.00
   5  -1  -3  418.86   32.30
   5   1   3  459.15   31.20
   5   1   3  480.85   32.50
   5   1   3  476.75   33.30
  -5  -1   3  456.65   33.00
   7  -1   3   -0.50    7.60
   7  -1   3    8.90    8.10
  -7   1   3    1.40    5.10
   7   1  -3    9.80   10.40
   7  -1   3    5.20    8.40
  -7   1   3    6.20    6.50
  -7   1   3    3.80    9.70
  -7   1   3   -1.70   10.00
   7   1  -3   21.20    9.70
   7   1  -3    1.30    5.50
  -7  -1  -3   11.00    9.90
   7  -1   3    2.10    7.80
  -7  -1  -3    1.90    9.30
  -7   1   3    9.70    9.30
  -7  -1  -3   12.70   11.30
  -7   1   3    9.50    6.20
  -7   1  -3   10.80   10.10
   7  -1  -3    6.30    7.60
  -7  -1   3    5.40   11.00
   7   1   3    1.30    7.40
   7  -1  -3   10.20   10.30
  -7  -1   3   -2.20    7.50
  -7  -1   3   10.00   10.90
   7   1   3    5.90    8.20
   7   1   3    5.10    8.40
  -7  -1   3   11.10    9.80
  -7   1  -3   -0.10   11.00
  -7   1  -3   -3.70    9.00
  -7  -1   3    6.50    4.90
  -7  -1   3    3.80    6.50
   9   1  -3   14.60   12.90
  -9  -1  -3    5.70   14.90
   9  -1   3   12.60   11.70
  -9  -1  -3  -17.50   18.40
   9   1  -3   -4.90   16.50
   9  -1   3   -2.60   13.40
  -9   1   3   -7.40   16.30
   9  -1   3    2.10   14.00
  -9  -1  -3    1.80   17.50
  -9   1   3    0.10   15.90
  -9  -1   3   -5.70   18.00
  -9   1  -3    1.40   15.00
   9   1   3   25.10   13.20
  -9   1  -3   26.20   18.70
   9  -1  -3   17.50   13.90
  -9  -1   3   -1.50   16.60
   9   1   3  -10.90   12.30
  -9   1  -3    4.20   17.70
   9   1   3    0.10   14.00
   0  -2  -3    9.00    2.30
   0   2   3    4.10    1.70
   0  -2   3    6.60    1.70
   0   2   3    6.30    1.70
   0  -2  -3    6.60    2.00
   0   2   3   11.20    2.50
   0  -2  -3    8.60    2.10
   0  -2  -3    9.20    2.00
   0  -2   3    9.50    2.50
   0   2  -3    6.20    2.10
   0   2   3    5.60    2.40
   0  -2  -3    6.10    1.90
   0   2  -3    7.30    1.90
   0  -2   3    8.50    2.00
   0   2  -3    4.40    2.10
   0  -2   3   11.50    3.00
   0   2  -3    6.50    0.90
   0  -2  -3    8.50    2.10
   0   2   3   11.10    2.00
   0  -2   3   11.20    2.00
   0  -2  -3    8.20    2.40
   0  -2   3    8.50    3.00
   2   2  -3  102.99    8.80
  -2  -2  -3  100.19    8.70
   2   2  -3   97.39    8.60
   2  -2   3  114.39    9.10
  -2  -2  -3  104.49    9.10
   2   2  -3  105.39    9.20
   2   2  -3   94.69    9.00
   2  -2   3  118.29   10.00
   2   2  -3  109.19    9.50
   2  -2   3  127.19   10.40
   2   2  -3  106.69    8.70
  -2   2   3  127.19    9.10
  -2   2   3  116.69    9.00
  -2  -2  -3  100.69   10.00
   2  -2   3  120.39    9.20
  -2  -2  -3  105.39    9.20
  -2  -2  -3  112.09    9.00
  -2   2   3  138.79    9.80
   2  -2   3  119.89    9.90
  -2   2   3  124.89    9.00
  -2  -2  -3  102.89    8.50
  -2  -2  -3   92.99    9.30
   2   2  -3   94.29    9.80
   2  -2   3  125.49    8.00
   2  -2  -3  110.89    9.10
   2  -2  -3  119.89    9.20
   2   2   3  108.49    8.90
   2   2   3  104.49    8.70
  -2  -2   3  104.69    9.10
   2  -2  -3  125.59    8.90
   2   2   3  104.09    9.50
   2   2   3  100.99    9.00
   2   2   3  102.59    9.10
  -2  -2   3  107.59    9.20
   2   2   3   93.49    9.50
  -2  -2   3  100.39   10.10
   2   2   3  103.79    8.70
  -2   2  -3  119.49   10.50
   2  -2  -3  133.59    9.90
   2   2   3  103.69    7.70
  -2  -2   3  101.39    9.00
  -2  -2   3  109.29    9.00
  -2   2  -3  108.69    9.80
   2  -2  -3  126.99   10.00
  -2  -2   3   96.79    8.40
  -2   2  -3  125.09    8.60
  -2   2  -3  117.59    8.90
   2   2   3   98.59    9.50
  -2  -2   3  104.09    9.80
  -4  -2  -3   55.49    7.20
   4  -2   3   46.80    6.50
   4  -2   3   53.59    7.50
   4  -2   3   62.49    8.60
  -4  -2  -3   60.29    6.10
  -4  -2  -3   64.29    9.70
   4  -2   3   46.40    5.70
   4  -2   3   47.80    7.90
  -4   2   3   47.50    7.10
   4   2  -3   62.49    8.00
  -4   2   3   63.49    7.90
  -4   2   3   43.70    7.20
   4  -2   3   41.80    7.80
   4   2  -3   57.49    7.90
   4   2  -3   49.40    8.50
   4   2  -3   35.10    6.50
   4  -2   3   45.00    7.50
   4  -2   3   47.90    7.30
  -4  -2  -3   58.09    9.10
  -4   2   3   55.89    6.80
   4   2  -3   45.30    7.00
  -4  -2  -3   81.39    9.80
   4   2  -3   58.59    6.50
  -4   2   3   51.79    7.40
   4  -2   3   58.49    8.80
  -4   2   3   46.70    7.60
   4  -2   3   51.49    7.20
   4   2  -3   52.19    8.40
   4  -2   3   39.70    7.40
  -4   2  -3   51.29    8.50
   4   2   3   60.09    8.10
   4   2   3   54.89    9.10
   4  -2  -3   52.89    8.10
   4   2   3   58.09    7.90
  -4  -2   3   41.00    7.40
   4   2   3   60.79    8.00
   4  -2  -3   55.89    7.90
  -4  -2   3   58.89    6.20
   4  -2  -3   44.60    6.90
  -4   2  -3   43.50    7.50
  -4  -2   3   59.49    9.20
  -4  -2   3   44.00    7.40
   4   2   3   59.29    8.00
  -4  -2   3   57.79    7.40
  -4   2  -3   59.79    7.70
   4  -2  -3   54.09    7.30
  -4  -2   3   60.59    7.80
   4   2   3   53.69    7.10
  -4  -2   3   54.99    7.60
   4  -2  -3   61.49    7.60
   4   2   3   57.69    9.10
   4  -2  -3   58.39    8.60
  -4   2  -3   44.40    8.80
  -6  -2  -3  -13.10    7.20
  -6   2   3   -3.20    6.70
   6  -2   3   -6.50    5.80
  -6   2   3   10.80    8.20
   6  -2   3    1.50    6.00
  -6   2   3   10.90    5.10
  -6   2   3    6.90    5.30
   6  -2   3   -6.30    5.10
   6   2  -3    6.60    8.10
   6   2  -3    8.30    4.80
   6  -2   3    2.50    4.90
   6   2  -3   10.60    6.70
  -6  -2  -3    7.10    8.10
   6  -2   3    3.80    6.20
  -6   2   3   -7.50    6.90
  -6   2   3    7.40    4.60
  -6  -2  -3   -0.20    7.30
   6   2   3   -2.80    5.90
  -6   2  -3    1.40    6.90
  -6   2  -3    7.60    8.70
  -6  -2   3   -0.90    5.50
   6  -2  -3    7.60    5.40
  -6  -2   3    4.00    7.60
  -6  -2   3    5.10    8.90
   6   2   3   10.80    7.10
  -6  -2   3    6.20    5.30
  -6  -2   3    2.20    4.40
   6   2   3   -6.40    6.10
   6  -2  -3   -3.90    7.10
  -6  -2   3   -1.10    4.60
   6   2   3   13.40    8.80
  -6   2  -3   16.10    7.60
   6  -2  -3   -2.60    5.50
  -6  -2   3   -1.00    7.00
   6   2   3    9.40    7.10
   8   2  -3   45.90   16.00
  -8   2   3   37.30   14.80
  -8   2   3   43.80   19.20
   8   2  -3   49.30   14.10
  -8  -2  -3   68.79   17.20
  -8  -2  -3   49.40   18.20
   8  -2   3   60.69   13.90
  -8   2   3   47.40   14.50
  -8  -2  -3   49.90   18.10
   8  -2   3   57.59   13.50
  -8  -2   3   63.19   11.40
   8   2   3   64.09   13.70
   8   2   3   66.99   14.10
  -8  -2   3   68.89   24.50
  -8   2  -3   75.49   18.20
  -8   2  -3   35.20   15.20
   8   2   3   40.00   13.10
   8  -2  -3   62.49   14.50
   8  -2  -3   64.29   16.70
  -8  -2   3   90.69   18.00
  -1  -3  -3  471.45   30.70
   1   3  -3  494.85   30.50
   1  -3   3  475.35   30.10
  -1   3   3  468.75   31.00
   1  -3   3  469.95   30.60
  -1  -3  -3  460.65   30.80
   1  -3   3  459.75   30.20
   1  -3   3  477.65   29.70
  -1  -3  -3  488.25   30.80
   1  -3   3  485.75   29.50
  -1   3   3  461.35   30.60
   1   3  -3  471.15   30.80
  -1  -3  -3  479.85   30.80
  -1   3   3  467.25   30.60
  -1  -3  -3  454.95   30.80
   1  -3   3  427.26   31.50
   1   3  -3  477.75   30.70
   1  -3   3  448.86   31.30
  -1  -3  -3  478.95   30.70
   1  -3   3  477.55   31.30
   1   3  -3  442.96   30.10
   1  -3   3  467.05   30.00
  -1   3   3  454.95   30.10
  -1   3   3  457.45   30.70
   1   3  -3  463.05   30.70
   1   3  -3  470.45   31.50
  -1   3   3  466.75   31.10
  -1   3  -3  477.35   30.20
  -1   3  -3  455.95   31.70
   1  -3  -3  460.45   30.90
   1  -3  -3  445.56   30.90
   1  -3  -3  485.25   30.80
   1  -3  -3  471.45   30.20
  -1   3  -3  469.95   31.10
   1   3   3  452.55   30.80
   1   3   3  458.85   30.70
   1   3   3  458.85   30.60
  -1  -3   3  455.45   30.60
  -1   3  -3  489.15   30.10
  -1  -3   3  465.45   30.00
  -1  -3   3  451.95   31.00
  -1  -3   3  457.55   30.50
   1  -3  -3  471.95   30.70
   1  -3  -3  463.55   31.20
  -1  -3   3  443.96   31.40
   1   3   3  466.15   31.10
  -1   3  -3  479.05   30.60
   1   3   3  474.15   30.70
  -1  -3   3  440.96   30.70
   1   3   3  477.95   30.80
   1   3   3  459.45   30.70
   1  -3  -3  471.65   30.00
   3  -3   3 5651.03  354.56
  -3  -3  -3 5642.64  353.66
   3   3  -3 5414.66  353.66
  -3   3   3 5847.02  355.66
  -3  -3  -3 5574.54  354.56
   3  -3   3 5949.80  355.66
   3   3  -3 5422.76  354.56
   3  -3   3 5819.92  355.36
   3  -3   3 5730.83  354.66
  -3   3   3 5644.94  354.66
  -3  -3   3 5446.65  354.36
  -3   3  -3 5779.32  354.36
  -3   3  -3 5959.70  355.76
  -3   3  -3 5774.72  355.96
   3  -3  -3 5972.40  354.86
  -3   3  -3 5811.82  355.66
  -3  -3   3 5418.56  355.26
   5  -3   3   14.70    7.60
  -5   3   3   13.50    4.70
  -5  -3  -3   17.60    4.80
  -5   3   3   19.40    5.40
   5   3  -3   26.50    6.80
  -5   3   3   20.10    6.00
   5  -3   3   34.70    6.90
   5  -3   3   18.90    3.20
   5  -3   3   18.20    5.20
   5   3  -3   18.80    4.60
  -5  -3  -3   25.90    6.20
   5  -3   3   19.90    4.30
  -5  -3  -3   28.50    7.60
  -5  -3  -3   20.40    7.70
   5  -3   3   27.10    7.80
   5  -3   3   19.10    5.40
  -5   3   3   22.40    8.10
   5  -3   3   14.00    4.50
  -5   3   3   20.10    6.00
   5   3  -3   18.10   13.00
   5  -3   3    5.20    5.10
  -5  -3  -3   14.90    7.10
   5   3  -3   21.00    7.40
  -5  -3   3   23.60    5.90
   5  -3  -3   23.70    5.70
  -5   3  -3   12.30    6.00
   5  -3  -3    4.00    5.40
  -5  -3   3   39.90    9.40
   5   3   3   27.20    6.60
  -5  -3   3   20.50    4.80
  -5  -3   3   18.90    6.50
   5  -3  -3   19.00    6.20
   5   3   3   19.80    6.70
  -5   3  -3   20.10    6.90
   5   3   3   13.00    5.40
   5  -3  -3   11.10    5.70
  -5  -3   3   16.00    5.10
  -5   3  -3   15.30    7.20
   5   3   3   18.10    6.30
   5  -3  -3   15.00    6.60
  -5  -3   3   16.70    6.30
   5   3   3   28.60    6.80
  -7   3   3  829.82   55.29
   7   3  -3  864.81   60.39
   7   3  -3  871.01   56.59
  -7   3   3  852.61   60.79
   7  -3   3  845.42   57.09
   7  -3   3  888.21   59.69
   7  -3   3  814.12   59.09
   7  -3   3  810.22   56.49
   7   3  -3  866.51   61.99
  -7  -3  -3  802.62   61.99
  -7   3   3  816.62   55.69
  -7   3   3  750.02   58.99
  -7  -3  -3  875.91   61.39
  -7   3   3  835.32   61.79
  -7  -3  -3  948.41   62.09
   7  -3   3  886.71   57.79
  -7   3  -3  803.32   61.19
  -7  -3   3  802.82   61.29
  -7  -3   3  929.91   57.79
  -7  -3   3  884.91   60.79
  -7   3  -3  860.81   60.99
  -7  -3   3  820.12   54.39
   7   3   3  819.72   59.29
   7   3   3  883.21   59.59
   7  -3  -3  833.72   60.19
   7  -3  -3  806.82   59.69
   7   3   3  903.71   61.09
  -7  -3   3  779.12   59.29
  -7   3  -3  922.31   62.69
   9  -3   3  496.55   44.00
   9  -3   3  526.85   42.70
  -9   3   3  548.95   47.80
   9   3  -3  486.75   47.00
  -9  -3  -3  504.55   47.90
  -9   3   3  507.15   47.20
   9   3  -3  417.16   43.30
  -9  -3  -3  528.35   49.20
   9  -3   3  563.44   42.90
  -9  -3   3  593.34   49.30
   9   3   3  504.05   44.50
   9   3   3  527.05   44.90
  -9   3  -3  532.35   46.50
   9  -3  -3  555.44   47.90
  -9  -3   3  536.65   47.50
   9  -3  -3  448.56   42.80
  -9  -3   3  563.04   47.80
  -9   3  -3  531.95   47.80
  -9   3  -3  510.75   48.10
   9   3   3  456.25   42.50
   0   4  -3  408.96   26.60
   0   4  -3  412.76   25.90
   0   4   3  384.66   26.10
   0  -4  -3  397.96   27.10
   0  -4   3  375.36   26.40
   0   4   3  381.56   26.70
   0   4  -3  400.46   26.70
   0  -4   3  415.46   27.60
   0  -4  -3  398.66   26.70
   0  -4  -3  399.36   26.80
   0   4  -3  415.56   25.50
   0   4   3  380.76   26.60
   0   4   3  409.16   26.10
   0   4   3  400.26   27.00
   0  -4   3  404.26   25.90
   0  -4  -3  404.36   26.10
   0  -4   3  404.46   26.10
   0   4   3  390.86   26.60
   0   4   3  408.66   26.70
   0   4  -3  415.26   25.30
   0  -4  -3  393.26   26.70
   0   4  -3  396.56   27.60
   0  -4   3  392.16   26.80
   0  -4  -3  387.36   26.60
   0  -4   3  420.56   26.90
   2   4  -3   15.30    3.50
  -2  -4  -3   19.00    4.10
   2  -4   3   22.00    3.90
  -2  -4  -3   27.20    4.70
  -2  -4  -3   33.10    4.20
  -2   4   3   23.40    4.20
   2   4  -3   20.30    4.70
  -2   4   3   16.60    2.90
  -2   4   3   24.10    2.90
   2  -4   3   23.50    3.40
   2   4  -3   26.50    4.30
  -2  -4  -3   27.60    4.70
   2  -4   3   21.20    3.30
   2  -4   3   24.50    5.00
   2   4  -3   16.70    3.50
   2  -4   3   26.20    4.70
   2  -4   3   17.60    3.10
  -2  -4  -3   22.80    4.20
  -2   4   3   19.80    3.90
  -2   4   3   25.40    4.10
  -2   4   3   22.10    3.70
   2  -4   3   21.30    4.50
   2   4  -3   27.10    4.20
   2  -4   3   18.20    3.90
   2   4   3   21.00    3.80
   2  -4  -3   22.40    4.20
   2  -4  -3   24.60    4.40
   2   4   3   20.00    3.60
  -2  -4   3   18.20    3.50
  -2  -4   3   11.70    3.20
   2  -4  -3   26.00    4.60
  -2  -4   3   17.20    3.30
  -2   4  -3   20.60    5.50
  -2   4  -3   27.00    3.90
  -2  -4   3   26.30    4.00
   2  -4  -3   25.30    3.50
  -2  -4   3   18.00    3.40
  -2   4  -3   13.60    3.70
  -2  -4   3   23.80    5.20
   2  -4  -3   13.50    4.00
   2   4   3   30.60    3.90
   2   4   3   17.10    3.60
  -2   4  -3   23.90    4.40
  -2   4  -3   31.10    4.80
   2  -4  -3   22.60    3.80
   2   4   3   25.10    4.30
   2   4   3   24.40    4.20
   4   4  -3   31.60    6.90
   4  -4   3   39.70    7.50
  -4  -4  -3   28.30    4.10
   4  -4   3   37.40    4.80
   4   4  -3   26.10    6.50
   4   4  -3   31.40    5.40
   4   4  -3   23.10    5.40
  -4  -4  -3   40.70    7.70
  -4  -4  -3   28.60    6.70
   4  -4   3   24.20    6.10
  -4   4   3   31.60    5.80
   4  -4   3   37.70    4.60
  -4  -4  -3   25.50    5.10
   4  -4   3   34.70    5.60
  -4  -4  -3   32.50    7.50
   4   4  -3   18.70    6.00
   4   4  -3   17.70    6.50
   4  -4   3   39.90    7.90
  -4   4   3   42.80    5.50
   4   4  -3   16.50    5.60
   4  -4   3   40.70    7.90
  -4   4   3   48.80    6.20
  -4   4   3   34.70    5.40
   4  -4   3   29.20    7.30
  -4   4   3   14.60    4.70
  -4   4   3   35.10    6.80
  -4   4   3   29.90    6.80
  -4  -4  -3   31.20    7.10
   4  -4   3   24.30    5.20
   4  -4  -3   19.60    4.90
  -4  -4   3   19.10    6.10
  -4  -4   3   18.50    5.70
   4   4   3   24.60    6.40
  -4   4  -3   29.70    6.60
   4  -4  -3   23.90    5.20
   4  -4  -3   31.00    7.30
   4  -4  -3   33.80    7.30
   4  -4  -3   36.80    6.00
   4   4   3   34.40    6.30
  -4  -4   3   19.40    7.90
   4   4   3   22.70    6.40
  -4  -4   3   30.50    5.90
  -4  -4   3   25.50    5.10
   4   4   3   26.00    6.20
   4   4   3   22.80    5.40
   4  -4  -3   24.70    5.90
  -4  -4   3   28.20    5.60
   4   4   3   27.60    3.40
  -4   4  -3   36.70    7.90
   4  -4  -3   40.60    5.90
  -4   4  -3   24.60    5.70
   4   4   3   21.80    5.90
   4   4   3   31.20    6.40
  -4  -4   3   25.20    5.60
   6   4  -3   98.09   13.50
  -6  -4  -3   77.49   10.00
  -6   4   3   83.79    9.60
  -6  -4  -3   75.49   10.80
  -6   4   3   71.19   10.30
  -6   4   3   81.99   10.90
   6   4  -3   74.19   10.50
   6   4  -3   61.79   12.40
   6  -4   3   98.59   12.70
  -6  -4  -3   76.39   13.10
   6  -4   3   74.89   11.50
  -6   4   3   62.09   12.50
   6  -4   3   67.59    9.60
  -6   4   3   54.39   10.90
   6  -4   3   86.99   11.60
  -6  -4  -3   84.99   13.70
   6  -4   3   69.19    9.90
   6  -4  -3   78.89   12.30
  -6   4  -3   61.49   11.90
  -6  -4   3   89.69   10.30
  -6   4  -3   59.09   12.10
   6  -4  -3   74.29    9.90
   6   4   3   54.79   10.40
  -6  -4   3   80.39   14.20
  -6  -4   3   81.29   11.90
   6   4   3   96.99   12.90
  -6   4  -3   95.19   13.90
   6  -4  -3   79.19   12.00
  -6  -4   3   58.49   11.50
   6   4   3   85.09   12.80
  -6  -4   3   93.59   11.70
  -8  -4  -3   15.50   15.30
  -8   4   3   13.60   15.40
   8   4  -3   -3.50   13.50
  -8   4   3    1.80   12.10
   8  -4   3   -2.90   10.10
  -8  -4  -3   15.60   15.90
   8  -4   3   10.60   10.90
   8  -4   3   -0.80   10.20
   8   4  -3    4.00   11.50
   8  -4  -3    9.10   10.70
   8   4   3    5.70   12.10
  -8   4  -3    4.70   25.20
  -8  -4   3    4.50   10.20
  -8  -4   3   16.40   13.10
  -8  -4   3   -7.80    8.20
   8  -4  -3   11.40   12.40
  -8  -4   3   -3.00   13.00
   8   4   3   -0.20   10.30
  -8  -4   3   -5.60    9.60
   8   4   3   12.40   11.90
  -8   4  -3    4.80   14.30
  -8   4  -3    8.50   12.20
  -1  -5  -3    6.00    2.80
   1  -5   3    9.70    3.90
  -1   5   3    1.90    2.20
  -1  -5  -3    2.30    1.90
   1  -5   3    3.70    1.40
   1   5  -3    3.50    2.10
   1   5  -3    0.60    1.80
  -1  -5  -3    2.70    2.20
  -1  -5  -3    7.10    2.90
   1   5  -3   -1.00    1.60
   1  -5   3    5.10    3.30
  -1   5   3    5.00    2.20
  -1   5   3    3.00    2.00
   1  -5   3    4.40    1.40
  -1   5   3    5.80    2.40
   1   5  -3    9.50    3.20
  -1  -5  -3    0.70    1.90
  -1   5   3    2.40    2.40
   1  -5   3    5.50    2.70
   1  -5   3    3.20    1.90
  -1  -5  -3    4.10    2.20
   1  -5   3    4.30    1.80
   1  -5   3    1.90    1.90
   1   5  -3    3.40    2.20
  -1  -5  -3    4.20    2.40
  -1   5   3    4.60    2.40
   1  -5   3    3.30    2.10
   1   5  -3    5.00    2.00
  -1   5   3    3.90    1.60
   1  -5   3    6.00    2.30
   1   5   3    6.60    2.20
   1  -5  -3    1.20    2.30
   1   5   3    3.50    2.10
   1   5   3    2.10    2.20
   1   5   3   -0.30    2.10
  -1  -5   3    1.90    2.20
   1   5   3    2.00    2.30
  -1  -5   3    1.70    1.90
   1  -5  -3    5.20    2.20
  -1   5  -3    4.80    3.30
  -1  -5   3    4.50    2.10
   1  -5  -3    5.10    2.30
  -1  -5   3    5.30    2.50
  -1   5  -3    5.00    1.70
   1  -5  -3    6.70    2.50
  -1  -5   3   -0.60    2.90
   1  -5  -3    5.60    2.80
  -1   5  -3    3.90    1.80
   1  -5  -3    2.10    1.50
  -1  -5   3    5.50    3.10
   1   5   3    4.10    2.20
   1   5   3   10.80    2.90
  -1   5  -3    0.60    2.70
  -1   5  -3    5.00    1.70
   1   5   3    2.10    1.40
   1  -5  -3   -1.00    1.90
  -3   5   3   67.09    7.60
   3  -5   3   85.59    9.40
  -3  -5  -3   78.09    8.50
   3   5  -3   66.79    8.30
  -3  -5  -3   67.79    9.00
   3   5  -3   74.09    8.80
  -3   5   3   75.89    7.20
   3  -5   3   84.89    8.90
   3   5  -3   70.29    9.90
  -3  -5  -3   89.29   12.40
  -3   5   3   77.69    7.20
  -3  -5  -3   83.49    7.10
  -3  -5  -3   73.89    8.00
  -3   5   3   83.49    9.40
  -3   5   3   74.69    8.20
   3  -5   3   80.39    9.00
  -3  -5  -3   79.59    9.40
   3   5  -3   87.69    8.20
  -3   5   3   70.29    8.50
   3  -5   3   79.79   10.00
   3  -5   3   66.79    9.10
   3  -5   3   64.39    7.10
   3   5  -3   64.49    8.20
   3  -5   3   78.49    7.50
  -3  -5  -3   72.79    8.70
   3   5   3   72.99    8.60
  -3   5  -3   68.49    8.80
   3  -5  -3   76.99    8.30
  -3  -5   3   79.29   10.50
  -3  -5   3   66.49    8.20
  -3  -5   3   70.79    7.80
   3  -5  -3   77.89    9.10
   3   5   3   74.39    8.90
   3  -5  -3   52.99    7.90
   3   5   3   73.79    6.70
   3   5   3   69.49    8.60
  -3  -5   3   77.99    7.90
  -3  -5   3   66.99    8.50
   3   5   3   63.09    8.10
   3  -5  -3   77.69    9.00
   3   5   3   70.99    8.90
  -3   5  -3   74.39    8.40
   3   5   3   71.79    8.50
   3   5   3   74.69    7.90
   3  -5  -3   65.29    7.50
   3  -5  -3   72.69    7.20
  -3   5  -3   69.39    8.50
  -3   5  -3   65.79    8.10
  -3  -5   3   65.19    9.60
  -3  -5   3   71.99    8.20
   5   5  -3   -1.00    5.00
   5  -5   3   16.00    3.60
   5  -5   3   12.20    5.70
  -5   5   3   12.60    4.40
  -5  -5  -3   11.60    7.80
   5  -5   3   14.60    8.20
  -5  -5  -3   20.50    6.00
   5  -5   3    9.30    7.90
   5   5  -3   -0.60    6.10
  -5  -5  -3   14.90    7.00
  -5   5   3   14.00    6.00
  -5   5   3   12.10    5.90
  -5   5   3   26.00    5.40
   5  -5   3   14.10    4.60
  -5   5   3   24.40    5.60
  -5  -5  -3   -3.30    6.50
   5  -5   3   20.70    6.20
  -5   5   3   12.60    5.70
   5  -5   3    7.30    3.50
   5  -5   3   11.70    5.10
   5   5  -3    7.80    7.20
   5   5  -3   11.90    5.10
  -5  -5   3    4.10    5.00
   5  -5  -3   14.70    5.10
  -5   5  -3   16.80    6.60
   5  -5  -3   12.20    5.90
   5  -5  -3    7.80    4.60
  -5   5  -3   25.70    7.70
  -5  -5   3   12.30    5.40
  -5  -5   3   15.80    5.60
   5   5   3    8.60    6.30
   5   5   3    9.80    6.20
   5   5   3    3.40    5.80
  -5  -5   3    4.80    6.00
   5  -5  -3   20.40    6.00
  -5   5  -3    1.30    5.60
   5   5   3    5.20    5.20
   5   5   3    3.70    6.40
  -5  -5   3    7.00    5.20
   5  -5  -3   10.40    5.00
   7  -5   3   14.80    8.30
   7   5  -3   16.30    8.30
  -7   5   3   46.50   14.30
   7  -5   3    6.00    9.40
   7  -5   3   11.90    8.60
  -7   5   3   23.00    7.20
  -7  -5  -3    7.70    9.90
   7  -5   3    8.00    8.60
  -7  -5  -3    7.90   11.00
  -7  -5  -3    5.40   11.00
   7  -5   3   10.30    7.60
  -7  -5  -3   19.60    9.30
  -7   5   3    7.00    9.40
   7   5  -3   27.90   11.90
   7   5  -3   17.20    9.50
  -7  -5   3   10.70   10.60
  -7   5  -3   28.50   12.10
  -7   5  -3   18.80   12.30
   7  -5  -3   17.50    9.60
  -7  -5   3   16.40    8.60
  -7  -5   3   11.20    5.70
   7  -5  -3   17.00   12.40
  -7  -5   3   14.90   10.50
   7   5   3   17.80    9.40
   7  -5  -3   25.10   10.40
  -7  -5   3    9.30    8.40
  -7  -5   3   20.50    7.20
  -7   5  -3   22.70   10.90
   7   5   3   23.10   10.90
   7   5   3   11.60    8.40
  -9   5   3   -6.40   17.50
  -9   5   3   32.10   18.20
   9   5  -3   -4.70   16.80
  -9  -5  -3   20.00   20.70
   9  -5   3   -8.50   11.10
   9  -5   3   14.40   13.30
   9   5  -3    8.20   15.70
  -9  -5  -3   -2.70   18.40
   9  -5   3    0.50   22.20
  -9   5  -3   -5.20   15.80
  -9  -5   3   13.00   17.40
  -9   5  -3    6.50   19.80
  -9  -5   3  -17.70   17.90
  -9   5  -3   -0.20   14.80
   9  -5  -3   15.00   18.20
   9  -5  -3   -6.80   11.40
   9   5   3    7.30   13.70
   9   5   3  -30.30   13.40
  -9  -5   3    0.80   12.90
   0   6   3    3.80    2.30
   0   6   3    3.90    2.30
   0   6  -3    5.20    2.90
   0   6  -3   -0.30    2.10
   0  -6   3    5.60    3.50
   0   6   3    1.40    2.10
   0   6   3    3.10    1.40
   0  -6   3    3.40    1.90
   0  -6  -3    3.60    2.10
   0  -6  -3    5.50    2.70
   0   6   3    4.30    2.00
   0   6  -3    3.70    1.80
   0  -6   3    1.80    1.40
   0   6   3    3.10    1.50
   0   6   3    1.90    2.10
   0   6  -3    6.00    2.00
   0  -6  -3    0.80    2.50
   0   6   3    1.60    1.70
   0   6  -3    1.10    1.50
   0  -6  -3    2.00    2.30
   0  -6   3    1.90    1.50
   0  -6   3    3.10    2.70
   0  -6  -3    6.20    2.40
   0   6  -3    2.60    2.30
   0  -6   3    3.70    1.30
   0  -6   3    3.60    1.70
   0  -6  -3    3.30    2.30
   0   6  -3    2.90    1.30
   0  -6  -3    1.70    2.10
   0   6  -3    2.50    1.40
   2  -6   3  239.68   17.20
   2  -6   3  234.78   17.90
  -2   6   3  238.18   16.60
   2   6  -3  226.98   17.40
  -2  -6  -3  241.18   17.40
  -2   6   3  231.68   17.60
  -2   6   3  247.08   15.70
   2   6  -3  240.98   17.40
  -2   6   3  223.48   17.50
  -2   6   3  232.58   17.70
  -2  -6  -3  241.48   17.60
   2   6  -3  242.38   17.20
  -2   6   3  227.68   15.80
   2  -6   3  229.68   18.30
   2  -6   3  217.68   16.10
   2   6  -3  255.07   18.90
  -2  -6  -3  232.38   17.20
   2  -6   3  229.78   16.50
   2  -6   3  230.18   16.00
   2   6  -3  228.98   17.20
  -2  -6  -3  226.28   17.60
  -2  -6  -3  222.88   17.10
   2  -6   3  262.37   17.80
  -2  -6  -3  237.18   16.90
  -2   6   3  222.98   16.70
   2  -6   3  221.38   18.60
  -2  -6   3  220.28   18.70
   2   6   3  236.38   16.70
  -2   6  -3  231.98   17.30
   2  -6  -3  233.18   17.00
  -2  -6   3  237.88   16.40
   2   6   3  226.78   17.20
  -2  -6   3  251.47   17.30
   2  -6  -3  230.98   17.60
   2   6   3  236.28   17.80
   2  -6  -3  233.08   17.10
   2   6   3  221.08   17.30
   2  -6  -3  223.58   17.80
  -2   6  -3  243.58   17.10
   2   6   3  234.78   16.30
   2   6   3  237.08   17.20
   2  -6  -3  244.98   17.70
  -2   6  -3  232.18   18.00
  -2  -6   3  232.88   17.30
   2   6   3  241.98   17.40
   2   6   3  225.78   17.60
  -2   6  -3  237.28   18.80
   2  -6  -3  247.48   18.20
   2  -6  -3  234.88   15.80
  -2  -6   3  213.08   17.30
  -2   6  -3  245.28   18.10
   4   6  -3   19.00    6.30
  -4  -6  -3   11.90    5.40
  -4   6   3   25.40    6.20
   4  -6   3   19.70    4.10
  -4   6   3   16.30    5.90
   4   6  -3   24.80    5.90
  -4  -6  -3   21.30    5.10
   4  -6   3   15.60    6.40
   4   6  -3   21.30    5.40
   4   6  -3   12.40    5.50
  -4   6   3   17.60    4.10
  -4  -6  -3   27.70    7.60
  -4  -6  -3   21.80    6.80
  -4   6   3    9.70    4.50
   4   6  -3   12.40    6.10
   4  -6   3   18.70    4.30
  -4   6   3   19.00    4.60
  -4  -6  -3   20.70    3.70
   4  -6   3   18.90    6.10
  -4  -6  -3    8.70    6.40
   4  -6   3   10.50    6.40
  -4   6   3    9.50    4.70
   4  -6   3   13.80    5.70
   4  -6   3   18.50    6.50
  -4   6   3   13.80    4.10
   4  -6   3   17.10    4.70
  -4  -6   3   12.80    8.00
  -4  -6   3   13.40    5.60
   4  -6  -3   20.40    6.60
   4  -6  -3   20.10    4.90
   4   6   3   27.00    6.70
   4   6   3   15.10    5.60
   4  -6  -3   16.50    5.30
  -4   6  -3   13.60    5.30
   4   6   3    7.00    5.70
  -4   6  -3   18.60    5.20
  -4   6  -3    8.90    5.60
   4   6   3   19.60    5.30
   4   6   3   11.50    5.10
   4   6   3    9.80    4.70
   4  -6  -3   19.70    5.10
   4   6   3   18.00    3.40
  -4  -6   3   28.90    6.40
   4  -6  -3   12.30    5.40
  -4   6  -3   12.50    5.50
  -4  -6   3   14.30    7.80
   4  -6  -3   18.40    4.60
   4   6   3   12.00    4.80
  -4  -6   3    8.30    4.20
  -4  -6   3    4.40    6.30
  -6  -6  -3   31.40    6.80
   6   6  -3   14.80    7.10
   6   6  -3   37.10   10.00
  -6  -6  -3   43.00   11.40
   6  -6   3   41.80    6.10
  -6   6   3   41.10    6.10
   6  -6   3   42.00    5.40
  -6  -6  -3   17.80    9.50
  -6   6   3   23.10    9.90
   6  -6   3   40.40    7.80
  -6   6   3   30.70    8.10
  -6   6   3   31.00    8.80
  -6  -6  -3   13.10    9.50
  -6   6   3   22.90    5.20
   6   6  -3   30.20   10.00
   6  -6   3   39.10    8.50
   6  -6   3   42.90    8.80
  -6   6   3   35.40    7.30
   6  -6   3   42.80    7.10
   6  -6  -3   37.00    7.90
   6  -6  -3   35.10    9.00
  -6  -6   3   35.40    7.10
   6  -6  -3   22.40    7.50
  -6   6  -3    8.30    8.10
  -6  -6   3   29.80    8.10
   6   6   3   13.40    8.30
  -6  -6   3   47.80    9.80
   6   6   3   26.80    8.80
  -6  -6   3   25.60    7.00
   6   6   3   32.30    9.10
  -6   6  -3   38.20   10.80
  -6  -6   3   17.20    8.70
  -6   6  -3   42.10   10.90
   8  -6   3   21.00   13.00
   8  -6   3    7.20   10.10
  -8   6   3    9.40   13.80
  -8  -6  -3   25.50   15.40
   8   6  -3   20.70   13.90
  -8  -6  -3   13.20   14.80
   8   6  -3   22.80   15.40
  -8   6   3   11.10   14.20
   8  -6   3   17.60   10.60
  -8  -6  -3   14.90    9.50
  -8  -6   3   24.80   10.00
  -8  -6   3   17.50   11.90
  -8  -6   3   43.30   16.70
  -8   6  -3    9.60   15.50
  -8  -6   3   37.60   14.90
  -8   6  -3   17.00   13.80
   8   6   3    5.20   13.00
   8   6   3   17.00   13.70
   8  -6  -3   18.90   13.10
  -8  -6   3   10.60   11.00
   8  -6  -3   20.30   12.10
   8   6   3   -1.40   10.80
   1  -7   3  158.28   14.10
  -1   7   3  153.48   12.40
  -1  -7  -3  145.79   12.00
   1   7  -3  162.48   11.30
  -1  -7  -3  157.18   13.00
   1  -7   3  163.78   11.20
  -1  -7  -3  180.28   13.00
   1   7  -3  153.08   12.70
  -1   7   3  167.98   12.30
  -1  -7  -3  159.68   12.60
   1  -7   3  160.78   14.20
   1  -7   3  173.88   13.20
  -1   7   3  157.38   10.80
   1  -7   3  168.68   11.50
  -1   7   3  165.88   13.10
  -1   7   3  171.28   12.30
   1  -7   3  159.78   10.90
   1  -7   3  168.38   12.10
   1  -7   3  157.98   12.10
  -1  -7  -3  169.78   13.10
  -1  -7  -3  151.88   12.10
  -1   7   3  160.58   11.80
   1   7  -3  150.98   12.10
   1  -7   3  161.88   11.70
   1   7  -3  151.68   12.10
  -1   7   3  161.98   13.00
   1  -7   3  155.58   12.40
  -1  -7  -3  159.28   12.60
   1   7  -3  173.38   13.50
   1   7  -3  159.38   11.80
   1  -7   3  159.88   10.80
  -1  -7  -3  160.28   11.80
   1  -7  -3  152.48   12.40
   1   7   3  167.58   12.60
   1   7   3  149.99   11.50
   1   7   3  162.38   12.50
  -1   7  -3  154.68   11.80
   1  -7  -3  161.48   11.80
   1   7   3  155.68   12.70
   1  -7  -3  156.38   13.00
  -1   7  -3  149.59   11.70
  -1  -7   3  153.88   12.30
   1  -7  -3  159.68   12.30
[truncated: 850,970 more chars]
