# Supplementary material for: The Al61.49Mn11.35Ni4 phase in the Al–Mn–Ni system
Source: IUCrdata. 2022 Jan 14;7(Pt 1):x220038. doi: 10.1107/S2414314622000384 (PMC9028548; doi:10.1107/S2414314622000384)
Supplement: Supplementary file 2 [file x-07-x220038-Isup2.hkl]

data_I                                                                          
_shelx_title ' 1027_a.res in Cmcm'                                              
_shelx_refln_list_code          4                                               
_shelx_F_calc_maximum      995.05                                               
_exptl_crystal_F_000      2390.31                                               
_reflns_d_resolution_high  0.7502                                               
                                                                                
loop_                                                                           
 _space_group_symop_operation_xyz                                               
 'x, y, z'                                                                      
 '-x, -y, z+1/2'                                                                
 '-x, y, -z+1/2'                                                                
 'x, -y, -z'                                                                    
 'x+1/2, y+1/2, z'                                                              
 '-x+1/2, -y+1/2, z+1/2'                                                        
 '-x+1/2, y+1/2, -z+1/2'                                                        
 'x+1/2, -y+1/2, -z'                                                            
 '-x, -y, -z'                                                                   
 'x, y, -z-1/2'                                                                 
 'x, -y, z-1/2'                                                                 
 '-x, y, z'                                                                     
 '-x+1/2, -y+1/2, -z'                                                           
 'x+1/2, y+1/2, -z-1/2'                                                         
 'x+1/2, -y+1/2, z-1/2'                                                         
 '-x+1/2, y+1/2, z'                                                             
                                                                                
_cell_length_a     7.6135                                                       
_cell_length_b    23.9582                                                       
_cell_length_c    12.4828                                                       
_cell_angle_alpha  90.000                                                       
_cell_angle_beta   90.000                                                       
_cell_angle_gamma  90.000                                                       
                                                                                
_shelx_F_squared_multiplier     1.000                                           
                                                                                
loop_                                                                           
 _refln_index_h                                                                 
 _refln_index_k                                                                 
 _refln_index_l                                                                 
 _refln_F_squared_calc                                                          
 _refln_F_squared_meas                                                          
 _refln_F_squared_sigma                                                         
 _refln_observed_status                                                         
   2   0   0      50682.84      51911.80       899.96 o                         
   4   0   0     637053.19     568380.50      9840.27 o                         
   6   0   0     820222.00     845531.44     18664.15 o                         
   8   0   0        194.72        339.18       554.95 o                         
  10   0   0     253241.39     228250.58      6978.97 o                         
   1   1   0        427.03        421.57        23.59 o                         
   3   1   0       7603.46       7751.92       139.98 o                         
   5   1   0       1406.92       1539.95       124.61 o                         
   7   1   0        849.05       1010.07       260.61 o                         
   9   1   0        267.83        684.56       470.19 o                         
   2   2   0      47279.86      53967.24      1023.99 o                         
   4   2   0      23888.16      22535.57       338.23 o                         
   6   2   0       1585.13       1632.60       190.11 o                         
   8   2   0      23484.78      22560.70       794.78 o                         
  10   2   0        278.33        802.96       632.90 o                         
   1   3   0      11085.20      11892.07       157.95 o                         
   3   3   0      42217.21      43567.85       726.81 o                         
   5   3   0        410.24        477.31       111.78 o                         
   7   3   0      11649.70      11153.94       421.93 o                         
   9   3   0       4218.17       4236.99       555.84 o                         
   0   4   0      16520.85      16148.93       276.79 o                         
   2   4   0      38853.03      38822.34       520.03 o                         
   4   4   0       9235.94       9623.26       246.40 o                         
   6   4   0      14182.14      13736.09       371.11 o                         
   8   4   0       3868.90       3475.69       435.08 o                         
  10   4   0       4537.72       5740.14       912.54 o                         
   1   5   0      43054.05      41571.02       526.11 o                         
   3   5   0      63346.41      59846.02       770.30 o                         
   5   5   0      65174.39      67737.80      1441.07 o                         
   7   5   0        401.19         17.48       246.84 o                         
   9   5   0       3446.66       2781.66       572.47 o                         
   0   6   0      28559.43      27689.27       487.96 o                         
   2   6   0       2741.85       2802.08        83.53 o                         
   4   6   0        585.75        640.89        80.43 o                         
   6   6   0      20231.40      21928.63       557.02 o                         
   8   6   0        390.68        419.54       417.48 o                         
   1   7   0      46061.81      44730.21       543.94 o                         
   3   7   0     546227.56     505835.12      6739.49 o                         
   5   7   0       2878.91       2989.68       151.20 o                         
   7   7   0     106671.29     111583.76      2708.71 o                         
   9   7   0      45401.42      48297.39      1488.44 o                         
   0   8   0         30.69        -32.42        45.58 o                         
   2   8   0      29277.72      29763.41       412.93 o                         
   4   8   0      11269.67       9756.25       208.61 o                         
   6   8   0         89.18         71.03       183.34 o                         
   8   8   0      18635.31      21186.13       924.11 o                         
   1   9   0      11146.86      11155.46       172.53 o                         
   3   9   0      17706.92      16747.88       286.27 o                         
   5   9   0       3671.86       3314.72       179.95 o                         
   7   9   0       3009.33       3381.33       355.25 o                         
   9   9   0       4034.81       3465.66       606.94 o                         
   0  10   0      12645.11      13155.81       275.48 o                         
   2  10   0      74940.30      70241.58       883.52 o                         
   4  10   0       6330.53       6942.52       229.25 o                         
   6  10   0        327.66       1124.62       314.49 o                         
   8  10   0      15803.44      15476.36       665.79 o                         
   1  11   0     722697.50     655217.56      7704.16 o                         
   3  11   0      29241.50      28219.01       435.10 o                         
   5  11   0     651795.25     679992.31     10642.67 o                         
   7  11   0      52386.41      51220.67      1202.12 o                         
   9  11   0      38920.71      37088.74      1306.48 o                         
   0  12   0      57555.39      54595.34       989.09 o                         
   2  12   0       9543.26       8923.61       196.71 o                         
   4  12   0         16.83        -45.49       116.68 o                         
   6  12   0      15738.24      15283.59       456.72 o                         
   8  12   0      13612.13      14662.14       930.10 o                         
   1  13   0       7164.21       6822.63       153.37 o                         
   3  13   0      60471.29      62233.21       929.20 o                         
   5  13   0         39.09         17.47       155.12 o                         
   7  13   0       8479.95       8895.62       540.47 o                         
   9  13   0       7022.68       6618.59       752.98 o                         
   0  14   0      13392.60      13875.58       320.70 o                         
   2  14   0      15036.91      15826.83       301.29 o                         
   4  14   0       9231.03       9820.66       272.50 o                         
   6  14   0       7766.37       8172.25       368.97 o                         
   8  14   0       5271.35       5155.28       584.56 o                         
   1  15   0      19919.36      20231.06       327.59 o                         
   3  15   0      49408.08      50263.48       843.16 o                         
   5  15   0      55283.41      53339.10       960.59 o                         
   7  15   0       2668.27       2621.26       415.17 o                         
   0  16   0      57388.55      61486.51      1131.85 o                         
   2  16   0       1045.19       1284.24       143.66 o                         
   4  16   0       2308.64       2215.93       196.90 o                         
   6  16   0      18432.76      18771.93       561.43 o                         
   8  16   0       2553.11       1959.51       579.43 o                         
   1  17   0        134.11        293.42       100.27 o                         
   3  17   0      48049.26      48269.79       848.67 o                         
   5  17   0       7640.27       9406.50       364.07 o                         
   7  17   0      10078.23       9144.99       593.40 o                         
   0  18   0       5275.81       5450.96       250.92 o                         
   2  18   0     473536.69     498840.19     14170.91 o                         
   4  18   0      98401.89     100208.28      1625.63 o                         
   6  18   0       2504.16       2547.46       385.59 o                         
   8  18   0     202318.48     194382.50      4234.63 o                         
   1  19   0        259.93        395.68       129.51 o                         
   3  19   0      33887.33      35271.01       723.73 o                         
   5  19   0       3014.17       3088.66       370.89 o                         
   7  19   0       5989.01       5126.91       541.42 o                         
   0  20   0       1755.90       1759.06       207.59 o                         
   2  20   0        791.92        760.90       188.08 o                         
   4  20   0        225.10        451.66       232.63 o                         
   6  20   0       1409.20       1397.09       419.11 o                         
   1  21   0      23935.87      26066.39       823.87 o                         
   3  21   0      44396.57      42633.11       946.18 o                         
   5  21   0      11353.41      11173.54       517.52 o                         
   7  21   0       9990.00       9538.31       682.45 o                         
   0  22   0      46627.21      61733.30      2183.17 o                         
   2  22   0      94459.66      92212.45      1679.87 o                         
   4  22   0      46714.25      45071.38      1051.25 o                         
   6  22   0      32522.97      33036.25      1335.13 o                         
   1  23   0       9116.13       9479.49       398.19 o                         
   3  23   0      20815.07      20877.65       649.84 o                         
   5  23   0      20722.73      19556.93       721.68 o                         
   7  23   0       1449.52       2373.60       679.43 o                         
   0  24   0      12467.20      14409.52       699.63 o                         
   2  24   0       9830.23      11354.66       660.82 o                         
   4  24   0       6482.11       7649.38       468.44 o                         
   6  24   0       8806.10       8578.71       661.01 o                         
   1  25   0       7791.23       8728.54       435.38 o                         
   3  25   0        264.79        846.32       357.35 o                         
   5  25   0      13403.62      14217.75       692.42 o                         
   0  26   0      80776.55      78676.91      2450.25 o                         
   2  26   0      20281.11      19043.13       779.44 o                         
   4  26   0       2413.31       2031.43       472.29 o                         
   1  27   0       2586.35       2827.93       497.38 o                         
   3  27   0       8739.14       8626.72       550.24 o                         
   5  27   0        517.56       -603.06       603.06 o                         
   0  28   0      31168.55      32965.18      1609.35 o                         
   2  28   0       5400.35       5504.66       557.29 o                         
   4  28   0          9.18         54.99       526.43 o                         
   1  29   0      45126.47      41659.63      1303.59 o                         
   3  29   0     146790.20     136095.72      2982.46 o                         
   0  30   0      13064.62      11864.81      1103.14 o                         
   2  30   0      11240.06      10056.55       761.55 o                         
   1  31   0         59.25       -683.16       683.16 o                         
   1   1   1        575.58        698.19        21.00 o                         
   3   1   1        804.77        782.46        41.93 o                         
   5   1   1        629.74        558.85        77.73 o                         
   7   1   1         16.24        285.08       159.86 o                         
   9   1   1         34.17       -161.65       360.71 o                         
   0   2   1       8034.70       8108.57       136.86 o                         
   2   2   1       2773.66       3194.90        62.30 o                         
   4   2   1         90.13         59.83        49.74 o                         
   6   2   1       3193.84       3245.73       137.63 o                         
   8   2   1       1696.56       1978.41       279.98 o                         
  10   2   1        970.96       -339.15       482.09 o                         
   1   3   1        222.82        223.49        18.87 o                         
   3   3   1       3294.78       3907.58        76.59 o                         
   5   3   1        412.50        506.38        75.11 o                         
   7   3   1       1766.33       1948.10       198.87 o                         
   9   3   1         41.95        311.68       374.50 o                         
   0   4   1       2221.25       2198.22        50.52 o                         
   2   4   1       7052.37       7160.46        98.35 o                         
   4   4   1         44.20         80.30        50.75 o                         
   6   4   1         89.79         -3.44       116.21 o                         
   8   4   1        671.55        542.18       300.28 o                         
  10   4   1          1.56       -479.90       479.90 o                         
   1   5   1      18318.09      18476.62       180.76 o                         
   3   5   1        535.28        582.89        48.07 o                         
   5   5   1      18350.05      18806.75       274.64 o                         
   7   5   1         25.70         10.69       165.71 o                         
   9   5   1        445.27        362.44       370.47 o                         
   0   6   1      26318.34      26750.32       360.12 o                         
   2   6   1        804.44        797.70        37.87 o                         
   4   6   1        162.62        188.57        62.97 o                         
   6   6   1       8589.41       9883.21       235.26 o                         
   8   6   1       2788.17       2688.68       305.45 o                         
   1   7   1       6786.02       6901.88        88.63 o                         
   3   7   1       6444.95       5580.28       113.20 o                         
   5   7   1       2279.52       2496.91       103.32 o                         
   7   7   1       2421.85       2525.18       189.13 o                         
   9   7   1        901.75        761.53       366.60 o                         
   0   8   1      11591.08      11297.88       175.33 o                         
   2   8   1       3742.67       3556.05        69.37 o                         
   4   8   1       5801.25       5662.55       144.18 o                         
   6   8   1       1391.92       1312.83       126.53 o                         
   8   8   1       2740.65       3084.59       307.12 o                         
   1   9   1       3427.41       3514.95        66.95 o                         
   3   9   1        841.93        775.36        59.94 o                         
   5   9   1       3958.27       4069.67       134.25 o                         
   7   9   1        407.88        502.84       184.15 o                         
   9   9   1       1398.12       1534.06       392.92 o                         
   0  10   1      13241.24      13102.18       207.15 o                         
   2  10   1      11522.35      10795.80       138.97 o                         
   4  10   1       1001.09        914.22        86.65 o                         
   6  10   1          8.93         96.36       118.32 o                         
   8  10   1       1234.27       1433.14       308.27 o                         
   1  11   1         10.59        -12.52        39.44 o                         
   3  11   1      11450.48      11716.43       166.16 o                         
   5  11   1       1794.10       2044.82       119.16 o                         
   7  11   1       2546.51       2592.47       222.88 o                         
   9  11   1        259.84       -184.98       408.40 o                         
   0  12   1      17201.50      16180.83       256.58 o                         
   2  12   1       2224.97       1913.14        66.38 o                         
   4  12   1       4526.44       4580.58       131.10 o                         
   6  12   1        352.22        532.99       140.38 o                         
   8  12   1         39.05        460.24       344.61 o                         
   1  13   1          9.08         34.59        45.63 o                         
   3  13   1      22706.56      22416.66       282.29 o                         
   5  13   1       2138.66       2383.85       135.65 o                         
   7  13   1       1719.72       1687.87       250.70 o                         
   9  13   1       3215.53       3775.58       516.90 o                         
   0  14   1       1104.17       1086.40        83.13 o                         
   2  14   1       7094.07       6810.78       130.23 o                         
   4  14   1         62.98         -8.15        97.33 o                         
   6  14   1        930.16       1011.24       164.17 o                         
   8  14   1        201.80        535.02       371.50 o                         
   1  15   1       4174.71       4086.31        94.06 o                         
   3  15   1       3073.70       3489.47       121.69 o                         
   5  15   1       2425.76       2458.43       143.14 o                         
   7  15   1       1672.45       1629.41       259.28 o                         
   0  16   1      19193.31      20404.12       353.63 o                         
   2  16   1         25.35         75.99        75.36 o                         
   4  16   1       7305.28       6825.12       182.74 o                         
   6  16   1       1083.31        872.67       185.46 o                         
   8  16   1        618.35       1132.94       400.30 o                         
   1  17   1       1783.38       2166.49        88.34 o                         
   3  17   1       1467.08       1328.29       115.63 o                         
   5  17   1       1512.15       1839.99       167.26 o                         
   7  17   1        321.02         45.36       300.34 o                         
   0  18   1      38364.36      37165.65       612.65 o                         
   2  18   1       1723.99       1836.15       114.08 o                         
   4  18   1      12366.49      11980.62       281.70 o                         
   6  18   1       7945.30       8076.23       321.23 o                         
   8  18   1       1673.95       1912.90       438.21 o                         
   1  19   1       1849.26       1966.36       115.48 o                         
   3  19   1        321.79        716.58       135.98 o                         
   5  19   1       1575.41       1668.82       226.62 o                         
   7  19   1        162.27        299.42       342.22 o                         
   0  20   1       1397.03       1366.09       157.10 o                         
   2  20   1        138.55         71.21       119.01 o                         
   4  20   1       2768.38       2523.27       194.10 o                         
   6  20   1        121.62        483.40       305.04 o                         
   1  21   1       3482.75       3832.77       156.35 o                         
   3  21   1       4503.42       4641.18       213.84 o                         
   5  21   1       8580.40       9056.78       337.23 o                         
   7  21   1        926.89       1040.26       400.84 o                         
   0  22   1       3718.75       5953.75       237.12 o                         
   2  22   1       1162.71       1181.83       164.32 o                         
   4  22   1        932.51        631.86       226.69 o                         
   6  22   1         80.53        564.87       410.30 o                         
   1  23   1        630.10        793.10       151.85 o                         
   3  23   1        395.46        783.32       212.95 o                         
   5  23   1        795.44        922.18       294.15 o                         
   7  23   1         50.16        537.32       439.49 o                         
   0  24   1       4328.70       4078.02       313.86 o                         
   2  24   1       1537.57       1614.54       211.45 o                         
   4  24   1        188.26       -258.15       258.15 o                         
   6  24   1       3068.89       2816.26       428.68 o                         
   1  25   1       2623.52       2653.66       227.06 o                         
   3  25   1       4467.27       4935.91       307.88 o                         
   5  25   1       1103.62       1075.13       354.78 o                         
   0  26   1       5696.79       5753.28       421.21 o                         
   2  26   1       2601.73       2350.27       278.18 o                         
   4  26   1       2155.33       1580.38       318.22 o                         
   1  27   1       2692.71       2084.35       328.26 o                         
   3  27   1        447.58        419.38       325.42 o                         
   5  27   1       2941.07       2056.56       469.27 o                         
   0  28   1      13210.17      13470.52       664.29 o                         
   2  28   1       1112.85        971.27       351.30 o                         
   4  28   1       1033.28       1575.42       407.51 o                         
   1  29   1       5128.72       5752.40       438.96 o                         
   3  29   1         75.69        548.91       409.17 o                         
   0  30   1        200.18        689.79       590.81 o                         
   2  30   1        336.35        392.03       413.16 o                         
   1  31   1        141.98         57.14       424.23 o                         
   0   0   2       1079.23       1542.70        73.89 o                         
   2   0   2      17586.25      17787.69       250.67 o                         
   4   0   2       1179.55       1542.65        91.26 o                         
   6   0   2       1639.74       1405.76       164.49 o                         
   8   0   2       1067.90       1062.08       409.60 o                         
  10   0   2       1735.72       1475.04       792.22 o                         
   1   1   2       3559.41       4141.76        53.87 o                         
   3   1   2      23876.68      23625.13       237.65 o                         
   5   1   2         24.41        228.11        75.28 o                         
   7   1   2       5466.24       6370.22       228.33 o                         
   9   1   2        930.54       1036.71       422.02 o                         
   0   2   2       5477.33       5550.96        99.23 o                         
   2   2   2       2627.21       2957.38        59.03 o                         
   4   2   2       2940.50       2799.15        75.72 o                         
   6   2   2       7898.80       7663.64       194.61 o                         
   8   2   2       6424.70       6684.22       415.79 o                         
  10   2   2       1333.94       2172.38       500.28 o                         
   1   3   2      10684.40      10483.77       115.43 o                         
   3   3   2     159610.55     171217.86      2271.65 o                         
   5   3   2       2895.69       2971.07       109.86 o                         
   7   3   2      32676.72      30367.76       495.37 o                         
   9   3   2       8536.13       9273.97       495.33 o                         
   0   4   2      62689.81      63724.30       734.00 o                         
   2   4   2        891.52        955.03        40.19 o                         
   4   4   2      12302.81      12241.55       183.21 o                         
   6   4   2       3530.48       3602.06       146.92 o                         
   8   4   2        162.26         40.00       275.29 o                         
   1   5   2          5.04         27.53        23.59 o                         
   3   5   2      87350.52      81532.73       770.74 o                         
   5   5   2       7087.33       7646.48       159.22 o                         
   7   5   2       8330.25       8782.95       258.86 o                         
   9   5   2       9875.48       8791.87       479.97 o                         
   0   6   2        277.21        275.70        33.42 o                         
   2   6   2      12341.11      11955.11       140.42 o                         
   4   6   2      10091.12       9124.41       156.71 o                         
   6   6   2        332.31        457.69       123.08 o                         
   8   6   2      10965.45      11039.41       398.43 o                         
   1   7   2       3288.46       3616.49        65.88 o                         
   3   7   2       1410.97       1417.35        62.44 o                         
   5   7   2       3708.05       3804.56       136.81 o                         
   7   7   2         30.81         50.76       185.32 o                         
   9   7   2         16.83       1041.62       388.51 o                         
   0   8   2         49.63         -3.18        42.83 o                         
   2   8   2     107323.14     101062.38      1017.39 o                         
   4   8   2      12499.28      12165.53       198.65 o                         
   6   8   2       5089.81       5202.58       178.04 o                         
   8   8   2      23344.70      25271.58       637.40 o                         
   1   9   2         25.23         31.84        35.90 o                         
   3   9   2       5945.45       5389.94       111.30 o                         
   5   9   2        482.85        362.27       110.75 o                         
   7   9   2        148.52        493.29       187.07 o                         
   9   9   2       1359.63        720.52       393.46 o                         
   0  10   2      91844.38      86639.04      1135.87 o                         
   2  10   2      37506.96      35242.38       362.70 o                         
   4  10   2        833.38        652.39        88.55 o                         
   6  10   2      12833.00      13091.90       285.79 o                         
   8  10   2      12398.18      11697.10       439.03 o                         
   1  11   2       6618.65       6374.63       109.25 o                         
   3  11   2       5084.21       5440.38       127.55 o                         
   5  11   2       5310.04       5505.75       180.36 o                         
   7  11   2       1532.69       1765.72       216.43 o                         
   9  11   2       2472.34       2366.43       427.99 o                         
   0  12   2      85835.23      84678.73      1060.83 o                         
   2  12   2       8699.26       8202.56       135.14 o                         
   4  12   2      16390.56      16499.12       268.89 o                         
   6  12   2      33006.50      32300.53       507.83 o                         
   8  12   2         79.23       -139.45       316.51 o                         
   1  13   2        198.12        106.47        52.68 o                         
   3  13   2       7170.26       7276.47       168.69 o                         
   5  13   2        288.83        204.86       130.37 o                         
   7  13   2        743.50        856.43       249.50 o                         
   9  13   2        996.09        701.19       453.30 o                         
   0  14   2      10389.73       9530.16       208.08 o                         
   2  14   2      32218.71      31325.28       349.15 o                         
   4  14   2       1498.19       1486.36       113.99 o                         
   6  14   2        631.76        547.92       178.13 o                         
   8  14   2      12366.43      12593.99       467.85 o                         
   1  15   2      17321.37      18055.73       290.07 o                         
   3  15   2       6749.89       6928.63       168.94 o                         
   5  15   2      14972.92      14070.06       325.97 o                         
   7  15   2       2229.76       2691.23       285.98 o                         
   0  16   2      18120.19      18565.57       351.90 o                         
   2  16   2      21043.59      20911.64       293.14 o                         
   4  16   2       1343.70       1333.43       126.82 o                         
   6  16   2       4170.87       4326.66       239.98 o                         
   8  16   2      12324.33      13051.68       530.14 o                         
   1  17   2       5989.57       6803.26       158.65 o                         
   3  17   2        376.82        394.20       109.41 o                         
   5  17   2       7984.87       8533.78       447.99 o                         
   7  17   2        167.08        399.39       307.85 o                         
   0  18   2        729.39        640.83       135.75 o                         
   2  18   2      10919.62      10910.13       226.04 o                         
   4  18   2       1984.72       3306.08       263.77 o                         
   6  18   2       2074.02       2562.80       255.53 o                         
   8  18   2       3397.97       3131.13       536.89 o                         
   1  19   2       1929.65       1810.78       116.42 o                         
   3  19   2       3573.31       4371.05       171.93 o                         
   5  19   2        657.03        788.58       206.79 o                         
   7  19   2       1560.45        906.83       329.43 o                         
   0  20   2         64.22        374.16       160.58 o                         
   2  20   2         79.28        353.43       124.68 o                         
   4  20   2        143.20        130.46       184.17 o                         
   6  20   2        165.31        141.93       285.40 o                         
   1  21   2       6880.60       7304.44       195.80 o                         
   3  21   2      25344.74      24488.81       437.43 o                         
   5  21   2      22270.47      22985.76       562.54 o                         
   7  21   2       1838.23       1263.87       398.23 o                         
   0  22   2      16941.14      16472.39       419.44 o                         
   2  22   2         24.86        195.57       156.59 o                         
   4  22   2       4127.71       4454.27       287.84 o                         
   6  22   2       4595.42       4364.83       369.96 o                         
   1  23   2      30236.36      30135.20       481.09 o                         
   3  23   2        157.62        146.71       211.32 o                         
   5  23   2      40358.55      39355.01       816.49 o                         
   0  24   2        754.58        537.33       277.78 o                         
   2  24   2       2549.83       3408.14       251.99 o                         
   4  24   2        294.59        481.98       269.70 o                         
   6  24   2       1996.19       1507.16       441.84 o                         
   1  25   2       1306.17       1409.95       251.39 o                         
   3  25   2       1345.11       1331.13       288.55 o                         
   5  25   2        869.71        307.66       379.14 o                         
   0  26   2       5366.37       5270.96       385.59 o                         
   2  26   2       8727.71       9519.68       390.07 o                         
   4  26   2       5317.52       6254.90       380.44 o                         
   1  27   2          1.28       -258.38       293.67 o                         
   3  27   2       1348.70        990.82       330.71 o                         
   5  27   2        176.88        373.65       445.37 o                         
   0  28   2      17919.22      18329.72       918.15 o                         
   2  28   2        141.28        291.32       364.05 o                         
   4  28   2        564.07       -254.60       430.19 o                         
   1  29   2       3305.82       3267.59       403.50 o                         
   3  29   2      22730.86      22437.60       698.10 o                         
   0  30   2       1505.06        648.65       599.74 o                         
   2  30   2       2125.48       2243.60       452.67 o                         
   1  31   2         53.17       -435.73       435.73 o                         
   1   1   3      50686.16      54189.74       691.50 o                         
   3   1   3       3699.72       3467.52        78.31 o                         
   5   1   3      53170.63      51532.17       575.78 o                         
   7   1   3        247.80        613.39       163.96 o                         
   9   1   3        326.95        409.68       387.75 o                         
   0   2   3        809.69        897.14        46.17 o                         
   2   2   3      12441.84      12610.64       158.86 o                         
   4   2   3       6145.06       6135.42       118.48 o                         
   6   2   3        146.56        315.44       117.11 o                         
   8   2   3       6055.26       6671.25       388.96 o                         
   1   3   3      54021.81      53012.88       483.41 o                         
   3   3   3     630813.12     648306.25      9784.08 o                         
   5   3   3       2124.61       2233.90       101.98 o                         
   7   3   3     104778.52      96638.39      1253.17 o                         
   9   3   3      59025.16      58888.08      1166.79 o                         
   0   4   3      46180.72      45514.41       602.61 o                         
   2   4   3       2422.44       2566.73        64.38 o                         
   4   4   3       3362.30       3456.78        97.55 o                         
   6   4   3       9270.75       8872.48       233.47 o                         
   8   4   3        354.88        504.41       285.09 o                         
   1   5   3        367.54        412.25        31.72 o                         
   3   5   3       9075.25       8371.94       134.35 o                         
   5   5   3       1292.53       1338.85        99.03 o                         
   7   5   3       1953.16       1810.55       190.85 o                         
   9   5   3         30.90        103.72       401.54 o                         
   0   6   3        233.32        338.49        38.51 o                         
   2   6   3      28718.40      26643.86       274.79 o                         
   4   6   3       1662.50       1904.90        84.16 o                         
   6   6   3       3125.57       3813.11       172.90 o                         
   8   6   3       2586.34       1910.77       304.46 o                         
   1   7   3      18125.04      18088.36       186.42 o                         
   3   7   3      21307.13      20563.19       233.36 o                         
   5   7   3      33203.66      33319.90       445.08 o                         
   7   7   3       2184.13       2063.75       204.44 o                         
   9   7   3        227.96        363.68       412.30 o                         
   0   8   3      31195.73      29353.94       380.18 o                         
   2   8   3     603709.06     560528.44      5396.12 o                         
   4   8   3      79389.03      76350.64       786.48 o                         
   6   8   3        538.53        439.77       140.78 o                         
   8   8   3     179109.92     195666.02      2929.97 o                         
   1   9   3      26067.56      24424.09       255.03 o                         
   3   9   3       2432.30       2645.44        83.25 o                         
   5   9   3      24497.93      23107.04       374.47 o                         
   7   9   3       4327.58       4620.17       239.16 o                         
   9   9   3       1831.95       2772.89       432.88 o                         
   0  10   3     445013.78     413363.16      4982.34 o                         
   2  10   3       2048.23       1991.08        68.90 o                         
   4  10   3      46306.07      45160.93       531.68 o                         
   6  10   3     141280.55     146056.69      2022.92 o                         
   8  10   3       4491.28       4472.20       368.54 o                         
   1  11   3       1767.40       1909.97        66.20 o                         
   3  11   3       6161.24       6615.35       142.94 o                         
   5  11   3        419.24        648.05       123.71 o                         
   7  11   3       1833.48       1618.28       226.67 o                         
   9  11   3       1452.64        533.79       421.81 o                         
   0  12   3       1498.56       1884.19       102.62 o                         
   2  12   3       1685.16       1886.65        76.52 o                         
   4  12   3       1470.86       1411.71       107.99 o                         
   6  12   3       2528.56       2780.05       188.57 o                         
   8  12   3       3963.43       3510.31       383.09 o                         
   1  13   3       1131.87       1096.58        71.16 o                         
   3  13   3       2230.70       2305.66       105.70 o                         
   5  13   3        559.03        336.17       134.98 o                         
   7  13   3        569.32        378.87       226.43 o                         
   9  13   3       2068.77       2035.00       469.13 o                         
   0  14   3      36138.20      34948.66       551.02 o                         
   2  14   3      34633.45      34739.38       416.40 o                         
   4  14   3      40072.50      36591.36       516.34 o                         
   6  14   3       6791.60       7035.29       271.10 o                         
   8  14   3      21366.29      23186.18       612.25 o                         
   1  15   3      41085.32      42316.78       475.21 o                         
   3  15   3      46638.23      45279.38       537.67 o                         
   5  15   3      90775.57      87004.16      1120.64 o                         
   7  15   3       1299.52       2658.77       452.09 o                         
   0  16   3       2273.85       2368.88       146.24 o                         
   2  16   3       3681.36       4078.77       129.26 o                         
   4  16   3       1108.23       1070.00       126.12 o                         
   6  16   3       3299.10       4777.71       272.34 o                         
   8  16   3       6335.85       6749.26       440.38 o                         
   1  17   3       2418.45       2537.14       116.71 o                         
   3  17   3       1291.11       1563.96       118.97 o                         
   5  17   3        947.61       1388.96       198.46 o                         
   7  17   3        540.62       1003.63       292.54 o                         
   0  18   3     140175.17     137827.12      2086.60 o                         
   2  18   3       6801.16       6566.80       176.99 o                         
   4  18   3      12448.82      13237.05       295.28 o                         
   6  18   3      26695.79      26784.84       581.92 o                         
   8  18   3       4240.46       4462.72       470.61 o                         
   1  19   3      35610.65      34728.22       457.33 o                         
   3  19   3     120719.47     136331.72      1539.27 o                         
   5  19   3       5349.40       5695.23       296.09 o                         
   7  19   3      37258.96      35632.88       788.37 o                         
   0  20   3      48591.68      47982.39       860.61 o                         
   2  20   3        891.47        984.90       143.47 o                         
   4  20   3       3782.57       4169.00       218.55 o                         
   6  20   3      29288.81      28033.64       638.57 o                         
   1  21   3     108253.95     112598.94      1771.25 o                         
   3  21   3       2345.70       2570.06       175.52 o                         
   5  21   3     119560.59     116929.97      1926.48 o                         
   7  21   3      11714.68      12413.50       622.72 o                         
   0  22   3       7090.52       8652.56       316.54 o                         
   2  22   3       5425.16       6434.04       240.67 o                         
   4  22   3         54.03       -172.91       222.63 o                         
   6  22   3        304.51        263.80       352.83 o                         
   1  23   3       3152.73       3260.72       207.13 o                         
   3  23   3      18123.37      17168.60       461.92 o                         
   5  23   3      11013.86      10980.84       427.62 o                         
   0  24   3       1355.96       1411.58       275.77 o                         
   2  24   3      10621.77      11023.96       360.66 o                         
   4  24   3         53.82        573.90       284.25 o                         
   6  24   3        956.93       1478.34       413.87 o                         
   1  25   3       8025.48       8218.43       346.08 o                         
   3  25   3      18359.31      20759.86       537.88 o                         
   5  25   3      26174.20      25167.54       689.79 o                         
   0  26   3      92587.30      85358.92      1648.84 o                         
   2  26   3       2962.00       3447.68       309.30 o                         
   4  26   3       9824.86      11092.17       560.06 o                         
   1  27   3        239.49        151.50       307.44 o                         
   3  27   3      21994.37      20954.85       599.94 o                         
   5  27   3       1697.42       1784.67       482.16 o                         
   0  28   3       1917.87       1991.75       545.09 o                         
   2  28   3       2183.68       1436.80       364.84 o                         
   4  28   3        152.22       -131.53       444.64 o                         
   1  29   3      11080.58      10787.09       516.52 o                         
   3  29   3        282.97        762.14       411.01 o                         
   0  30   3      40864.62      37921.54      1361.65 o                         
   2  30   3       5406.10       3523.46       467.42 o                         
   1  31   3        260.61        798.87       457.77 o                         
   0   0   4       5762.03       6779.53       188.10 o                         
   2   0   4       5593.92       5407.66       116.68 o                         
   4   0   4       7214.76       7200.29       189.64 o                         
   6   0   4        101.32        247.99       181.49 o                         
   8   0   4       5856.68       6515.47       540.89 o                         
   1   1   4          7.55         -3.56        27.57 o                         
   3   1   4        225.93        236.41        47.97 o                         
   5   1   4          9.33        -86.37        86.37 o                         
   7   1   4          5.05        -40.66       181.28 o                         
   9   1   4        145.18        155.32       410.98 o                         
   0   2   4        120.02        144.71        48.39 o                         
   2   2   4      11852.31      12196.49       170.48 o                         
   4   2   4         60.83        125.52        59.72 o                         
   6   2   4       4070.06       4131.52       170.06 o                         
   8   2   4        163.90        606.41       310.57 o                         
   1   3   4       2764.27       2455.39        56.37 o                         
   3   3   4      22324.84      23861.51       262.78 o                         
   5   3   4          6.32         97.87        88.70 o                         
   7   3   4       7185.07       6418.01       244.35 o                         
   9   3   4       1438.83       1577.63       398.44 o                         
   0   4   4       8590.51       8242.56       157.79 o                         
   2   4   4      19895.26      18216.88       200.62 o                         
   4   4   4        179.31        169.88        68.78 o                         
   6   4   4        309.41        349.43       121.51 o                         
   8   4   4        899.12        852.99       307.03 o                         
   1   5   4       2451.12       2660.41        65.56 o                         
   3   5   4        560.99        607.76        59.15 o                         
   5   5   4       5686.45       6565.44       197.97 o                         
   7   5   4        578.02        551.37       181.98 o                         
   9   5   4        833.17        -15.59       422.93 o                         
   0   6   4       3056.84       2963.12        97.84 o                         
   2   6   4      11316.43      10769.63       143.25 o                         
   4   6   4        113.48         80.23        78.02 o                         
   6   6   4        847.82       1148.70       142.98 o                         
   8   6   4        560.10        834.96       301.75 o                         
   1   7   4      11215.64      10682.05       133.70 o                         
   3   7   4       8786.50       8319.35       137.56 o                         
   5   7   4       5622.77       5465.27       172.57 o                         
   7   7   4       3487.96       3725.27       240.39 o                         
   9   7   4       1322.93        933.23       439.31 o                         
   0   8   4      12361.36      11536.27       195.36 o                         
   2   8   4      11884.44      11694.14       159.00 o                         
   4   8   4       3800.36       4036.97       128.68 o                         
   6   8   4      10895.44      10545.14       263.70 o                         
   8   8   4        968.27       1400.29       297.27 o                         
   1   9   4       1285.04       1195.14        57.35 o                         
   3   9   4        238.35        216.71        65.27 o                         
   5   9   4       1178.39       1262.50       125.10 o                         
   7   9   4         34.30       -206.71       206.71 o                         
   9   9   4        103.43       -118.04       443.65 o                         
   0  10   4       3713.52       3626.91       115.29 o                         
   2  10   4        101.14        251.60        54.92 o                         
   4  10   4       1490.22       1753.99       111.22 o                         
   6  10   4        352.95        602.62       161.06 o                         
   8  10   4        324.28       -324.00       335.54 o                         
   1  11   4        977.28        918.11        60.91 o                         
   3  11   4       1097.43       1045.80        84.26 o                         
   5  11   4        249.42        508.22       126.84 o                         
   7  11   4        455.40        906.22       239.67 o                         
   9  11   4        240.30       -348.36       435.51 o                         
   0  12   4        201.58        113.83        77.99 o                         
   2  12   4       6555.63       6608.92       139.03 o                         
   4  12   4        211.39        296.77       100.57 o                         
   6  12   4        678.77        653.53       177.96 o                         
   8  12   4        902.22       1068.66       342.70 o                         
   1  13   4        739.89        921.52        74.63 o                         
   3  13   4       5475.15       5962.26       160.96 o                         
   5  13   4       3677.23       3825.99       178.51 o                         
   7  13   4        642.65        761.14       256.66 o                         
   0  14   4      11748.66      11524.78       273.01 o                         
   2  14   4        732.07        632.71        87.13 o                         
   4  14   4       1114.51       1032.29       127.33 o                         
   6  14   4       1435.06       1353.78       206.83 o                         
   8  14   4        456.24        194.49       367.01 o                         
   1  15   4       1549.08       1496.19        95.91 o                         
   3  15   4        478.55        695.28       111.26 o                         
   5  15   4       2366.14       2466.10       194.53 o                         
   7  15   4        143.04        869.95       268.77 o                         
   0  16   4       1105.01       1459.21       129.23 o                         
   2  16   4       2123.40       2179.25       115.92 o                         
   4  16   4       1671.48       1655.05       143.31 o                         
   6  16   4        158.68        373.59       229.33 o                         
   8  16   4        771.90       1183.54       394.25 o                         
   1  17   4       2002.34       2042.13       119.39 o                         
   3  17   4        274.85        422.07       115.19 o                         
   5  17   4       1864.34       1947.27       204.05 o                         
   7  17   4        188.71        141.13       293.59 o                         
   0  18   4      12773.25      13040.34       330.15 o                         
   2  18   4       1563.41       1594.95       138.84 o                         
   4  18   4        998.16       1318.78       159.83 o                         
   6  18   4       2104.21       2079.47       264.92 o                         
   8  18   4        354.49        230.57       436.55 o                         
   1  19   4       1528.01       1747.55       141.77 o                         
   3  19   4         31.01       -142.71       142.71 o                         
   5  19   4       2056.77       2372.58       239.36 o                         
   7  19   4         88.99       -172.72       355.80 o                         
   0  20   4        337.75        513.42       170.00 o                         
   2  20   4          1.93        -75.81       149.15 o                         
   4  20   4         68.07        180.33       181.83 o                         
   6  20   4        585.30        676.85       297.62 o                         
   1  21   4        316.99        370.92       159.74 o                         
   3  21   4       1763.41       1953.28       196.78 o                         
   5  21   4        911.34        610.32       281.31 o                         
   7  21   4        154.35       1066.43       443.24 o                         
   0  22   4        329.58        866.58       198.81 o                         
   2  22   4          8.77       -187.72       187.72 o                         
   4  22   4          5.52         15.49       241.74 o                         
   6  22   4        338.46        272.05       352.40 o                         
   1  23   4         38.76        100.33       199.79 o                         
   3  23   4       2872.33       3134.19       274.59 o                         
   5  23   4        156.82        222.45       341.62 o                         
   0  24   4       3525.29       3096.04       350.50 o                         
   2  24   4        966.94        972.23       256.80 o                         
   4  24   4        612.16        437.53       317.19 o                         
   6  24   4       3759.74       4253.76       485.13 o                         
   1  25   4        534.28        198.85       237.26 o                         
   3  25   4       4240.58       5306.58       344.68 o                         
   5  25   4          4.94       -206.92       411.30 o                         
   0  26   4        651.49       1028.11       361.64 o                         
   2  26   4       5927.36       5999.71       346.97 o                         
   4  26   4        598.55        742.88       401.12 o                         
   1  27   4       1228.10       1001.25       292.56 o                         
   3  27   4       3941.14       3954.27       381.62 o                         
   0  28   4        861.33        451.43       532.55 o                         
   2  28   4       1707.77       1550.96       363.72 o                         
   4  28   4         56.01        599.48       459.76 o                         
   1  29   4        160.07        -79.51       400.71 o                         
   3  29   4       3441.46       3075.01       454.25 o                         
   0  30   4         45.19       -404.70       616.55 o                         
   2  30   4         11.85         68.94       459.56 o                         
   1   1   5      12704.10      13319.54       183.91 o                         
   3   1   5      47000.07      44151.89       419.00 o                         
   5   1   5       2314.32       2461.41       131.86 o                         
   7   1   5       8587.27       8578.06       378.11 o                         
   9   1   5       8602.40       9747.12       652.91 o                         
   0   2   5      84940.39      82560.59      1127.41 o                         
   2   2   5     142117.23     146625.70      2147.84 o                         
   4   2   5       7703.84       7747.87       153.72 o                         
   6   2   5      12500.89      11966.17       294.37 o                         
   8   2   5      61033.83      60557.47      1158.44 o                         
   1   3   5      70547.55      67617.57       629.63 o                         
   3   3   5        184.19        232.06        56.83 o                         
   5   3   5      64693.55      61553.84       728.30 o                         
   7   3   5       7371.89       7260.72       297.40 o                         
   9   3   5       1481.72       1375.13       437.48 o                         
   0   4   5       4992.85       5105.00       140.89 o                         
   2   4   5      99227.57      94221.06       849.35 o                         
   4   4   5      23977.75      25192.47       346.31 o                         
   6   4   5       6687.06       6674.95       202.26 o                         
   8   4   5      24198.86      21874.94       633.10 o                         
   1   5   5     226464.62     218740.94      2130.20 o                         
   3   5   5        309.61        363.40        61.48 o                         
   5   5   5     231742.12     249819.16      4634.75 o                         
   7   5   5       7322.68       7651.45       310.85 o                         
   9   5   5       8403.83       7784.50       526.67 o                         
   0   6   5     308785.34     297114.28      3820.07 o                         
   2   6   5      21379.66      19918.03       227.96 o                         
   4   6   5      52128.61      49273.82       584.21 o                         
   6   6   5     103239.79     109233.66      1635.17 o                         
   8   6   5          0.64       -316.26       316.26 o                         
   1   7   5      52115.80      52433.59       507.79 o                         
   3   7   5       7545.99       6965.47       133.37 o                         
   5   7   5      37520.34      35535.43       484.82 o                         
   7   7   5       6156.11       7236.55       294.27 o                         
   9   7   5       3261.93       3298.25       498.69 o                         
   0   8   5     180783.19     174502.39      2188.43 o                         
   2   8   5        812.50        864.93        62.75 o                         
   4   8   5      28034.89      26407.39       378.69 o                         
   6   8   5      46980.86      45826.27       670.45 o                         
   8   8   5        236.96        842.10       336.75 o                         
   1   9   5        708.15        710.41        55.57 o                         
   3   9   5        339.53        350.94        76.51 o                         
   5   9   5        227.53        157.66       124.41 o                         
   7   9   5        480.41        532.73       218.34 o                         
   9   9   5          6.66       -476.15       476.15 o                         
   0  10   5       2713.59       3097.93       113.08 o                         
   2  10   5       8646.56       8411.07       145.94 o                         
   4  10   5      12204.89      13024.94       256.07 o                         
   6  10   5         10.74         60.42       170.42 o                         
   8  10   5       8833.10      10312.40       425.13 o                         
   1  11   5       1743.75       1808.37        74.30 o                         
   3  11   5       4889.87       5033.07       138.21 o                         
   5  11   5       4964.90       5363.48       190.38 o                         
   7  11   5        900.77        748.61       261.47 o                         
   9  11   5         70.85          0.90       477.29 o                         
   0  12   5       5049.79       4760.92       161.35 o                         
   2  12   5      43170.45      40272.32       469.02 o                         
   4  12   5       8769.90       9401.40       292.70 o                         
   6  12   5       9023.60       9270.32       296.03 o                         
   8  12   5       8706.37       7824.31       415.90 o                         
   1  13   5        144.46        219.78        75.78 o                         
   3  13   5     263553.91     265633.62      3176.20 o                         
   5  13   5      28130.89      26905.89       445.91 o                         
   7  13   5      38852.04      40778.14       783.37 o                         
   0  14   5       7541.84       6961.69       221.60 o                         
   2  14   5      47477.34      46484.99       573.81 o                         
   4  14   5      10797.82      10865.18       245.76 o                         
   6  14   5      13047.23      12464.09       356.21 o                         
   8  14   5       9430.57      10950.37       587.33 o                         
   1  15   5      25860.09      25638.24       487.75 o                         
   3  15   5     151751.12     147178.55      1737.97 o                         
   5  15   5       1086.15        926.19       178.94 o                         
   7  15   5      38701.49      40599.35      1111.22 o                         
   0  16   5     201769.44     226275.11      3895.25 o                         
   2  16   5       3890.59       4380.06       155.26 o                         
   4  16   5      52770.57      50128.98       718.00 o                         
   6  16   5      43423.80      47035.61       934.41 o                         
   8  16   5       1565.82       1610.62       434.69 o                         
   1  17   5      26437.72      25124.02       380.67 o                         
   3  17   5       8259.74       8896.28       233.92 o                         
   5  17   5      18273.64      18654.05       431.99 o                         
   7  17   5       6955.86       6796.71       392.25 o                         
   0  18   5     100250.49      97495.69      1610.17 o                         
   2  18   5        308.73        605.69       140.73 o                         
   4  18   5      18709.07      22183.53       717.65 o                         
   6  18   5      24080.82      23960.54       586.10 o                         
   1  19   5      11184.44      11075.97       278.12 o                         
   3  19   5       5453.81       6363.33       222.96 o                         
   5  19   5       8497.64       8917.57       331.05 o                         
   7  19   5       5062.85       5666.12       452.07 o                         
   0  20   5      56082.94      55010.20       971.34 o                         
   2  20   5      17378.12      19663.70       421.99 o                         
   4  20   5         25.64        391.23       223.39 o                         
   6  20   5      22222.50      22948.42       628.34 o                         
   1  21   5       7629.58       8288.21       268.98 o                         
   3  21   5       1149.42       1095.60       209.03 o                         
   5  21   5       9854.58       9179.69       375.78 o                         
   7  21   5        622.12       1344.27       486.65 o                         
   0  22   5      35451.47      37391.94       835.82 o                         
   2  22   5        322.28        248.92       195.00 o                         
   4  22   5       6468.07       5902.94       322.24 o                         
   6  22   5       7377.29       7274.62       468.10 o                         
   1  23   5      14774.31      15249.67       444.85 o                         
   3  23   5      19720.20      17185.81       445.01 o                         
   5  23   5       5999.36       5620.73       402.75 o                         
   0  24   5       2788.54       2212.08       376.53 o                         
   2  24   5      47829.02      47892.64       853.09 o                         
   4  24   5      12123.80      10929.67       481.71 o                         
   1  25   5       5486.21       4831.97       289.67 o                         
   3  25   5      55027.20      55250.06      1075.41 o                         
   5  25   5          6.45       -443.68       443.68 o                         
   0  26   5       8614.96       7955.57       558.98 o                         
   2  26   5      52027.30      49766.11       882.26 o                         
   4  26   5      22429.35      21652.53       853.75 o                         
   1  27   5      15486.81      14158.59       465.29 o                         
   3  27   5      15638.52      15858.87       560.31 o                         
   0  28   5         36.39        -20.29       503.38 o                         
   2  28   5      12751.74      11809.29       471.39 o                         
   1  29   5       8123.00       7893.07       483.31 o                         
   0  30   5       1358.88        669.31       657.26 o                         
   0   0   6     990130.81    1092580.88     20465.36 o                         
   2   0   6       4843.93       4685.13       130.84 o                         
   4   0   6     166139.45     154696.67      2446.91 o                         
   6   0   6     219089.09     224205.30      3886.79 o                         
   8   0   6         44.37        178.27       469.38 o                         
   1   1   6      10710.23      11237.67       193.72 o                         
   3   1   6       2688.98       2583.54        83.22 o                         
   5   1   6      10351.64       9887.23       233.53 o                         
   7   1   6       1945.90       1729.72       242.97 o                         
   9   1   6       3256.06       2731.32       462.57 o                         
   0   2   6       6990.42       6491.33       165.71 o                         
   2   2   6       5289.80       5794.39       112.84 o                         
   4   2   6      10958.61      10389.75       193.79 o                         
   6   2   6          2.90        163.58       163.05 o                         
   8   2   6       5952.87       7108.69       464.75 o                         
   1   3   6       5137.10       4947.59       107.23 o                         
   3   3   6       1632.83       1689.22        82.17 o                         
   5   3   6       9230.26       9694.19       220.18 o                         
   7   3   6         21.73        212.80       261.00 o                         
   9   3   6         24.89        243.81       456.99 o                         
   0   4   6       1692.50       1466.85       101.00 o                         
   2   4   6         71.50         91.27        58.43 o                         
   4   4   6       2225.17       2769.44       110.32 o                         
   6   4   6        200.86        249.54       152.70 o                         
   8   4   6        841.79       1386.88       362.51 o                         
   1   5   6      15426.93      14539.36       184.26 o                         
   3   5   6       1895.85       1732.53        87.27 o                         
   5   5   6      15259.40      15884.21       313.00 o                         
   7   5   6       1570.06       1556.49       247.79 o                         
   9   5   6        192.91       -468.22       468.22 o                         
   0   6   6      16562.19      16540.98       298.16 o                         
   2   6   6      19402.04      18241.19       225.97 o                         
   4   6   6       4609.42       4399.59       137.23 o                         
   6   6   6      17187.25      18795.33       370.14 o                         
   8   6   6       1783.81       1765.85       390.56 o                         
   1   7   6       2386.48       2272.51        74.15 o                         
   3   7   6      98978.60      91829.55       953.75 o                         
   5   7   6       4652.65       4534.51       166.10 o                         
   7   7   6      20724.80      21698.14       783.68 o                         
   9   7   6       7907.77       8310.19       573.38 o                         
   0   8   6      15450.74      15219.60       288.75 o                         
   2   8   6         31.41         99.57        66.29 o                         
   4   8   6        483.78        506.84       105.66 o                         
   6   8   6       8536.05       8696.15       260.50 o                         
   8   8   6       1796.98       2350.56       385.74 o                         
   1   9   6       4915.92       4960.68       108.37 o                         
   3   9   6       1916.64       1994.20       103.20 o                         
   5   9   6       3695.77       3523.74       182.25 o                         
   7   9   6        631.68        659.31       253.14 o                         
   9   9   6       1368.00       1259.43       489.56 o                         
   0  10   6      15853.34      15303.56       287.04 o                         
   2  10   6        952.16        933.15        82.00 o                         
   4  10   6       1401.44       2034.32       149.29 o                         
   6  10   6       3326.55       3337.64       223.68 o                         
   8  10   6         10.35        237.10       366.52 o                         
   1  11   6     158305.17     148500.00      1563.99 o                         
   3  11   6       1304.42       1344.40       102.94 o                         
   5  11   6     170337.16     176197.22      2044.28 o                         
   7  11   6       8999.46       8953.78       370.91 o                         
   0  12   6         84.84        243.37       107.04 o                         
   2  12   6       5725.87       5617.41       149.68 o                         
   4  12   6       3742.12       3778.39       151.38 o                         
   6  12   6        111.22        445.70       212.92 o                         
   8  12   6       6498.52       5470.03       435.80 o                         
   1  13   6       7679.91       7294.78       164.38 o                         
   3  13   6      16400.75      16821.47       275.87 o                         
   5  13   6       2708.55       2464.93       184.51 o                         
   7  13   6       3700.45       3681.38       320.13 o                         
   0  14   6       2276.07       2512.76       169.38 o                         
   2  14   6        179.91        250.74       100.90 o                         
   4  14   6        112.95        226.78       131.37 o                         
   6  14   6        437.26         95.25       272.06 o                         
   8  14   6        242.60         45.28       406.23 o                         
   1  15   6          6.22         55.91       107.08 o                         
   3  15   6      46977.82      45670.57       623.50 o                         
   5  15   6       5857.59       5729.53       259.04 o                         
   7  15   6       7255.86       7460.21       386.35 o                         
   0  16   6      13652.74      15182.58       400.70 o                         
   2  16   6        678.60        718.47       123.90 o                         
   4  16   6       1782.45       2089.46       177.08 o                         
   6  16   6       6547.58       8012.53       356.08 o                         
   1  17   6       8324.73       8690.49       225.36 o                         
   3  17   6      33430.00      33773.96       529.98 o                         
   5  17   6       1366.75       1569.72       236.03 o                         
   7  17   6      11207.02       9899.24       452.26 o                         
   0  18   6       5101.74       4939.42       248.58 o                         
   2  18   6     108768.29     108919.63      2001.73 o                         
   4  18   6      19362.24      18593.20       430.01 o                         
   6  18   6         47.01        136.06       299.06 o                         
   1  19   6       3041.57       3468.46       172.43 o                         
   3  19   6       1514.01       1959.19       200.84 o                         
   5  19   6       6656.59       7439.29       335.18 o                         
   7  19   6          5.79        514.28       497.10 o                         
   0  20   6        830.30        576.07       192.97 o                         
   2  20   6         71.50        271.25       184.22 o                         
   4  20   6         48.17        238.87       224.17 o                         
   6  20   6        682.67        776.82       352.30 o                         
   1  21   6       2377.86       2586.73       206.52 o                         
   3  21   6       2619.48       2357.14       264.44 o                         
   5  21   6       2004.86       1774.56       317.85 o                         
   0  22   6       5180.46       8308.51       402.86 o                         
   2  22   6      11961.54      11942.06       388.24 o                         
   4  22   6       5172.00       4549.31       353.18 o                         
   6  22   6       4803.55       4301.72       473.77 o                         
   1  23   6         92.64        506.50       225.67 o                         
   3  23   6       5501.46       5118.52       309.86 o                         
   5  23   6        854.42        805.81       388.92 o                         
   0  24   6       8912.18       9672.08       501.09 o                         
   2  24   6       9274.58       9829.83       470.24 o                         
   4  24   6       5709.17       5888.83       474.20 o                         
   1  25   6        277.27        363.01       271.59 o                         
   3  25   6       1641.40       1938.87       346.46 o                         
   5  25   6         36.19       -190.51       440.81 o                         
   0  26   6      19149.99      19146.05       793.30 o                         
   2  26   6      19603.63      18572.70       547.84 o                         
   4  26   6         64.96       -243.48       423.37 o                         
   1  27   6       1077.45        747.74       345.43 o                         
   3  27   6       3937.36       3686.69       434.91 o                         
   0  28   6        155.64        439.14       520.60 o                         
   2  28   6       4953.32       4797.64       437.84 o                         
   1  29   6       7927.98       6893.77       445.87 o                         
   1   1   7       8190.32       9010.95       175.22 o                         
   3   1   7        997.60       1176.78        85.90 o                         
   5   1   7      10659.31      10693.83       268.00 o                         
   7   1   7         52.66        -89.15       258.96 o                         
   9   1   7        153.75         -5.46       477.10 o                         
   0   2   7      12577.29      11593.43       235.36 o                         
   2   2   7       1017.91       1127.40        69.13 o                         
   4   2   7       1874.09       1927.92       116.42 o                         
   6   2   7       1353.69       1264.74       194.71 o                         
   8   2   7        278.78       -315.17       355.77 o                         
   1   3   7      13015.49      12180.71       181.03 o                         
   3   3   7      16066.58      16300.59       252.50 o                         
   5   3   7       7308.01       7427.73       205.07 o                         
   7   3   7       4471.62       3977.59       308.85 o                         
   9   3   7       6668.48       5426.57       541.61 o                         
   0   4   7      20087.96      18730.85       358.08 o                         
   2   4   7        301.91        398.98        69.34 o                         
   4   4   7       4659.65       5093.60       177.63 o                         
   6   4   7       3873.29       3870.08       211.73 o                         
   8   4   7        152.48        264.29       375.15 o                         
   1   5   7        472.44        431.52        64.36 o                         
   3   5   7       1579.83       1450.08        96.34 o                         
   5   5   7       1399.95       1749.06       152.24 o                         
   7   5   7        151.05        -78.64       261.08 o                         
   9   5   7         59.86        657.70       475.19 o                         
   0   6   7         94.26         40.93        92.62 o                         
   2   6   7       2489.50       2441.59       103.49 o                         
   4   6   7       2165.15       2018.62       121.00 o                         
   6   6   7        127.97        250.80       189.22 o                         
   8   6   7       2331.12       2187.46       414.09 o                         
   1   7   7        464.25        441.87        70.22 o                         
   3   7   7       1162.28       1065.69        96.47 o                         
   5   7   7        146.84        -58.57       138.61 o                         
   7   7   7        398.02        742.60       262.79 o                         
   0   8   7       1164.75        944.47       124.77 o                         
   2   8   7      10284.11      10827.59       206.58 o                         
   4   8   7        645.72        811.66       119.89 o                         
   6   8   7        202.26        338.83       192.93 o                         
   8   8   7       3232.00       3902.92       419.44 o                         
   1   9   7        656.80        721.85        81.92 o                         
   3   9   7         18.26         42.43        97.59 o                         
   5   9   7        470.72        418.09       148.12 o                         
   7   9   7         59.23         54.55       266.27 o                         
   0  10   7       1925.30       2044.41       138.18 o                         
   2  10   7       6456.95       6448.51       160.75 o                         
   4  10   7        662.09        777.62       133.49 o                         
   6  10   7       5325.66       5991.79       267.75 o                         
   8  10   7        326.85       -102.47       385.76 o                         
   1  11   7         53.52        137.30        85.85 o                         
   3  11   7      11285.67      11722.49       241.51 o                         
   5  11   7       2384.24       2296.55       195.13 o                         
   7  11   7       2187.61       1877.87       295.05 o                         
   0  12   7      21935.65      20669.58       431.70 o                         
   2  12   7        126.69        130.35       103.92 o                         
   4  12   7       8512.39       8415.74       235.53 o                         
   6  12   7       2019.92       1897.42       249.36 o                         
   8  12   7        866.22        711.92       401.33 o                         
   1  13   7       1628.45       1690.80       110.01 o                         
   3  13   7         17.46        159.08       114.31 o                         
   5  13   7       2872.48       2695.02       214.30 o                         
   7  13   7         82.14       -307.90       307.90 o                         
   0  14   7      11380.67      10874.56       329.90 o                         
   2  14   7       3369.78       3343.74       135.19 o                         
   4  14   7       9739.08       9263.91       264.01 o                         
   6  14   7       1465.07       1088.83       264.79 o                         
   8  14   7       4334.68       3670.21       518.45 o                         
   1  15   7       3797.83       4022.14       166.92 o                         
   3  15   7       1854.79       1716.82       146.91 o                         
   5  15   7       2973.23       3014.95       252.79 o                         
   7  15   7        912.01        706.57       362.29 o                         
   0  16   7       2338.85       2388.50       211.02 o                         
   2  16   7       4297.44       4383.06       174.36 o                         
   4  16   7       1630.40       1575.49       192.87 o                         
   6  16   7       2127.12       1763.57       316.18 o                         
   1  17   7       4798.54       5002.26       198.57 o                         
   3  17   7       6984.49       6493.19       224.57 o                         
   5  17   7       2288.08       2550.78       282.49 o                         
   7  17   7       2325.15       2378.45       427.38 o                         
   0  18   7      32280.92      31070.70       725.09 o                         
   2  18   7        328.20        337.20       173.44 o                         
   4  18   7       8615.42       9092.60       361.80 o                         
   6  18   7       7752.59       7027.52       452.87 o                         
   1  19   7         31.53       -160.19       160.19 o                         
   3  19   7       5676.59       6306.86       269.13 o                         
   5  19   7        863.29        616.10       293.70 o                         
   0  20   7       1390.95       1036.80       283.89 o                         
   2  20   7       4730.69       6294.41       272.55 o                         
   4  20   7        108.52        208.70       261.14 o                         
   6  20   7        285.66        451.84       432.94 o                         
   1  21   7        699.31       1341.39       220.41 o                         
   3  21   7       4535.92       5150.40       301.56 o                         
   5  21   7        109.46        485.59       351.24 o                         
   0  22   7       2105.75       4454.49       470.36 o                         
   2  22   7       2628.46       2875.47       262.88 o                         
   4  22   7         74.27         -7.30       337.88 o                         
   1  23   7       1641.14       1597.80       254.30 o                         
   3  23   7      11276.01      11238.45       430.23 o                         
   5  23   7        124.78       -433.02       433.02 o                         
   0  24   7        557.38       1010.98       433.46 o                         
   2  24   7       1287.94       1156.61       276.60 o                         
   4  24   7        114.23       -172.82       392.30 o                         
   1  25   7         66.27        -81.66       306.71 o                         
   3  25   7         52.65       -156.08       357.85 o                         
   0  26   7       1112.79        490.11       491.38 o                         
   2  26   7        663.88        238.14       354.54 o                         
   4  26   7       1205.90        662.42       454.33 o                         
   1  27   7        626.02        561.07       357.44 o                         
   3  27   7       3987.16       2514.42       472.08 o                         
   0  28   7       8093.64       6827.97       710.01 o                         
   2  28   7        288.50       -438.25       438.25 o                         
   0   0   8      33967.46      38882.85       781.32 o                         
   2   0   8      28028.06      26034.21       485.50 o                         
   4   0   8        212.45        251.56       166.65 o                         
   6   0   8       2023.05       1943.79       315.08 o                         
   8   0   8      10109.78       8501.17       635.20 o                         
   1   1   8       2977.73       3525.41       113.22 o                         
   3   1   8      43829.66      41258.26       487.33 o                         
   5   1   8        776.06        746.09       157.01 o                         
   7   1   8       8880.26      10175.11       605.97 o                         
   0   2   8       3117.21       3088.37       149.19 o                         
   2   2   8      29882.29      31371.66       504.95 o                         
   4   2   8      11130.60      11301.83       239.18 o                         
   6   2   8       3956.71       4386.52       252.20 o                         
   8   2   8      22289.26      23267.14       689.43 o                         
   1   3   8       6254.68       5863.87       145.24 o                         
   3   3   8     144710.64     155978.80      1953.87 o                         
   5   3   8       4687.40       4425.90       197.13 o                         
   7   3   8      33033.81      30041.89       689.65 o                         
   0   4   8      45684.99      43711.55       722.57 o                         
   2   4   8       3354.43       3548.63       125.09 o                         
   4   4   8      17199.22      18282.61       350.39 o                         
   6   4   8       7900.58       6657.48       299.09 o                         
   8   4   8       2057.61       2800.40       403.83 o                         
   1   5   8       3405.21       3155.44       115.60 o                         
   3   5   8     179270.28     172914.36      1987.10 o                         
   5   5   8      40780.06      43131.71       696.48 o                         
   7   5   8      21099.93      21246.71       557.07 o                         
   0   6   8       1602.51       1391.98       132.84 o                         
   2   6   8      45561.74      42808.08       560.39 o                         
   4   6   8      14277.61      13907.54       277.35 o                         
   6   6   8        540.64        369.61       216.53 o                         
   8   6   8      27398.89      26363.94       760.60 o                         
   1   7   8      14378.33      14248.07       234.44 o                         
   3   7   8       2144.93       2273.65       137.64 o                         
   5   7   8      19784.09      17875.00       373.04 o                         
   7   7   8        258.54        905.07       304.92 o                         
   0   8   8       8430.12       8264.13       281.53 o                         
   2   8   8     112289.43     110153.63      1284.85 o                         
   4   8   8       9651.62       9294.80       242.03 o                         
   6   8   8        684.43        834.30       241.11 o                         
   8   8   8      34896.51      36877.92       928.00 o                         
   1   9   8       2179.61       2404.32       117.38 o                         
   3   9   8      11502.11      11697.54       253.57 o                         
   5   9   8        299.24        438.45       216.38 o                         
   7   9   8       1185.50        583.52       340.86 o                         
   0  10   8     141570.11     137818.34      2339.67 o                         
   2  10   8      74904.87      71612.65       866.73 o                         
   4  10   8        309.10        525.35       151.15 o                         
   6  10   8      25633.60      24256.35       526.35 o                         
   8  10   8      32304.44      29733.92       840.73 o                         
   1  11   8        770.57        752.11       111.47 o                         
   3  11   8       7231.28       7358.84       222.24 o                         
   5  11   8        378.05        517.03       202.31 o                         
   7  11   8       1651.36        727.40       316.87 o                         
   0  12   8     158971.94     157541.69      2663.74 o                         
   2  12   8       1857.14       1619.26       136.06 o                         
   4  12   8      22634.62      22681.17       424.33 o                         
   6  12   8      55514.35      53825.32       882.31 o                         
   8  12   8       1090.42       1285.43       471.41 o                         
   1  13   8        671.96        830.96       111.06 o                         
   3  13   8      48027.07      49476.91       660.62 o                         
   5  13   8       2998.57       2777.15       231.80 o                         
   7  13   8       7272.31       7096.40       428.91 o                         
   0  14   8       3805.24       3425.35       220.39 o                         
   2  14   8      38952.73      38143.23       562.88 o                         
   4  14   8       4568.24       4158.14       211.71 o                         
   6  14   8        135.94        131.30       270.84 o                         
   1  15   8      21616.92      24258.50       515.03 o                         
   3  15   8      18145.27      17421.20       360.55 o                         
   5  15   8      15299.14      14562.32       411.87 o                         
   7  15   8       6038.75       7026.72       500.93 o                         
   0  16   8      52638.73      56648.23      1123.88 o                         
   2  16   8      27095.10      26924.64       454.89 o                         
   4  16   8        201.65        -12.10       216.70 o                         
   6  16   8      13478.56      13316.28       508.94 o                         
   1  17   8      19596.32      19486.97       432.21 o                         
   3  17   8       1453.59       1685.96       205.76 o                         
   5  17   8      28171.42      30128.29      1283.64 o                         
   7  17   8        286.83        309.65       467.54 o                         
   0  18   8      17087.02      16975.57       586.01 o                         
   2  18   8       2307.17       2188.79       216.44 o                         
   4  18   8       3398.87       6027.23       740.02 o                         
   6  18   8      10461.37      11690.32       712.60 o                         
   1  19   8        921.55        896.77       224.14 o                         
   3  19   8       5623.11       7262.77       333.11 o                         
   5  19   8         97.27       -155.01       357.29 o                         
   0  20   8         89.44         88.08       329.38 o                         
   2  20   8         10.57         75.69       244.80 o                         
   4  20   8         14.58       1319.91       333.90 o                         
   6  20   8         59.36        456.75       479.05 o                         
   1  21   8       9672.63       9172.44       351.34 o                         
   3  21   8      40866.24      38652.71       745.62 o                         
   5  21   8      35438.01      34522.02       859.22 o                         
   0  22   8      26952.64      29115.46      1006.22 o                         
   2  22   8       1332.84       1125.28       285.04 o                         
   4  22   8       3747.91       3877.19       393.43 o                         
   1  23   8      57759.73      58944.67      1002.34 o                         
   3  23   8       7393.37       7588.19       395.07 o                         
   5  23   8      93596.41      91391.27      1641.45 o                         
   0  24   8        528.16        530.57       467.10 o                         
   2  24   8       6370.98       6656.08       526.14 o                         
   4  24   8       1055.07       1607.41       448.32 o                         
   1  25   8       3412.03       3522.99       383.43 o                         
   3  25   8      10011.41       9558.28       489.39 o                         
   0  26   8      12891.65      11452.77       713.86 o                         
   2  26   8      11273.54      11154.24       503.91 o                         
   1  27   8        853.57        233.87       449.24 o                         
   0  28   8      59164.92      59138.05      1771.81 o                         
   1   1   9       2297.81       2414.09       123.65 o                         
   3   1   9          2.77        186.80       107.55 o                         
   5   1   9       3038.41       2971.55       203.70 o                         
   7   1   9         89.45       -240.97       312.83 o                         
   0   2   9      11833.88      10875.56       322.64 o                         
   2   2   9        763.41        800.59       106.26 o                         
   4   2   9       5240.26       5127.85       190.00 o                         
   6   2   9       1991.70       1687.94       253.65 o                         
   8   2   9        456.91        657.93       397.53 o                         
   1   3   9      12587.75      12071.67       262.86 o                         
   3   3   9      53950.09      59957.61       781.90 o                         
   5   3   9       2102.41       2212.45       192.55 o                         
   7   3   9      13864.56      14705.79       501.85 o                         
   0   4   9       4046.75       3965.61       212.09 o                         
   2   4   9        216.32        153.04       106.64 o                         
   4   4   9       1608.92       1847.57       150.24 o                         
   6   4   9        953.64        849.79       251.17 o                         
   8   4   9        270.42        127.12       415.38 o                         
   1   5   9        174.89        296.96       106.90 o                         
   3   5   9       6591.46       6441.97       194.07 o                         
   5   5   9       2492.75       3013.58       195.68 o                         
   7   5   9       1304.06       1269.19       327.68 o                         
   0   6   9       1060.64       1237.58       161.67 o                         
   2   6   9      10533.28      10562.38       251.97 o                         
   4   6   9        269.10        266.06       140.61 o                         
   6   6   9        347.43        700.09       261.85 o                         
   8   6   9       1758.07       1414.50       443.40 o                         
   1   7   9       1052.52       1006.63       112.95 o                         
   3   7   9       2033.07       2095.54       157.42 o                         
   5   7   9       2511.42       2690.16       206.05 o                         
   7   7   9        191.37         86.06       329.08 o                         
   0   8   9        151.65        211.13       150.35 o                         
   2   8   9      56035.27      53984.29       744.32 o                         
   4   8   9       9780.83       9507.38       265.66 o                         
   6   8   9       1938.25       2295.40       268.97 o                         
   8   8   9      20174.65      20286.20       810.51 o                         
   1   9   9      11096.31      11275.73       257.88 o                         
   3   9   9       7798.08       7914.48       233.11 o                         
   5   9   9       6671.17       7072.55       284.66 o                         
   7   9   9       4081.67       3924.95       376.13 o                         
   0  10   9      26679.81      25049.41       562.81 o                         
   2  10   9       6941.91       6967.18       213.68 o                         
   4  10   9       6449.01       6265.72       225.40 o                         
   6  10   9      17621.31      19175.27       559.11 o                         
   1  11   9       1891.48       1689.55       150.06 o                         
   3  11   9       3196.91       2909.08       171.43 o                         
   5  11   9        673.98       1133.64       255.21 o                         
   7  11   9       1496.40       1412.26       390.93 o                         
   0  12   9        386.77        499.85       190.46 o                         
   2  12   9         12.68       -144.71       144.71 o                         
   4  12   9        495.03        782.03       204.53 o                         
   6  12   9       1395.98       1561.36       294.58 o                         
   1  13   9       1208.62        786.85       149.52 o                         
   3  13   9        426.43        680.14       172.16 o                         
   5  13   9       3509.85       3791.87       291.74 o                         
   7  13   9        432.63        -33.41       515.30 o                         
   0  14   9       6345.22       6374.13       278.73 o                         
   2  14   9       3343.71       3302.04       189.85 o                         
   4  14   9       7392.27       7803.45       310.76 o                         
   6  14   9        929.30        336.62       356.82 o                         
   1  15   9       2178.01       2276.04       169.35 o                         
   3  15   9        908.03        684.74       186.31 o                         
   5  15   9       4822.63       4683.60       351.22 o                         
   7  15   9          7.27        276.39       441.31 o                         
   0  16   9        846.47        588.30       215.81 o                         
   2  16   9       1268.20       1423.95       195.32 o                         
   4  16   9        655.64       1037.78       253.64 o                         
   6  16   9       1112.75       1680.76       442.51 o                         
   1  17   9          6.26         22.13       212.15 o                         
   3  17   9       1381.70       1603.81       248.24 o                         
   5  17   9        252.21        178.57       352.44 o                         
   0  18   9      22659.85      22276.20       786.97 o                         
   2  18   9        298.56        217.55       253.35 o                         
   4  18   9       3753.38       3370.23       351.18 o                         
   6  18   9       4758.81       4129.35       482.66 o                         
   1  19   9       5099.06       4520.34       303.67 o                         
   3  19   9      17528.87      17847.28       515.98 o                         
   5  19   9        900.05        888.49       386.08 o                         
   0  20   9       3000.57       2862.97       402.66 o                         
   2  20   9      13905.93      14789.10       491.68 o                         
   4  20   9       2871.65       2097.84       361.10 o                         
   1  21   9      13937.24      13695.82       512.89 o                         
   3  21   9       3236.51       2738.46       342.15 o                         
   5  21   9      13714.19      13795.50       596.01 o                         
   0  22   9          9.35        514.51       581.36 o                         
   2  22   9        985.40        504.22       330.64 o                         
   4  22   9          9.04       -380.20       388.93 o                         
   1  23   9        580.49        518.02       354.92 o                         
   3  23   9       4791.07       4279.66       421.46 o                         
   0  24   9       1166.65        477.72       575.75 o                         
   2  24   9       3968.17       3393.45       414.53 o                         
   1  25   9        176.31        174.86       401.12 o                         
   3  25   9       1586.92       1355.34       498.81 o                         
   0  26   9       7433.59       6761.81       686.38 o                         
   2  26   9         89.49         35.35       466.38 o                         
   0   0  10     340015.22     394261.47     10155.15 o                         
   2   0  10      17256.86      16485.21       465.23 o                         
   4   0  10      88177.98      83338.30      1696.83 o                         
   6   0  10     103049.89     103019.18      2152.00 o                         
   8   0  10       4125.16       5560.19       982.60 o                         
   1   1  10       9433.10      10596.57       246.80 o                         
   3   1  10       2545.68       2413.89       150.87 o                         
   5   1  10       6988.10       7752.62       301.66 o                         
   7   1  10       2292.03       2401.76       354.93 o                         
   0   2  10       9968.94       9885.94       349.39 o                         
   2   2  10       1389.26       1400.86       141.40 o                         
   4   2  10        520.50        452.42       161.44 o                         
   6   2  10       8812.39       9489.45       389.97 o                         
   8   2  10        830.52        645.90       439.16 o                         
   1   3  10       4623.22       4673.10       177.31 o                         
   3   3  10       2481.65       2869.22       176.52 o                         
   5   3  10       3096.37       3350.52       236.96 o                         
   7   3  10       1171.93       1266.03       347.88 o                         
   0   4  10       5805.59       5702.27       287.44 o                         
   2   4  10      61417.42      60183.88       815.73 o                         
   4   4  10      15383.06      15667.21       355.93 o                         
   6   4  10      10559.50       9965.91       378.75 o                         
   8   4  10      15924.11      13225.87       695.10 o                         
   1   5  10        151.39         30.05       120.99 o                         
   3   5  10       1262.62       1331.93       171.76 o                         
   5   5  10        298.39        484.05       207.04 o                         
   7   5  10         99.74       -232.64       387.72 o                         
   0   6  10        202.15        187.78       179.12 o                         
   2   6  10       4666.49       4305.48       195.44 o                         
   4   6  10         11.56        247.35       170.87 o                         
   6   6  10       1334.59       1992.90       291.73 o                         
   1   7  10      38718.16      38684.02       620.26 o                         
   3   7  10     134473.27     125622.27      1670.75 o                         
   5   7  10       6717.31       6885.87       340.28 o                         
   7   7  10      42618.67      42119.70       929.76 o                         
   0   8  10       2157.65       2023.49       209.35 o                         
   2   8  10       9441.92       9731.43       288.92 o                         
   4   8  10       2241.48       2528.13       238.78 o                         
   6   8  10       1155.66       1421.98       314.70 o                         
   1   9  10       1947.34       1702.18       159.99 o                         
   3   9  10       3204.21       3881.86       225.17 o                         
   5   9  10       4568.26       5388.84       297.85 o                         
   7   9  10        158.30        289.26       372.10 o                         
   0  10  10       4186.57       3924.31       244.87 o                         
   2  10  10      14094.74      12710.24       343.20 o                         
   4  10  10       6063.72       5803.73       271.17 o                         
   6  10  10       3516.50       4205.13       335.85 o                         
   1  11  10      93575.84      90378.20      1181.64 o                         
   3  11  10       9799.43      10471.46       329.68 o                         
   5  11  10      95601.88      99994.25      1463.20 o                         
   7  11  10      14363.52      13542.82       536.95 o                         
   0  12  10      10108.50      10067.21       361.11 o                         
   2  12  10       1829.74       1782.42       192.28 o                         
   4  12  10       1617.76       1242.19       242.95 o                         
   6  12  10       6771.79       6815.30       380.92 o                         
   1  13  10         83.21         42.86       170.96 o                         
   3  13  10       1055.00        985.63       211.94 o                         
   5  13  10         83.07        -21.80       274.95 o                         
   0  14  10      34732.04      34532.27       759.46 o                         
   2  14  10       4515.38       5059.66       256.96 o                         
   4  14  10      10844.09      11270.31       380.88 o                         
   6  14  10      13715.73      13698.72       501.15 o                         
   1  15  10      10916.58      11000.48       358.97 o                         
   3  15  10         12.93        169.48       232.40 o                         
   5  15  10      12907.94      12112.18       575.95 o                         
   0  16  10       1137.97        887.82       335.02 o                         
   2  16  10       2822.14       3660.39       282.92 o                         
   4  16  10        465.78        332.53       310.98 o                         
   6  16  10        668.23        753.47       429.14 o                         
   1  17  10        102.37        446.61       263.86 o                         
   3  17  10       2109.50       1917.48       284.70 o                         
   5  17  10        964.68        586.04       372.29 o                         
   0  18  10       9402.77       9147.71       547.34 o                         
   2  18  10      65851.29      68330.73      1835.76 o                         
   4  18  10      29854.31      30699.59      1012.01 o                         
   1  19  10        153.49        583.63       284.58 o                         
   3  19  10      21837.18      20503.42       640.20 o                         
   5  19  10       1868.24       1869.86       432.86 o                         
   0  20  10         98.70       -408.87       498.77 o                         
   2  20  10        887.96       1041.71       333.42 o                         
   4  20  10         75.93        340.66       408.21 o                         
   1  21  10       8264.06       9611.90       458.36 o                         
   3  21  10      19516.55      17474.89       609.20 o                         
   0  22  10      24283.02      27857.30      1149.23 o                         
   2  22  10      19327.79      20055.24       666.42 o                         
   4  22  10      15407.81      13947.99       595.98 o                         
   1  23  10       1001.69       1412.71       443.03 o                         
   3  23  10         12.85        533.65       434.47 o                         
   0  24  10       5737.68       4788.43       659.58 o                         
   2  24  10          5.97       1225.24       469.64 o                         
   1  25  10      12662.09      12951.23       614.82 o                         
   1   1  11        387.86        316.78       142.63 o                         
   3   1  11        246.17        503.68       158.64 o                         
   5   1  11        433.52        414.87       251.78 o                         
   7   1  11         44.41         37.12       465.57 o                         
   0   2  11     129297.03     124431.87      2144.16 o                         
   2   2  11      25194.90      26182.13       487.05 o                         
   4   2  11       2342.15       3063.44       241.33 o                         
   6   2  11      33750.39      31413.18       710.69 o                         
   1   3  11      10738.19      10842.69       266.50 o                         
   3   3  11       5527.56       5418.90       256.62 o                         
   5   3  11      18592.09      17971.25       499.48 o                         
   7   3  11        184.24        495.39       415.56 o                         
   0   4  11       1995.09       2391.86       259.19 o                         
   2   4  11      25031.88      24856.14       458.85 o                         
   4   4  11       6978.14       7770.64       299.97 o                         
   6   4  11       2325.20       2733.86       345.48 o                         
   1   5  11      49726.26      48558.45       757.90 o                         
   3   5  11       8162.51       8816.47       291.68 o                         
   5   5  11      79399.34      79329.92      1302.84 o                         
   7   5  11          5.60        298.03       416.52 o                         
   0   6  11      62012.26      62957.25      1214.71 o                         
   2   6  11       1725.62       1866.41       191.73 o                         
   4   6  11       8421.66       7785.34       323.55 o                         
   6   6  11      26451.72      26297.20       701.10 o                         
   1   7  11      20080.18      20426.32       428.96 o                         
   3   7  11        191.12       -147.08       197.76 o                         
   5   7  11      20769.05      19644.79       523.05 o                         
   7   7  11       1499.87       1372.50       437.52 o                         
   0   8  11      34341.97      32514.79       736.78 o                         
   2   8  11       6417.48       6351.06       261.61 o                         
   4   8  11        923.11        883.14       252.87 o                         
   6   8  11       9376.53       9454.44       453.58 o                         
   1   9  11      10753.37      10627.63       314.81 o                         
   3   9  11       6886.01       6759.17       288.48 o                         
   5   9  11       7441.98       7138.07       370.72 o                         
   7   9  11       2787.24       2511.39       462.47 o                         
   0  10  11       5348.94       5586.77       322.20 o                         
   2  10  11        990.46       1154.09       205.49 o                         
   4  10  11        108.44       -258.41       258.41 o                         
   6  10  11       5397.47       5640.51       399.58 o                         
   1  11  11         56.72        185.28       199.47 o                         
   3  11  11       1066.33       1372.72       256.67 o                         
   5  11  11         69.79        218.74       299.86 o                         
   0  12  11          6.27        365.84       266.41 o                         
   2  12  11       1795.99       2292.91       251.35 o                         
   4  12  11         21.31         98.80       267.47 o                         
   6  12  11        617.71       1324.77       387.33 o                         
   1  13  11      10082.64      11064.43       373.03 o                         
   3  13  11      81935.80      80598.32      1214.62 o                         
   5  13  11      47843.23      46375.68       912.27 o                         
   0  14  11        603.29        754.05       297.87 o                         
   2  14  11      13395.85      14263.62       480.76 o                         
   4  14  11       2085.29       2302.92       348.59 o                         
   6  14  11       3231.04       3694.54       455.64 o                         
   1  15  11       5709.54       6456.70       336.62 o                         
   3  15  11      64843.74      61942.94      1096.26 o                         
   5  15  11         92.59       -381.46       381.46 o                         
   0  16  11      74584.08      77706.62      1806.12 o                         
   2  16  11       4136.84       4597.88       340.92 o                         
   4  16  11       9027.39       8716.27       484.36 o                         
   1  17  11       2528.33       2365.50       312.36 o                         
   3  17  11       1197.70       1294.52       353.31 o                         
   5  17  11       1523.94       1525.85       446.78 o                         
   0  18  11      47352.01      42331.46      1218.44 o                         
   2  18  11        148.15        240.12       341.79 o                         
   4  18  11       8874.65       9692.76       503.45 o                         
   1  19  11        276.65        125.38       336.18 o                         
   3  19  11        234.60       -101.46       413.96 o                         
   0  20  11      11114.43      11294.52       656.67 o                         
   2  20  11      39680.71      42180.87       965.27 o                         
   4  20  11       5944.79       6440.63       510.48 o                         
   1  21  11        188.69        465.95       388.30 o                         
   3  21  11        374.96        369.45       439.98 o                         
   0  22  11       8984.14       9606.65       715.17 o                         
   2  22  11        346.21       -369.50       409.44 o                         
   1  23  11       1398.54       1398.05       463.86 o                         
   0   0  12      37573.03      42887.11      1415.14 o                         
   2   0  12       3228.16       2859.99       270.42 o                         
   4   0  12      14246.08      14977.37       657.09 o                         
   6   0  12      10377.39       9479.53       870.60 o                         
   1   1  12       5378.33       5375.72       225.77 o                         
   3   1  12       4706.68       5213.41       304.16 o                         
   5   1  12       3328.38       2246.79       314.80 o                         
   7   1  12       2091.28       1630.38       467.53 o                         
   0   2  12       2497.17       2751.89       261.27 o                         
   2   2  12        611.45        928.20       194.70 o                         
   4   2  12       1132.96       1021.09       281.94 o                         
   6   2  12          1.70        430.40       374.17 o                         
   1   3  12       1159.78       1290.18       168.18 o                         
   3   3  12       1036.61       1079.80       226.79 o                         
   5   3  12        875.80        428.19       300.49 o                         
   0   4  12       3928.33       2936.96       297.83 o                         
   2   4  12         55.00        -29.46       203.63 o                         
   4   4  12       1970.85       2303.22       282.93 o                         
   6   4  12        216.81       -105.46       348.98 o                         
   1   5  12        114.82         93.15       176.66 o                         
   3   5  12        175.73        616.73       239.87 o                         
   5   5  12        394.82        378.28       317.72 o                         
   0   6  12         56.31        330.66       256.75 o                         
   2   6  12       5707.04       7097.53       296.83 o                         
   4   6  12        306.34        611.22       282.05 o                         
   6   6  12       1945.99       2728.10       421.92 o                         
   1   7  12        476.29        571.41       205.88 o                         
   3   7  12       2968.98       3137.69       293.97 o                         
   5   7  12         21.39          3.01       317.09 o                         
   0   8  12       5633.83       5774.22       369.62 o                         
   2   8  12       1104.80       1377.49       227.92 o                         
   4   8  12       1209.01       1445.63       284.92 o                         
   6   8  12       4712.12       4881.88       456.55 o                         
   1   9  12        266.28        339.26       218.27 o                         
   3   9  12        139.37        513.37       258.35 o                         
   5   9  12        277.73       -294.49       324.49 o                         
   0  10  12       4850.57       4447.25       375.33 o                         
   2  10  12       2712.93       2795.44       290.98 o                         
   4  10  12       2913.13       2660.22       305.62 o                         
   6  10  12       2017.43       1696.44       401.40 o                         
   1  11  12       6353.28       6167.42       377.11 o                         
   3  11  12        540.01        854.03       300.45 o                         
   5  11  12       7351.99       6793.49       403.32 o                         
   0  12  12       2807.45       1815.02       372.72 o                         
   2  12  12         79.57         73.97       270.05 o                         
   4  12  12       1287.35       1213.30       321.02 o                         
   1  13  12       1772.40       1431.60       286.75 o                         
   3  13  12         55.45        355.45       297.91 o                         
   5  13  12       3222.82       2211.02       418.24 o                         
   0  14  12        102.13       -144.74       338.38 o                         
   2  14  12        152.09         -9.21       288.54 o                         
   4  14  12         10.25        389.49       371.76 o                         
   1  15  12        907.50        643.80       317.04 o                         
   3  15  12       5569.63       4844.82       383.24 o                         
   5  15  12        220.39       -450.36       450.36 o                         
   0  16  12         62.26        314.55       434.06 o                         
   2  16  12          0.60        435.52       414.95 o                         
   4  16  12         18.65       -431.40       431.40 o                         
   1  17  12       4663.24       5401.99       385.24 o                         
   3  17  12       3948.81       3983.73       436.02 o                         
   0  18  12        603.46       1071.78       540.47 o                         
   2  18  12       1320.66       1899.04       385.28 o                         
   4  18  12        855.03        726.67       463.76 o                         
   1  19  12       1979.89       2017.80       399.06 o                         
   3  19  12         82.19       -454.59       454.59 o                         
   0  20  12        293.76        170.56       593.35 o                         
   2  20  12        285.21         36.34       426.58 o                         
   1  21  12         79.67       -106.62       450.78 o                         
   0  22  12         11.24       -184.75       633.16 o                         
   1   1  13      12040.56      14158.83       510.32 o                         
   3   1  13       5311.81       6030.49       352.86 o                         
   5   1  13      24654.01      24037.09       685.32 o                         
   0   2  13         84.37       -354.24       354.24 o                         
   2   2  13          8.43         67.49       245.79 o                         
   4   2  13        240.80        360.27       333.10 o                         
   6   2  13        111.58        -68.50       442.95 o                         
   1   3  13       7795.43       7881.35       307.49 o                         
   3   3  13      94261.80     102304.44      1617.68 o                         
   5   3  13         55.78       -185.58       366.03 o                         
   0   4  13      17539.38      17539.24       680.16 o                         
   2   4  13       1070.68        997.08       268.70 o                         
   4   4  13       1364.31       1461.42       337.79 o                         
   6   4  13       5963.96       5535.64       511.23 o                         
   1   5  13         83.86        568.18       264.33 o                         
   3   5  13        856.97        452.20       286.31 o                         
   5   5  13        734.58        203.21       449.18 o                         
   0   6  13        364.14        613.33       364.98 o                         
   2   6  13        512.71        614.50       286.37 o                         
   4   6  13        523.79        582.82       313.46 o                         
   6   6  13        582.54       1652.86       462.52 o                         
   1   7  13       4242.19       4535.75       281.86 o                         
   3   7  13          7.59       -134.26       298.06 o                         
   5   7  13       5276.31       4707.51       412.32 o                         
   0   8  13      13058.54      14132.05       575.38 o                         
   2   8  13      74573.74      72628.74      1272.56 o                         
   4   8  13       8289.80       7039.37       423.09 o                         
   1   9  13        573.40        341.05       259.41 o                         
   3   9  13       2021.07       2436.33       328.47 o                         
   5   9  13       1888.21       1130.05       412.91 o                         
   0  10  13      57130.01      52739.05      1240.02 o                         
   2  10  13        193.18        729.59       311.78 o                         
   4  10  13       4788.07       4334.65       381.36 o                         
   1  11  13        656.48        917.19       273.83 o                         
   3  11  13       4713.88       4205.44       361.26 o                         
   5  11  13       2875.00       3809.13       519.67 o                         
   0  12  13       6829.23       8063.27       494.42 o                         
   2  12  13        613.12        450.99       319.92 o                         
   4  12  13       3746.14       4802.01       425.34 o                         
   1  13  13        197.33        325.75       302.83 o                         
   3  13  13        615.34       1208.44       387.73 o                         
   0  14  13      10343.80      10365.45       636.32 o                         
   2  14  13      11012.31      12896.13       644.68 o                         
   4  14  13      13026.46      13255.88       599.07 o                         
   1  15  13      13012.59      13972.43       498.55 o                         
   3  15  13       4693.61       3514.90       416.50 o                         
   0  16  13       4624.37       4137.64       555.15 o                         
   2  16  13       4964.47       5226.10       466.18 o                         
   1  17  13        193.82        406.38       381.40 o                         
   3  17  13       6024.51       6629.10       521.60 o                         
   0  18  13      49645.62      46127.24      1398.33 o                         
   2  18  13         85.49       -213.22       450.91 o                         
   1  19  13       1956.62       2083.89       461.77 o                         
   0   0  14       6634.41       8223.83       821.52 o                         
   2   0  14        135.73        -24.76       399.12 o                         
   4   0  14        592.10       1646.88       552.01 o                         
   1   1  14        304.63        137.86       287.67 o                         
   3   1  14      13574.28      11322.13       448.94 o                         
   5   1  14        751.49        271.60       442.87 o                         
   0   2  14        593.41        979.45       428.98 o                         
   2   2  14       3939.46       4646.87       411.22 o                         
   4   2  14       3835.71       4475.42       430.71 o                         
   1   3  14       1429.51        837.90       305.40 o                         
   3   3  14      26320.08      27223.95       760.39 o                         
   5   3  14        658.81       -439.24       439.24 o                         
   0   4  14       2734.22       3257.50       450.81 o                         
   2   4  14       1014.11       1276.04       340.03 o                         
   4   4  14       2837.27       3858.40       482.53 o                         
   1   5  14        158.79         68.26       299.54 o                         
   3   5  14      35759.57      37438.27       923.96 o                         
   5   5  14       6380.72       6027.92       507.75 o                         
   0   6  14        118.10       -475.19       483.57 o                         
   2   6  14      10454.76      11898.80       467.84 o                         
   4   6  14       3911.06       4273.80       425.25 o                         
   1   7  14        152.56       -120.34       300.70 o                         
   3   7  14         70.64        456.77       434.65 o                         
   5   7  14        356.69        428.35       459.65 o                         
   0   8  14       3746.56       4417.38       537.69 o                         
   2   8  14      31319.38      28392.71       703.72 o                         
   4   8  14       2394.01       1799.14       463.60 o                         
   1   9  14       1830.20       1700.37       327.07 o                         
   3   9  14        516.25        323.29       429.58 o                         
   0  10  14      31000.73      31447.35       974.97 o                         
   2  10  14      17112.23      15691.22       518.83 o                         
   4  10  14         67.73        537.81       428.35 o                         
   1  11  14         15.77         65.66       315.37 o                         
   3  11  14         27.92       -385.57       385.57 o                         
   0  12  14      29489.18      29024.86      1005.53 o                         
   2  12  14       2648.73       2229.51       391.54 o                         
   1  13  14        645.55        303.77       359.86 o                         
   3  13  14      12946.89      13613.97       579.48 o                         
   0  14  14         52.89        -44.70       608.11 o                         
   2  14  14       3780.47       2905.56       449.53 o                         
   1  15  14       4572.48       4275.59       441.34 o                         
   0  16  14       8573.84       8706.77       701.50 o                         
   2  16  14       4405.61       4827.00       517.17 o                         
   1   1  15       3239.73       3357.91       377.24 o                         
   3   1  15       9161.37       8535.82       502.90 o                         
   0   2  15      15404.12      15881.92       747.77 o                         
   2   2  15      15652.35      15553.39       636.42 o                         
   4   2  15      14462.26      13505.09       631.80 o                         
   1   3  15        999.03        527.63       357.81 o                         
   3   3  15        329.49       1016.59       433.19 o                         
   0   4  15        275.74        275.82       498.10 o                         
   2   4  15       2649.36       2596.55       387.38 o                         
   4   4  15        217.94        505.30       449.87 o                         
   1   5  15      13321.46      14213.69       517.10 o                         
   3   5  15       8250.64       7850.38       478.52 o                         
   0   6  15      21303.41      22038.05       855.64 o                         
   2   6  15       6219.33       5873.28       430.94 o                         
   1   7  15        370.41        377.58       349.22 o                         
   3   7  15        655.98        598.97       419.97 o                         
   0   8  15       6367.72       5607.52       543.84 o                         
   2   8  15        508.70        561.22       397.47 o                         
   1   9  15      17512.49      18524.22       585.79 o                         
   3   9  15      13961.13      13079.75       668.93 o                         
   0  10  15       2714.84       1897.25       553.27 o                         
   2  10  15        170.53       -249.29       398.84 o                         
   1  11  15          3.18        194.28       412.40 o                         
   0  12  15       1939.22       2514.07       613.35 o                         
   2  12  15       9756.21       8877.08       523.88 o                         
   1  13  15       7937.83       6556.52       510.08 o                         
   0   0  16     221405.58     243549.16      7283.51 o                         
   2   0  16        555.58       1180.47       612.70 o                         
   1   1  16        644.88        838.10       403.32 o                         
   0   2  16       2669.06       3514.22       583.67 o                         
   2   2  16       2268.66       1756.39       509.25 o                         
   1   3  16       1619.61       2241.46       416.54 o                         
   0   4  16        777.38       -123.00       584.01 o                         
   2   4  16       1941.97       2817.35       469.10 o                         
   1   5  16       6008.93       6606.89       461.16 o                         
   0   6  16       4709.32       6030.43       714.18 o                         
   2   6  16       2981.75       3253.59       481.03 o                         
   1   7  16        396.93       1362.89       512.31 o                         
   0   8  16       7184.32       6843.63       815.20 o                         
                                                                                
